# Supplementary material for: Double vulnerability of active-NRF2 lung squamous cell carcinoma to NRF2 and TRIM24
Source: Mol Cancer. 2025 Jul 17;24:197. doi: 10.1186/s12943-025-02401-y (PMC12272974; doi:10.1186/s12943-025-02401-y)
Supplement: Supplementary file 1 — Supplementary Material 1 [file 12943_2025_2401_MOESM1_ESM.xlsx]

## Sheet: Hoja1
id	FDR_CRISPhieRmix	RATIO
RNF216	9.88321e-08	2.74563
IFNA21	0.0506526	2.74299
CFHR1	0.200227	2.1988
OR10A4	0.000544505	2.18556
SLC35G3	0.215739	2.17125
TRIM77	0.123255	2.01063
ARL17B	0.294071	1.97385
GRHPR	0.167662	1.90854
HIST1H4E	0.027922	1.89996
UCP3	0.00182028	1.85296
TLDC1	5.57931e-05	1.84536
BTG4	0.225636	1.84137
HTR3B	0.282356	1.8334
GOLT1B	0.0560321	1.83105
MPPE1	0.167903	1.82989
C14orf169	0.139587	1.79786
OR5H15	0.219643	1.79365
CENPJ	0.103326	1.78497
APOBEC3D	0.252896	1.77602
TRIM24	0.14134	1.76258
C12orf60	0.270231	1.74305
ARHGAP33	0.367336	1.74219
ZCCHC17	0.0299582	1.73512
HAPLN1	0.113992	1.72978
DYDC1	0.338476	1.71718
TTLL4	0.0640753	1.71609
SCUBE2	0.00570885	1.71397
COL2A1	0.00234986	1.70139
PRR32	0.297093	1.70082
LIX1L	0.164656	1.69633
RHOXF1	0.213549	1.69274
GYPA	0.0469158	1.68147
BIVM-ERCC5	0.413983	1.68138
FKBP4	0.151693	1.67973
CDKL4	0.401956	1.67781
PSG3	0.418516	1.67352
HTR6	0.273896	1.67213
HYKK	0.0732688	1.67099
HAUS5	0.297437	1.66894
CEMP1	0.355911	1.66824
PGBD2	0.336171	1.66643
GTSCR1	0.369376	1.66504
EIF3I	0.295284	1.65921
ARHGEF6	0.307929	1.65756
MAPKBP1	0.00160626	1.65541
FAM72B	0.423156	1.6526
CALHM2	0.452345	1.65188
PDS5B	0.11451	1.6511
HIST1H1B	0.101017	1.64837
ADH1C	0.371206	1.64778
CCL24	0.402297	1.6425
POU2F2	0.136066	1.64026
SYCP3	0.0793572	1.63894
FAM109B	0.406634	1.63429
CERS4	0.40669	1.63219
CA5B	0.347161	1.63175
SOX7	0.000480269	1.6267
RINT1	0.347663	1.62408
RFX8	0.292676	1.62401
ACP6	0.163813	1.62085
FAM47A	0.43159	1.61972
AXIN2	0.00767294	1.61936
PIM3	0.168143	1.61057
HIST1H4F	0.112306	1.60873
ADNP2	0.265655	1.60798
MMP12	0.219104	1.60687
KIAA1257	0.233592	1.60568
SH3TC2	0.233697	1.60212
RFX2	0.439423	1.59837	etc
GPR17	0.31255	1.59485
UTY	0.244867	1.5911
ZNF557	0.272023	1.5905
MRPL9	0.0549602	1.59048
CDCA7L	0.359281	1.59046
HSD17B8	0.404955	1.59039
KLRK1	0.333393	1.58936
CAMK2N1	0.39076	1.58931
PQLC1	0.461348	1.58912
COPS5	0.0735224	1.58759
EDEM1	0.379405	1.58491
ALG10	0.395666	1.58325
C15orf56	0.179507	1.58088
C17orf64	0.375467	1.58012
AK2	0.407414	1.57772
UBE2A	0.451268	1.57625
KRT33B	0.137828	1.57616
SEMA6A	0.387749	1.57521
OR52N4	0.292326	1.57257
MRPL48	0.308428	1.57243
CCDC34	0.180575	1.57102
TRAPPC12	0.190802	1.57052
DHDDS	0.370946	1.56879
AP2A1	0.41714	1.56546
LRRC3B	0.372181	1.56198
NXF3	0.350017	1.56087
PTPN23	0.28452	1.56038
NBPF3	0.399954	1.55834
SLC44A5	0.428798	1.55813
ZMYND12	0.170432	1.55786
SRGAP3	0.274456	1.55671
FKTN	0.210561	1.55505
FKBP3	0.423517	1.55315
FSD2	0.210339	1.55259
EPS8L3	0.333996	1.5522
HLA-DOB	0.0149955	1.55044
CLLU1	0.48079	1.54968
ASB12	0.44878	1.54926
GNPDA2	0.23642	1.54906
POLH	0.45751	1.54833
CHRNA6	0.491722	1.54812
GHSR	0.447914	1.54791
PRKAA2	0.06983	1.54741
MTRNR2L8	0.454702	1.54584
AGPAT1	0.149216	1.54385
TM9SF1	0.461177	1.5424
RBMXL2	0.385125	1.54028
MAPKAPK2	0.429499	1.53993
C17orf89	0.0876682	1.53956
UQCR11	0.439804	1.5394
IL5RA	0.197839	1.53921
LOC388813	0.474159	1.53851
CIAPIN1	0.296491	1.53579
GOLGA6L10	0.438276	1.53411
PTPRS	0.12894	1.53402
ALKBH6	0.126756	1.53389
FMNL2	0.352491	1.5318
AP3S1	0.399551	1.53151
SPATA32	0.259864	1.53086
PIK3R3	0.24334	1.53078
KIAA0430	0.41138	1.52775
CCDC181	0.316046	1.52726
TSPAN12	0.463428	1.52691
RHBDL3	0.399494	1.52688
MRS2	0.237672	1.52601
MAP10	0.419568	1.52597
FAM192A	0.213769	1.52541
SLC2A10	0.478478	1.52533
SLC26A5	0.499336	1.52483
FAM167B	0.486623	1.52272
ZFYVE20	0.238605	1.52256
ADAMTS6	0.426935	1.52222
ITGA9	0.420406	1.52183
PPP1R15B	0.548657	1.52105
PLCXD2	0.465025	1.51832
FCGR2C	0.457858	1.5176
FOXJ1	0.420719	1.51575
ABI3BP	0.304163	1.51525
HIP1	0.289688	1.5151
TMEM74B	0.378585	1.51435
SAMD14	0.494286	1.51378
CCL5	0.28416	1.50977
PSG11	0.165017	1.50944
MYO7B	0.454967	1.50869
TRIM23	0.483863	1.50809
RBM3	0.417247	1.50757
KRTAP22-1	0.548312	1.50721
RNASE3	0.466441	1.50707
SLC23A3	0.288095	1.50692
TMEM160	0.0924621	1.5051
ZNF696	0.436348	1.50446
AP3M1	0.455979	1.50416
GPC5	0.00368347	1.50373
IL17RB	0.511107	1.50266
TP53I13	0.414091	1.50212
OR1D2	0.52476	1.50114
GPR4	0.493719	1.50061
ATP5G1	0.521651	1.49898
XKR8	0.013115	1.49883
FAM92A1	0.500191	1.49822
SCAMP3	0.494674	1.49607
NBPF6	0.526119	1.49543
CCDC173	0.393316	1.49525
EDA	0.532492	1.49495
GDF15	0.391715	1.4949
CSF2RB	0.434937	1.49487
PLEKHA4	0.515995	1.49044
HAX1	0.577486	1.4901
VSX1	0.545338	1.48888
CACHD1	0.323695	1.48811
IGFBP7	0.51133	1.48753
IL1R2	0.423208	1.48665
MYL4	0.340544	1.48649
C20orf144	0.504998	1.48505
KCTD3	0.392902	1.48434
MSANTD3-TMEFF1	0.415648	1.48231
CCZ1	0.466109	1.4816
TOP2B	0.483148	1.48149
SPATA20	0.45611	1.48147
C16orf52	0.00490096	1.48055
CAMSAP1	0.340323	1.48039
RASSF4	0.421915	1.47973
CDCA7	0.167181	1.47859
CCDC109B	0.556739	1.47775
INPP5A	0.327903	1.47724
EEF1A1	0.469323	1.47691
TAS1R2	0.409682	1.47618
NAE1	0.543561	1.47585
PGA3	0.451043	1.47567
KRTAP5-1	0.406522	1.47542
SDR9C7	0.301541	1.47527
HPX	0.285956	1.47516
OR1N1	0.217913	1.47376
PTGIR	0.360303	1.47258
PRAMEF4	0.497126	1.47248
FCGBP	0.374504	1.47201
CACNA1S	0.481364	1.47115
CDH15	0.397414	1.46996
SPINK7	0.529819	1.46935
ZDHHC6	0.328672	1.4691
TCTEX1D4	0.391774	1.469
NOMO1	0.473801	1.46883
QSOX1	0.459633	1.4679
HLA-DMA	0.361863	1.46777
SRSF3	0.410396	1.46769
TNIK	0.334974	1.46763
TMEM60	0.51986	1.46679
CALY	0.556061	1.46674
EFCAB9	0.42658	1.46671
MYCN	0.353822	1.46635
CTPS1	0.353332	1.46594
PSMA4	0.0311681	1.46592
C4BPA	0.584983	1.46586
FBXO48	0.518835	1.46432
TAF11	0.577606	1.46397
ARHGEF38	0.143475	1.46341
BIRC8	0.237047	1.4626
HNRNPLL	0.093351	1.46136
NDFIP2	0.532271	1.46052
COX19	0.332562	1.46033
CCDC71	0.180811	1.45992
CD320	0.568208	1.45988
DDC	0.377698	1.45922
FAM155B	0.279353	1.45849
NOL7	0.553437	1.45803
CBLN4	0.411107	1.45801
LYRM5	0.264599	1.45787
CDH13	0.258306	1.45768
REN	0.583026	1.457
ERGIC3	0.436202	1.45608
WNT3A	0.556178	1.45597
FAM3B	0.15815	1.45595
CPLX3	2.71583e-05	1.45593
SLC25A51	0.294505	1.45592
RGN	0.559895	1.4559
TBX20	0.1667	1.45587
KAT2A	0.51018	1.45462
ZNF775	0.467641	1.45447
VASP	0.530408	1.45431
BTLA	0.513602	1.45319
KRTAP19-2	0.523273	1.45316
RASA2	0.551949	1.45264
CHI3L2	0.306346	1.45259
FIS1	0.172234	1.45157
GPR114	0.0100793	1.4487
C1orf53	0.278069	1.44725
SERINC3	0.543254	1.44709
OR2F1	0.478556	1.44557
C17orf58	0.311483	1.44478
SLC4A1	0.381785	1.44445
RHBDD1	0.00920789	1.44404
PLAC9	0.48714	1.44313
UBASH3A	0.541112	1.44207
C1orf35	0.460493	1.44166
RHOT1	0.0530674	1.44031
TMEM63B	0.440516	1.44016
C7orf43	0.144853	1.43967
FAM186B	0.173432	1.43959
OLFML3	0.253786	1.43943
DEPDC4	0.360235	1.4392
C1orf141	0.434546	1.43732
ASCL3	0.576703	1.43724
CSRNP2	0.523419	1.43628
RIMS4	0.527066	1.43606
OR5D13	0.465943	1.43567
KIAA1211L	0.188231	1.43558
B4GALT6	0.577326	1.43483
ZMAT5	0.555967	1.43471
CAPN12	0.538517	1.43466
BIRC7	0.169227	1.43437
TTC13	0.0225211	1.43372
IFNA6	0.306011	1.43305
PKNOX1	0.55069	1.43279
PICK1	0.528321	1.4325
CHRNA3	0.41236	1.43232
ATG2B	0.557204	1.43169
CDCA8	0.076319	1.43158
DHRS2	0.482201	1.43085
MAMDC4	0.538728	1.4306
PYY	0.127785	1.43046
MT1E	0.319898	1.43033
PNMT	0.525686	1.4295
C6orf57	0.444737	1.42893
ATF1	0.210228	1.42851
HLCS	0.194975	1.4284
PSMD10	0.512407	1.42806
HIST1H2AK	0.483072	1.42801
FTO	0.413011	1.42788
ZBTB10	0.0203911	1.42738
C16orf86	0.538305	1.42701
SIGMAR1	0.571617	1.42682
SCTR	0.559485	1.42639
AP2A2	0.522361	1.42595
GLI2	0.50523	1.42538
ANXA8L2	0.483525	1.42535
ZNF90	0.333544	1.42528
ZNF518B	0.210783	1.42483
CARD14	0.00219796	1.42448
IGFBP5	0.220612	1.42443
SCN8A	0.483562	1.42438
COPS7B	0.484763	1.42336
FDX1	0.494321	1.42288
PP2D1	0.542766	1.42268
ZMYM6	0.487986	1.42262
TSPY1	0.483788	1.42251
GALNT16	0.258891	1.4215
SOD2	0.248606	1.42145
LRRC41	0.451718	1.42128
CAMK2B	0.112049	1.4208
B3GNT5	0.448142	1.42079
ASPSCR1	0.563871	1.42011
SSR2	0.343546	1.41944
MED21	0.460364	1.41931
VHL	0.487692	1.41925
GTF3C5	0.404336	1.41904
C14orf119	0.238295	1.41882
CCL3L3	0.484688	1.41866
VN1R5	0.51826	1.41805
WDR43	0.485956	1.41794
FUCA1	0.587595	1.41782
TFDP3	0.552575	1.41777
GREM1	0.462963	1.41761
RPS18	0.483938	1.41755
C8orf58	0.561007	1.41745
CHST12	0.172714	1.41715
ZNF703	0.516396	1.41692
USMG5	0.579155	1.41691
FAM175B	0.428948	1.41676
UCK1	0.572388	1.41641
TSPAN7	0.0914494	1.41572
RUSC2	0.103709	1.41552
FAM26D	0.403884	1.41539
FLNA	0.385002	1.41529
KANSL2	0.520758	1.41475
LAGE3	0.0838908	1.41432
OR14A16	0.356326	1.41351
USP42	0.571303	1.41297
FCRLB	0.552815	1.41226
LEMD1	0.300776	1.41214
ROBO4	0.392012	1.4116
KPNA6	0.439566	1.4116
ZNF440	0.36294	1.41159
ASS1	0.534519	1.41136
ZDHHC18	0.549836	1.41086
USP24	0.336246	1.41009
SYT13	0.551538	1.40985
CYP39A1	0.481402	1.40901
ACER1	0.574491	1.40864
FCRLA	0.454038	1.40851
LMF2	0.427187	1.40803
RFX1	0.533454	1.40763
NKAPL	0.427742	1.40725
ANKRD9	0.588771	1.40702
SSBP2	0.0946246	1.4068
ALDH1L2	0.606497	1.40653
SCN2B	0.577706	1.4055
MAP6D1	0.132519	1.40549
FAM221A	0.330891	1.40508
KIAA1919	0.567282	1.40488
ETS1	0.644525	1.40473
KIF1B	0.569552	1.40467
B3GALT1	0.599047	1.40462
FKBP8	0.00706961	1.40355
DUOX1	0.5201	1.40328
SCARA3	0.183762	1.40297
IQCC	0.331424	1.40277
PDIA2	0.562469	1.40258
LPPR2	0.584605	1.40244
BAHD1	0.113083	1.4021
PEAK1	0.585058	1.40206
GNL3	0.51379	1.40202
LRTM2	0.15378	1.40169
PGD	0.377062	1.40157
NPAT	0.099216	1.40148
C19orf68	0.533317	1.40134
DIRAS3	0.583179	1.40128
NDUFA1	0.599114	1.4012
PRRG4	0.381223	1.40111
LDLRAD2	0.59037	1.40108
TIMP2	0.439709	1.40055
CPT2	0.599315	1.4
GBP5	0.489119	1.39994
SESTD1	0.22457	1.39977
ITGA3	0.0195865	1.39964
IL18R1	0.535035	1.39935
OGDH	0.484089	1.39929
SKP1	0.433467	1.39918
TM4SF4	0.598372	1.39821
FIP1L1	0.565083	1.39818
UBA3	0.485584	1.3981
USP33	0.508147	1.39784
AGBL2	0.574675	1.39774
IDH3G	0.591609	1.39716
IFFO2	0.0648155	1.39715
CYP4F22	0.241906	1.39701
HSPB9	0.396075	1.39653
TSPAN18	0.44165	1.39649
OR10H3	0.481745	1.39643
PPM1G	0.555451	1.39588
ZNF555	0.598152	1.39576
HAAO	0.0961515	1.39573
PARD6G	0.0591493	1.39505
TTLL12	0.535279	1.395
LDHAL6B	0.386227	1.39457
C10orf90	0.32275	1.39453
CFL1	0.556365	1.39431
KRTAP19-3	0.537907	1.39418
MAPK8IP2	0.554554	1.39417
ST6GALNAC4	0.497751	1.39406
APEH	0.442825	1.39385
RANBP6	0.561052	1.39371
CLEC1B	0.475584	1.39364
C18orf64	0.570188	1.39352
SENP6	0.560962	1.39345
NEURL3	0.545439	1.39343
PDX1	0.61387	1.39283
INS-IGF2	0.443106	1.3926
CDCA5	0.567929	1.39236
HOXC5	0.554151	1.39214
HIST1H4A	0.510564	1.39205
PDLIM7	0.565193	1.39138
FOXO4	0.606228	1.3911
C12orf75	0.57547	1.39021
TLR5	0.43842	1.38999
CALCOCO2	0.407303	1.38985
NKX2-5	0.516672	1.38984
UBE2U	0.535657	1.3896
ZC3H18	0.00693462	1.38924
VPS52	0.570904	1.38875
OSER1	0.470382	1.38833
CHRNB2	0.590153	1.38833
RNF213	0.322987	1.38827
PPOX	0.579786	1.38806
TFAP2E	0.0654331	1.38762
NTN5	0.488535	1.38742
OR6B1	0.537321	1.38716
ERO1L	0.513884	1.38709
SNX21	0.495799	1.38663
FXR2	0.529734	1.38635
ZNF672	0.592959	1.38615
DMWD	0.550714	1.38534
TEX14	0.0032925	1.38529
AFP	0.360099	1.38433
DNAJC12	0.537747	1.38432
SPTLC3	0.467063	1.38408
CTSV	0.266421	1.384
ADAMTS18	0.571575	1.38365
TACR1	0.586947	1.38355
MTF1	0.474793	1.38305
KRT83	0.595011	1.3827
KNOP1	0.587964	1.38262
TMEM64	0.580198	1.38258
RAMP1	0.607143	1.38247
CTTNBP2NL	0.510628	1.38246
LDB2	0.0787263	1.38223
CBY1	0.491866	1.38219
ANGPTL7	0.275573	1.38214
DENND2C	0.470787	1.38202
CATSPER4	0.576784	1.38171
GDI2	0.492795	1.38133
GALNS	0.297695	1.38129
FRG2C	0.423259	1.3812
S100P	0.584964	1.38114
CPT1A	0.605768	1.38108
CACNG7	0.367666	1.38051
GCG	0.510276	1.38021
CINP	0.169951	1.37995
B3GNT1	0.466773	1.37992
LAMP5	0.58857	1.37992
LIN28B	0.551248	1.37979
ADAM2	0.617054	1.37942
EPX	0.021461	1.37931
B3GAT1	0.545162	1.37898
SMIM18	0.1887	1.37896
TNFRSF9	0.609753	1.37892
SUN3	0.1471	1.37888
RPL13A	0.565653	1.37842
LZIC	0.521205	1.37828
GLTSCR2	0.450547	1.37821
KCTD2	0.523097	1.37816
ASCL1	0.158029	1.37797
OR2K2	0.583808	1.37732
TRIM22	0.616216	1.37666
PMF1-BGLAP	0.319977	1.37636
GPLD1	0.532603	1.37634
ATAD1	0.577786	1.37569
ENO4	0.593805	1.37536
CDC42BPG	0.000138987	1.3752
PRICKLE2	0.610029	1.37453
PLSCR1	0.530604	1.37443
FABP3	0.585434	1.37418
CLK2	0.444783	1.3741
MYOG	0.453594	1.3738
G6PC3	0.599902	1.37356
LTV1	0.502056	1.37355
BMPR1A	0.465401	1.37323
GPR158	0.364012	1.37323
H2AFV	0.382034	1.37242
PIGT	0.603569	1.37242
RLN2	0.586929	1.37226
KRTAP5-3	0.63544	1.37182
SLC36A3	0.600335	1.37163
OCM	0.529791	1.3715
PRSS22	0.524876	1.37139
TMEM101	0.491686	1.37094
LCTL	0.0943697	1.37052
GPR126	0.586389	1.36881
WDR73	0.345432	1.3687
CCDC38	0.608004	1.36866
MFAP5	0.597267	1.36835
STX1A	0.498407	1.36741
STAG1	0.52655	1.36655
MPHOSPH6	0.00107157	1.36627
TMEM171	0.583446	1.36614
ARHGAP39	0.0135832	1.36574
RRM1	0.408413	1.36552
ARIH2	0.441792	1.36545
NLRP9	0.578522	1.3654
C12orf50	0.302305	1.36527
PRX	0.608704	1.36523
SUSD3	0.616664	1.36493
RHBG	0.55103	1.36486
FITM2	0.0646916	1.36443
C4orf45	0.537027	1.36429
ZNF844	0.266326	1.36414
TMEM202	0.443387	1.36414
UBXN6	0.554578	1.36372
C6orf222	0.437218	1.36351
TUBG1	0.545061	1.36333
FAM50B	0.0443594	1.36327
CLN8	0.559302	1.36324
CYP2F1	0.538464	1.36319
DIMT1	0.544808	1.363
OR4D11	0.567477	1.36292
RRAGC	0.111274	1.36276
ANXA8L1	0.426631	1.36255
GINS2	0.603861	1.36228
SUCLG1	0.440136	1.36208
DFFB	0.117486	1.36199
GMCL1	0.541967	1.36195
ZNF608	0.53252	1.36166
SLC35A4	0.598169	1.36153
CYB561A3	0.594958	1.36134
SYT17	0.549493	1.36125
HGF	0.610655	1.36106
OR2AE1	0.526837	1.36067
KIAA1429	0.585866	1.36061
TTLL3	0.58218	1.36061
RBMS3	0.593664	1.36047
SPANXN5	0.477662	1.36033
COX7B	0.605418	1.36026
ZNF707	0.251407	1.3602
HIST1H2AM	0.371986	1.36016
MRPS18C	0.480484	1.35952
ZBTB7C	0.48102	1.35892
UBIAD1	0.610701	1.35886
STK11IP	0.129196	1.35844
SULT1C3	0.581736	1.35828
SPNS3	0.477934	1.35812
OR9I1	0.559781	1.35803
DTHD1	0.293287	1.35789
SOCS4	0.619925	1.3577
ENTPD7	0.456373	1.35769
POLA1	0.57023	1.35759
TMEM240	0.604505	1.35738
STX10	0.591627	1.35722
CALB2	0.59055	1.3571
MOB3A	0.579254	1.35661
TMOD3	0.326898	1.35639
THAP6	0.0970418	1.35637
PEX12	0.550032	1.3563
SPHAR	0.291976	1.35625
FCN3	0.366806	1.35574
MMAA	0.568913	1.35504
STARD7	0.152063	1.35485
PRUNE2	0.617269	1.35453
CST4	0.524237	1.35448
PPAN-P2RY11	0.600102	1.35444
PI4KB	0.658815	1.35434
ANKRD50	0.607707	1.35411
MAGEE1	0.619362	1.35395
PIGR	0.557945	1.35394
ADAM19	0.600601	1.35375
TXNDC12	0.588863	1.35323
TTC19	0.612918	1.35272
MAGEA11	0.664018	1.35202
PRKCA	0.6073	1.35166
MOB2	0.596032	1.35145
PGGT1B	0.603261	1.35129
GNB3	0.603001	1.35125
TMEM132D	0.539413	1.35112
MCM4	0.609183	1.3509
C10orf62	0.592286	1.35078
OR1J4	0.592268	1.35064
NOV	0.185292	1.35063
TRPV2	0.416502	1.35019
MYL12A	0.0633324	1.35002
PIN1	0.61335	1.34956
TRAF3	0.582469	1.34954
CD52	0.609661	1.34892
ARMCX1	0.560849	1.34886
BCL3	0.461902	1.34867
GRID2IP	0.336991	1.34855
DSP	0.208669	1.34851
KRTAP2-3	0.597982	1.3482
GPN2	0.614003	1.34816
LRP1B	0.532354	1.34809
AAAS	0.616693	1.34804
OR5L2	0.579805	1.348
MARCH5	0.60719	1.34797
MAPK14	0.563694	1.34751
LCE6A	0.565959	1.34733
CMTM5	0.624908	1.34731
PABPC3	0.604151	1.34663
SEC62	0.504168	1.34653
SLC35A3	0.60844	1.34622
CALCRL	0.445108	1.34615
GPR98	0.301371	1.3461
HAUS7	0.560214	1.34597
RHOA	0.356672	1.34595
NCF1	0.605226	1.34585
PAQR9	0.00137308	1.34577
RIN3	0.356464	1.34557
KDM4B	0.432135	1.34545
FOXH1	0.60943	1.34529
VSIG10L	0.600618	1.34522
PTGDR	0.156093	1.34517
NHLH1	0.442027	1.34506
CCDC177	0.292851	1.3446
FAM69C	0.545591	1.34459
TBC1D15	0.199886	1.34442
RIBC1	0.599147	1.34438
CSN3	0.615108	1.3442
FBXO6	0.615969	1.34417
SNAP23	0.623163	1.34417
SLC7A11	0.578819	1.344
CALCA	0.589736	1.34373
CACNG8	0.541993	1.3436
DPCD	0.511616	1.34336
MPG	0.00915456	1.34335
CLMN	0.633351	1.34327
NOX1	0.597028	1.34323
DNAJB7	0.502158	1.34293
U2SURP	0.170553	1.3428
PCDHB11	0.534981	1.3426
SLC5A2	0.473202	1.34253
SGSM1	0.55813	1.3421
NETO2	0.59209	1.34204
LOC441155	0.58468	1.34202
USP54	0.329056	1.3418
JMY	0.574961	1.34158
FKBPL	0.623217	1.34145
COL4A6	0.36448	1.3414
GOT2	0.559233	1.34137
TMEM259	0.434154	1.34101
PTOV1	0.421656	1.3406
OR9G9	0.616809	1.34049
VWA5A	0.575165	1.34038
EPN3	0.561549	1.34029
IL5	0.576965	1.34024
FAM189A2	0.679187	1.34019
OR6S1	0.637311	1.34012
LOC102288414	0.595981	1.33992
THBS3	0.504766	1.33991
PINX1	0.615269	1.33977
ADCK3	0.447959	1.33951
SLC37A3	0.624881	1.33939
ANKH	0.161522	1.33927
CAPN6	0.574593	1.33924
MZF1	0.585453	1.33915
SNTB1	0.0791041	1.339
THEGL	0.594976	1.33879
CLEC10A	0.630839	1.33861
NAF1	0.530212	1.33852
DPPA4	0.450457	1.33847
KRTAP4-6	0.598406	1.33815
PTDSS2	0.0888012	1.33812
PEX11A	0.16128	1.33781
MAPKAPK5	0.521592	1.33781
CYP19A1	0.41198	1.33776
IFNA8	0.558935	1.33773
TXNRD3NB	0.613201	1.33762
MEGF6	0.51829	1.33758
ZNF529	0.659065	1.33744
SIM2	0.0670498	1.33743
EIF1	0.511489	1.33708
XPNPEP3	0.519379	1.33697
MKRN1	0.623747	1.33684
SFMBT1	0.438324	1.33684
ITFG2	0.630074	1.33669
TMC3	0.194053	1.33667
PDE8B	0.602021	1.33662
HTT	0.442591	1.33658
GINS1	0.61381	1.33655
P2RY4	0.582122	1.33641
OR5M1	0.622561	1.33621
KIAA1432	0.628109	1.336
B4GALNT4	0.518229	1.33597
PCNXL3	0.605242	1.33585
MRPS17	0.596925	1.33575
SLC22A7	0.608719	1.33555
FRMPD2	0.160919	1.33518
SPRYD4	0.516979	1.33512
C3orf33	0.398341	1.33497
FZD8	0.561909	1.33492
HTRA2	0.590928	1.33475
HDAC11	0.50831	1.33467
C2CD4D	0.606891	1.33455
HTRA4	0.580706	1.33439
PRELP	0.511901	1.33427
NXPH3	0.625697	1.33408
C15orf53	0.549199	1.33407
KCNT2	0.356188	1.33373
NCBP1	8.41676e-10	1.33367
GPRASP2	0.55836	1.33365
LMO7DN	0.542045	1.3336
PLEKHM2	0.400126	1.33349
ANKRD34B	0.602757	1.3334
FBXO21	0.301711	1.3333
DEFB118	0.615327	1.33327
SIX6	0.575734	1.33265
SARS2	0.637131	1.33259
CCL11	0.325576	1.33251
SH3RF3	0.615064	1.33237
USP7	0.637693	1.33209
CXCL12	0.0406977	1.33186
SNX32	0.42124	1.33179
SLC25A43	0.540852	1.33173
SLC6A19	0.46122	1.3317
HMGB4	0.488242	1.33158
PAPSS2	0.572013	1.33135
ADRA1A	0.506384	1.33116
GPR61	0.62555	1.33116
ANXA10	0.627665	1.33109
MAGIX	0.578124	1.33103
GPX1	0.396191	1.33072
DQX1	0.57874	1.33059
LRRC57	0.366674	1.33044
KIF26B	0.566893	1.33023
WNT11	0.484726	1.33021
CCDC14	0.620583	1.32983
MEPCE	0.415005	1.3298
RNF208	0.435473	1.32975
HELLS	0.489991	1.32967
ZNF563	0.0501992	1.3295
DCBLD1	0.543433	1.32947
QKI	0.46406	1.32916
MGAM	0.00757904	1.32907
TEX28	0.0985719	1.32897
ARMCX6	0.632403	1.32889
GLB1L2	0.329822	1.32869
MLST8	0.681507	1.32854
NONO	0.494921	1.32851
TEX43	0.534111	1.32849
CCL26	0.530632	1.32822
ARMS2	0.614932	1.32819
OR8D1	0.37719	1.32816
HIST1H2BE	0.631169	1.32816
RAB6C	0.45838	1.32799
SHOX2	0.567778	1.32794
OR13C2	0.271741	1.32768
NTRK1	0.679216	1.32741
C1GALT1	0.579234	1.32723
PRKCB	0.602545	1.3272
IGFBP4	0.524383	1.32704
SRSF1	0.493151	1.32699
KIAA0753	0.616476	1.32682
ZDHHC19	0.633226	1.32682
KLHL38	0.505064	1.32674
VPS33A	0.454348	1.32656
KNSTRN	0.636567	1.32646
PATE1	0.596205	1.32622
RGS4	0.040169	1.32621
CCDC148	0.53965	1.32603
PML	0.47216	1.32597
LSM2	0.596857	1.32587
OR5K1	0.573113	1.32571
DENND1A	0.334147	1.32551
CNIH3	0.609168	1.32543
TESK2	0.589209	1.32542
SPATA8	0.566068	1.32536
TARDBP	0.578184	1.325
LOC391003	0.501955	1.32484
PPP4R4	0.211671	1.32474
SLC6A15	0.434203	1.32464
RNASE13	0.612274	1.32463
FAM20A	0.584093	1.32455
TRAM1L1	0.562424	1.32435
ZNF296	0.623408	1.32435
TFRC	0.558107	1.32427
SLC30A7	0.587022	1.32422
NDUFB4	0.589664	1.32417
SCRT1	0.481173	1.32401
TYK2	0.501651	1.32399
OR10V1	0.641664	1.32389
MCM6	0.550592	1.32364
GPC4	0.566459	1.3231
CSF3	0.550884	1.32301
ZNF385D	0.598844	1.323
OTUD7A	0.182584	1.32296
SLC17A4	0.574696	1.32291
CYP24A1	0.347878	1.3227
HSPBP1	0.505791	1.3226
NUCB1	0.602349	1.32235
SEMA5A	0.626705	1.32229
CA3	0.592144	1.32221
GCDH	0.56345	1.32215
TIGD4	0.570061	1.32202
NKAIN4	0.583618	1.32185
MMGT1	0.278345	1.32172
SLC2A7	0.622671	1.32169
RBM24	0.676608	1.32164
GPR128	0.238398	1.32151
TNFRSF25	0.581173	1.32149
TSSC4	0.525282	1.32103
C9orf66	0.574163	1.32095
HAUS1	0.466358	1.32078
PRR16	0.589573	1.32078
PPP2R3C	0.22147	1.32044
TAS2R31	0.565631	1.32044
KRTAP5-9	0.623462	1.32002
YIPF7	0.261318	1.32
CXCL5	0.51998	1.31993
ZNF282	0.000193125	1.31975
ZCCHC11	0.568315	1.31975
TFAM	0.150581	1.31973
GADL1	0.53796	1.31971
RXFP3	0.632378	1.31971
TRA2A	0.560713	1.31929
HES4	0.619911	1.31921
PDF	0.00121607	1.31915
TRIM35	0.600833	1.31914
LRRD1	0.575022	1.31891
ACTN4	0.63175	1.31889
SEC63	0.560781	1.31886
LIM2	0.582815	1.31886
SHARPIN	0.485211	1.31882
C7orf26	0.635075	1.31874
BCDIN3D	0.633821	1.31866
CD80	0.3442	1.31857
FAIM2	0.324245	1.31855
C14orf132	0.599918	1.31833
PPFIA4	0.596754	1.31833
RAB39B	0.633276	1.3183
MYL3	0.601214	1.31804
LAMB2	0.626494	1.31801
LY9	0.627429	1.31796
OPN1LW	0.28326	1.31792
DMXL2	0.335124	1.31781
HS3ST4	0.582623	1.31764
SLURP1	0.612678	1.31754
USP25	0.543688	1.31696
GZMB	0.572927	1.31651
CDKL3	0.549763	1.31648
SPSB2	0.430098	1.31648
SCGB1D4	0.444876	1.31637
ARHGEF18	0.677261	1.31632
CELA3A	0.615546	1.31622
LRRC4	0.122209	1.3162
PHC3	0.299325	1.31611
THAP2	0.530827	1.31606
XBP1	0.610792	1.31557
ANKRD18B	0.394317	1.31531
COLGALT2	0.552887	1.31498
SMDT1	0.303319	1.31476
AQP8	0.63075	1.31466
C1orf226	0.507366	1.31429
PITPNM2	0.471192	1.31411
HOXD9	0.642145	1.31402
TMPRSS11A	0.570145	1.31375
SYT3	0.0807473	1.31335
PPAPDC2	0.0292183	1.31271
PAX1	0.509409	1.31262
GPR135	0.53849	1.31257
GAPT	0.624599	1.31256
USB1	0.444922	1.3125
GRAPL	0.269094	1.31221
TRMT13	0.36674	1.3122
FBXO10	0.549616	1.31214
CHST1	0.60128	1.31214
ZSCAN2	0.613899	1.3116
ISCA1	0.512218	1.31157
PIWIL4	0.631901	1.31103
TANK	0.168866	1.31087
EXOC2	0.584832	1.31084
F10	0.506088	1.31069
MRPL13	0.363812	1.3105
HSD17B6	0.503868	1.3104
NPS	0.527267	1.31025
RNF111	0.511679	1.31025
ARL6IP4	0.592055	1.31023
ATP6V1G2	0.431937	1.31023
WDR20	0.628409	1.31019
AIFM3	0.175575	1.31016
ZBTB24	0.475149	1.31013
TRIM17	0.599734	1.30987
WRN	0.576118	1.30977
VEGFC	0.102686	1.30973
LSM10	0.508212	1.30968
HPN	0.161642	1.30964
HIRA	0.379971	1.30946
VCX3A	0.566372	1.30927
GATA6	0.617356	1.30923
SLC26A3	0.364613	1.30908
PURA	0.612394	1.30892
FRG1	0.497854	1.30891
GPRC5B	0.552142	1.30891
FAM187B	0.615034	1.30863
ZNF556	0.612693	1.3086
MTUS2	0.398109	1.30856
PLCB2	0.0909459	1.30838
WIPF3	0.286582	1.30834
TMEM223	0.595202	1.30827
LCAT	0.563049	1.30819
LRRFIP1	0.282808	1.30807
GPR6	0.60399	1.30803
APOE	0.611943	1.30794
COX10	0.605082	1.30789
ZDHHC12	0.317737	1.30788
KANSL1L	0.632215	1.30779
PMP2	0.634376	1.30774
EMC1	0.602316	1.30767
GOLGA8M	0.504367	1.30764
CSNK1E	0.66745	1.3073
TCP1	0.505163	1.3073
MYO3B	0.638735	1.30698
SHROOM2	0.62197	1.30682
RBAK-RBAKDN	0.578303	1.30635
AKNA	0.533372	1.30623
CC2D1B	0.619419	1.30612
OSCAR	0.617097	1.30608
PDSS1	0.616129	1.30585
KREMEN2	0.634769	1.30584
SMTNL1	0.63937	1.3056
TAF1	0.628201	1.30548
RPL31	0.639194	1.30506
ARHGAP4	0.478789	1.30499
IFT140	0.559759	1.3048
RAP1GAP2	0.618128	1.30479
RPL7A	0.608253	1.30472
PLXNA1	0.567713	1.3043
UGT1A10	0.61477	1.30427
HNRNPU	0.597438	1.30409
EVA1C	0.621098	1.30404
MYOM1	0.204296	1.30396
APOA1	0.634117	1.30382
ANKRD11	0.641561	1.30376
BRAP	0.495835	1.30362
PDP2	0.459547	1.30362
MAPK3	0.612634	1.30358
ZNF571	0.551587	1.30351
MTA2	0.615867	1.30341
LSG1	0.583484	1.30325
C2orf72	0.641078	1.3031
LYAR	0.370489	1.30292
SHCBP1	0.566481	1.30291
SACS	0.528236	1.30278
CAPNS1	0.560804	1.3026
FSTL1	0.571491	1.30257
C8B	0.614843	1.30252
GALNTL6	0.640373	1.30251
GCNT3	0.587392	1.30217
PLLP	0.626388	1.3021
CD1C	0.624059	1.30195
ADORA3	0.516026	1.30194
KTI12	0.629894	1.3016
PRAC1	0.612708	1.30139
ALAD	8.04736e-06	1.30124
ARID3A	0.0454634	1.3009
BLID	0.55732	1.30082
VAV3	0.111661	1.30074
C5orf54	0.643381	1.30061
TSPYL5	0.521294	1.30001
EXOSC4	0.613721	1.29991
SMARCB1	0.619658	1.29956
WBP1	0.590478	1.29936
TMEM165	0.575551	1.2993
OR2M3	0.514383	1.2992
CCDC81	0.16646	1.2991
GLG1	0.395256	1.29906
A3GALT2	0.477584	1.29906
ALG2	0.559736	1.29906
CRYAB	0.679413	1.29906
MDH2	0.471636	1.29891
RHBDL1	0.545842	1.29874
PQLC3	0.597079	1.29865
OR4K15	0.571114	1.29862
UQCC2	0.0155079	1.29858
DPYSL3	0.681858	1.29856
SH3PXD2B	0.43659	1.29836
CYSLTR1	0.00826122	1.29832
APLP1	0.609553	1.29819
MUC19	0.607567	1.29808
SGMS2	0.678325	1.29807
HOXD11	0.539282	1.29791
ST20-MTHFS	0.633512	1.2978
CHMP4A	0.210005	1.29776
HSPA6	0.525946	1.29771
KRT9	0.566416	1.29764
CNKSR2	0.633784	1.29738
TIMM23B	0.505263	1.2973
ALCAM	0.51971	1.29714
CCDC110	0.546119	1.29711
C6orf141	0.639709	1.29708
ZNF280A	0.530939	1.29694
MFSD8	0.631346	1.29685
RASD2	0.592464	1.29665
MEIOB	0.51983	1.29644
DDX17	0.580432	1.2964
UBE2D2	0.645876	1.29636
POTEE	0.00237581	1.29626
SZRD1	0.499952	1.29622
RPL29	0.455715	1.29607
LRCH2	0.159712	1.29602
MXRA7	0.598118	1.29588
LRRN4CL	0.629881	1.29583
CCNL1	0.62656	1.29573
RPN2	7.43931e-05	1.29558
TSSK3	0.429899	1.29558
G6PD	0.6757	1.29537
RAC3	0.572471	1.2953
SPAG17	0.522479	1.29522
TXNRD2	0.625403	1.29521
RGAG1	0.424184	1.29519
UBE2QL1	0.63024	1.29507
NSG1	0.533427	1.29501
PIGB	0.638263	1.295
ADD2	0.678573	1.29479
NEIL1	0.675812	1.29476
NELL1	0.541527	1.29476
POMZP3	0.643268	1.29425
FAM120AOS	0.524702	1.29422
OR13F1	0.55905	1.29421
KCNH1	0.588643	1.2942
KRT71	0.599215	1.29419
PRAMEF1	0.506022	1.29419
VMO1	0.623394	1.29419
STON1	0.63061	1.29414
UBE2F	0.680782	1.2939
COL24A1	0.639861	1.29336
EHD4	0.444226	1.29313
DRICH1	0.445478	1.29289
VIM	0.563339	1.29274
DYNC1LI1	0.53105	1.29263
STK16	0.386715	1.29229
CCDC42	0.640743	1.29221
NPPA	0.622985	1.2922
TMEM132A	0.599416	1.29213
BCAS2	0.535306	1.29204
ZSCAN18	0.655164	1.2919
DNAJC3	0.547518	1.29189
CLCC1	0.26776	1.29178
USP17L12	0.578343	1.29166
THPO	0.246792	1.29159
FAM133B	0.674886	1.29155
BNIP3L	0.612723	1.29146
TIGD1	0.630112	1.29144
HLA-DMB	0.355008	1.29136
ILDR1	0.260155	1.29129
TEX101	0.434693	1.29125
OR56A4	0.631447	1.29096
AKAP5	0.595219	1.29082
STX3	0.51288	1.29048
CCT6B	0.5204	1.29044
TRMU	0.430547	1.29037
BEND4	0.236943	1.2903
CCDC43	0.326432	1.2903
ANKRD34C	0.446308	1.29023
ANKRD18A	0.0316404	1.29017
EPS8L1	0.330281	1.29014
DPRX	0.651174	1.29007
AS3MT	0.501313	1.29004
AGR3	0.429399	1.28983
NME1	0.635416	1.28981
MARCH6	0.59945	1.28979
GSS	0.65065	1.28962
ABCD3	0.563982	1.28945
TMEM257	0.555873	1.28924
ALKBH7	0.107424	1.28914
CLEC19A	0.511457	1.28893
PLAGL2	0.526004	1.28889
CKMT2	0.572761	1.28884
RDH8	0.474278	1.28882
SESN2	0.588716	1.28878
PDE6A	0.637645	1.28878
C11orf53	0.331348	1.28846
CTSB	0.0978043	1.28838
FANCD2	0.476527	1.2883
SUCNR1	0.572118	1.288
HIST1H2BD	0.647502	1.28792
MPP5	0.52007	1.28789
CYP26C1	0.625497	1.28767
BBS10	0.360711	1.2876
DAK	0.611656	1.28743
ZNF772	0.532768	1.28742
ENDOU	0.627927	1.28732
ADAM8	0.55578	1.28725
RTL1	0.532327	1.28722
KHDRBS1	0.587946	1.28713
ZNF599	0.281903	1.28689
NCOA1	8.51908e-05	1.28686
MTNR1A	0.607582	1.28672
OR52R1	0.60637	1.28671
RUFY3	0.398514	1.2866
WBP4	0.504334	1.2865
CHST2	0.627848	1.2865
PAPPA2	0.424236	1.28631
DMRTC1	0.507105	1.2863
PSTK	0.156821	1.28626
FAM221B	0.533509	1.28623
GTPBP10	0.585772	1.28582
LGALS13	0.631473	1.28577
FGFBP2	0.321881	1.28561
CCDC174	0.581987	1.28558
DNAH5	0.619939	1.28548
CDC37L1	0.525253	1.28535
HIST1H4K	0.571554	1.28528
CNTN1	0.398802	1.28528
CAT	0.627246	1.28523
TM6SF2	0.535225	1.28509
RGS10	0.34478	1.28505
SKA3	0.580667	1.28492
ZNF749	0.0028653	1.2849
RTEL1	0.62863	1.28468
HIVEP1	0.617628	1.28466
PPRC1	0.632553	1.28454
ELTD1	0.621708	1.28436
TBC1D2B	0.647209	1.28431
COG2	0.638688	1.28395
GBA2	0.640408	1.28392
ZNF561	0.509924	1.28386
RIC3	0.639616	1.28362
FGFBP3	0.604954	1.28356
CYTH1	0.647166	1.28355
ABCC8	0.64581	1.28339
PCDHGA2	0.639884	1.28319
CPNE1	0.56112	1.28298
GPR82	0.496534	1.28286
CACNG2	0.582968	1.28279
CLEC5A	0.647448	1.28275
ZNF716	0.640709	1.28267
FAM200A	0.184468	1.2826
TMEM163	0.507203	1.28254
SPOPL	0.629792	1.28241
APLP2	0.264984	1.28215
NDUFA8	0.536007	1.28215
AACS	0.54333	1.28214
DNAJB1	0.287828	1.28208
CCDC15	0.572284	1.28207
TRMT61B	0.403206	1.28179
NDUFS8	0.551224	1.28179
ARFGEF1	0.64673	1.28132
CTXN1	0.650618	1.28131
ATP5B	0.0690645	1.28125
TBC1D8B	0.638227	1.28125
AQP10	0.584226	1.28111
PXDNL	0.262575	1.28108
TBC1D10A	0.541164	1.28092
SPATA6L	0.476449	1.28087
TCF20	0.568358	1.28074
GCM2	0.594924	1.28043
KIR3DL1	0.507822	1.2803
CEP44	0.678703	1.28029
SPINT4	0.645236	1.28023
EPN2	0.581348	1.28022
TFB1M	0.6285	1.28008
CDK17	0.0550791	1.28007
PTDSS1	0.301116	1.27998
OR4K17	0.536866	1.27982
VPREB1	0.61158	1.27979
CLVS1	0.624032	1.27971
PLCH2	0.635197	1.27964
TSPAN33	0.586408	1.27949
CFL2	0.685426	1.27929
PSME4	0.575714	1.27927
SLC35G4	0.50805	1.2792
ALS2CR12	0.604698	1.27916
OR1L8	0.548953	1.2791
CDS2	0.647913	1.27907
WFIKKN1	0.642304	1.27894
CHRNA9	0.55427	1.27883
AQP7	0.568807	1.2788
IPO13	0.612574	1.27872
THAP1	0.349021	1.27852
GABRA6	0.652779	1.27849
CEP41	0.578918	1.27849
VCAN	0.653087	1.27848
C16orf13	0.598794	1.27846
COL27A1	0.406801	1.27837
SERPINB1	0.413336	1.27821
SH3GLB1	0.641193	1.27819
TGM5	0.478827	1.27818
RNF170	0.586464	1.27764
OR10T2	0.556225	1.27757
SRRM1	0.648032	1.27755
C11orf40	0.636783	1.27754
MDN1	0.576583	1.27753
SPATA31A2	0.572906	1.27741
CASQ1	0.476567	1.27732
KLHL31	0.351364	1.27728
LRRN4	0.518442	1.27726
ELL2	0.629148	1.27704
SLC25A39	0.630903	1.27686
COL4A3	0.651642	1.27673
BNIP2	0.64637	1.2767
ZNF777	0.584074	1.27669
WIBG	0.680046	1.27665
PITX3	0.618711	1.27633
SMIM9	0.59605	1.27612
C1QTNF6	0.646413	1.27605
TTF1	0.620023	1.27604
PPME1	0.552166	1.2759
SCARB1	0.642133	1.2759
AMPH	0.45633	1.27561
C16orf87	0.315318	1.2756
FRAT1	0.0974231	1.27559
ORC6	0.611505	1.27559
MPZL3	0.54915	1.27544
FBXL21	0.327439	1.27525
CLGN	0.611882	1.27525
NDUFB11	0.567045	1.27512
ZNF136	0.646643	1.27509
HES7	0.615502	1.27507
DCUN1D5	0.604054	1.27501
IL11	0.472682	1.27495
PMM2	0.632002	1.27493
IL3RA	0.644636	1.27485
JUP	0.577386	1.2747
LAG3	0.597165	1.27468
SFTA3	0.425564	1.27467
UBE3B	0.523683	1.27467
SLC19A3	0.548138	1.27454
SLC17A2	0.627153	1.27454
HNRNPD	0.643741	1.27453
DRD4	0.620387	1.2745
TBPL1	0.673389	1.27443
EIF3CL	0.604376	1.27437
GZMA	0.584302	1.27425
KIAA1109	0.335198	1.27418
CBL	0.462157	1.27416
VPS37B	0.607488	1.27413
TUBGCP3	0.576401	1.27399
ZNF281	0.229259	1.27398
RPE65	0.639288	1.27398
PPP1R11	0.412523	1.27366
NAGLU	0.639768	1.2736
PIAS4	0.318379	1.27353
UBR5	0.600916	1.27348
LHFPL5	0.58358	1.27348
HSDL2	0.466067	1.27329
GNAI1	0.652378	1.27314
GPR137C	0.644324	1.27295
NPHP1	0.44557	1.27295
ARHGAP30	0.619742	1.27274
SLC26A7	0.000417515	1.27267
CDHR4	0.45851	1.27253
ELP6	0.597284	1.27253
TNFRSF10C	0.64171	1.27252
ZNF841	0.244358	1.27239
C20orf196	0.599968	1.27238
TTC18	0.612018	1.27233
MAML1	0.554008	1.2723
FRRS1	0.47809	1.27226
MEIS3	0.183291	1.27215
RNF144B	0.649115	1.27209
NUP155	0.550835	1.27185
PCDH9	0.575328	1.27179
RASEF	0.559073	1.27174
KRTAP20-2	0.622053	1.27167
CYP4X1	0.454834	1.27152
MTSS1L	0.646632	1.2715
RNF31	0.643898	1.27145
ZFP28	0.475307	1.27131
POLR2K	0.53274	1.27131
USP4	0.209338	1.27119
CYP3A43	0.544351	1.27118
UBL4B	0.418938	1.27108
MANSC4	0.345142	1.27088
GNGT1	0.655763	1.27086
SRP14	0.626547	1.27076
SMPD2	0.648172	1.27075
SLC4A1AP	0.586128	1.27058
RPAP3	0.634548	1.27011
LAMA2	0.486844	1.27008
EPM2A	0.580041	1.26999
CCDC101	0.41983	1.26997
LY6G5B	0.629122	1.26984
SYDE1	0.595445	1.26973
KANSL3	0.657119	1.2696
METTL15	0.460707	1.26956
EI24	0.61575	1.2693
INSL4	0.0479222	1.2692
PFDN1	0.59788	1.2691
MRPS22	0.65282	1.26898
EDN2	0.631989	1.26892
GSTM2	0.632878	1.26888
COPE	0.582296	1.26884
CCDC60	0.641136	1.26878
ARMC10	0.649552	1.26862
CAPN14	0.436105	1.26857
ANKRD36	0.583064	1.26843
KIF13A	0.625203	1.26832
PEAR1	0.646567	1.26827
LRRC69	0.490787	1.26806
PPP1R2	0.364213	1.26796
VRK3	0.643808	1.26788
ADORA2B	0.53144	1.26759
SOX30	0.618171	1.26756
COL6A3	0.634327	1.26754
LCE1B	0.449325	1.26729
HUS1	0.328826	1.26715
ZBTB43	0.436396	1.26715
FAN1	0.673806	1.26715
P2RX2	0.613141	1.26714
DCP1B	0.00513958	1.26707
STX18	0.539518	1.26701
ZNF808	0.622602	1.26699
CD200R1	0.655444	1.26699
C8orf46	0.514196	1.26673
NFKBIA	0.431243	1.26671
PAK2	0.601922	1.26654
LIPJ	0.62304	1.26636
ASRGL1	0.497716	1.26635
LOC100129083	0.206095	1.26634
OR4N4	0.643932	1.26625
CBLL1	0.303404	1.26622
NUBP2	0.522095	1.2662
LOC101928448	0.581251	1.26605
NPEPPS	0.576562	1.26602
NLRC3	0.642646	1.26594
CCT7	0.644022	1.26594
PSMB8	0.678398	1.26587
RFWD3	0.368391	1.26586
BARHL2	0.305676	1.26576
RPF1	0.642906	1.26574
FMR1NB	0.457074	1.26568
CCDC158	0.443667	1.26565
ERCC3	0.597045	1.26561
TCP11	0.585359	1.26533
PASD1	0.643954	1.26531
RNASE10	0.454658	1.26531
MRPL21	0.616722	1.26528
PABPC1L	0.653608	1.26528
TPRKB	0.54093	1.26523
CCDC24	0.494745	1.2652
CORO2A	0.447319	1.26479
PCOLCE	0.642076	1.26479
ART4	0.624733	1.26478
ANKAR	0.645357	1.26468
C1orf159	0.585096	1.26467
ISX	0.637119	1.26466
USP9X	0.397646	1.26453
NFATC3	0.624356	1.26427
TP53TG5	0.473841	1.26417
CPAMD8	0.5046	1.264
ATP6V1E2	0.616375	1.26392
PREB	0.19532	1.26392
CNPY3	0.538675	1.26382
GRK5	0.568871	1.26376
CARF	0.581464	1.26373
METTL10	0.556669	1.26346
SURF2	0.621362	1.26331
ACVR2B	0.601098	1.26327
SPNS2	0.521443	1.26323
KIAA2026	0.20362	1.26319
JMJD4	0.499164	1.26318
PFDN5	0.363611	1.26318
KRT1	0.564114	1.26315
LARP1B	0.305425	1.26313
DCDC2	0.0371497	1.26303
DPH1	0.626269	1.26299
PCSK7	0.540435	1.26296
TARM1	0.442215	1.26268
C15orf26	0.472722	1.26267
OR2B6	0.593083	1.2622
CLDN10	0.681129	1.26213
RAPGEFL1	0.474318	1.26186
FANCM	0.634253	1.26184
ZNF251	0.645799	1.26178
OR2T11	0.577586	1.26168
FANCD2OS	0.19704	1.26165
DEFB134	0.649743	1.26158
ENPP6	0.655314	1.26158
P2RY12	0.68178	1.26154
LYPD6B	0.544731	1.26146
ATPIF1	0.650639	1.26136
HIST1H4B	0.573691	1.26112
ARMC6	0.592924	1.26105
OMA1	0.435667	1.26098
TBX6	0.500429	1.26098
PLXNC1	0.618413	1.26093
MLX	0.573547	1.26093
CTF1	0.61737	1.2609
XYLB	0.650702	1.26089
ATG101	0.619051	1.26087
KRTAP9-8	0.581154	1.2608
PTGFR	0.592072	1.2608
BCLAF1	0.590766	1.26079
PHB2	0.0227745	1.26079
GPR15	0.0939865	1.26071
YPEL1	0.0802411	1.26064
FBXO43	0.643415	1.26046
ZDHHC5	0.111791	1.26046
CENPB	0.142972	1.26045
CCKBR	0.472802	1.26031
ATF5	0.686863	1.26018
RECQL4	0.595289	1.25999
RNF133	0.65444	1.25996
FAM180B	0.632328	1.25991
HAS1	0.619235	1.25981
TLX1NB	0.551151	1.25976
OGFOD2	0.649435	1.25969
TMEM59L	0.623244	1.25961
PTF1A	0.347519	1.25947
CSF2	0.623856	1.25943
HINT2	0.3622	1.2594
NUS1	0.652944	1.259
HEATR6	0.477779	1.25899
FAM69B	0.55303	1.25886
TMCO5A	0.536061	1.25884
PLEKHJ1	0.171634	1.2588
RBMXL3	0.407692	1.25872
GPR180	0.597846	1.25861
CD55	0.579589	1.25851
HSP90AB1	0.470828	1.25847
OMD	0.414737	1.25839
DENND4A	0.617083	1.25838
GAL	0.526464	1.25825
MSL3	0.528463	1.25793
DPH3P1	0.623449	1.2579
AKAP2	0.312795	1.25787
LOC100129361	0.619897	1.2578
PRSS50	0.571721	1.2578
PHAX	0.634179	1.25775
TEKT1	0.479407	1.25774
DTX1	0.632203	1.2577
ACOT13	0.619306	1.25768
WDHD1	0.632541	1.25762
FAM126A	0.62607	1.25733
ZNF23	0.507529	1.25731
BTNL2	0.416236	1.25726
NELFA	0.539964	1.25709
FRMD1	0.596428	1.25706
C11orf82	0.507887	1.25701
NCEH1	0.512059	1.257
VPS13D	0.635062	1.25693
M6PR	0.589227	1.25684
CFH	0.602627	1.25684
CRKL	0.613469	1.2568
CDK5R2	0.546369	1.2568
ZNF581	0.642031	1.25677
MAGEA10	0.640466	1.25669
LRCOL1	0.537401	1.25663
FANCF	0.660547	1.25662
PSMG2	0.680581	1.25652
ACCSL	0.657433	1.25636
DNAJB11	0.644947	1.25629
C12orf54	0.613632	1.25626
ABT1	0.652316	1.25615
ATP11B	0.645025	1.25591
WDR53	0.643031	1.25591
NPM1	0.592126	1.25589
EN2	0.464228	1.25587
DISC1	0.499233	1.25586
NDNF	0.468052	1.25582
HMHB1	0.0123568	1.25524
C12orf45	0.617585	1.25523
HIBCH	0.629264	1.25522
RNASE7	0.422744	1.25516
MS4A7	0.544757	1.25507
CC2D2B	0.63527	1.25504
ATP6V1C2	0.41274	1.255
SEMA3F	0.646216	1.2547
SMCO2	0.0514491	1.25463
LTN1	0.536679	1.2546
CST5	0.581581	1.25459
CAMP	0.580491	1.25451
CSTL1	0.604601	1.25447
ATG14	0.440847	1.25444
GML	0.589063	1.25436
FZD7	0.640662	1.25434
KIAA1324	0.678684	1.25431
HNF1B	0.574573	1.25428
PIAS3	0.596943	1.25404
ALG1	0.646381	1.25393
CBFA2T2	0.676982	1.25392
NRSN1	0.609584	1.2539
RFWD2	0.651153	1.25359
DHRS4	0.603213	1.25358
DAZAP1	0.56325	1.25354
PRR30	0.606702	1.25352
PPP2R1B	0.638865	1.25343
B3GALT6	0.586631	1.25339
BZW2	0.651964	1.25334
FAM150B	0.556131	1.25325
CCNF	0.642589	1.25319
CENPF	0.512943	1.25314
OOSP2	0.596187	1.25301
MYL6	0.276129	1.25295
PTP4A2	0.681692	1.25285
ANKRD7	0.537347	1.25271
NECAP1	0.593189	1.25269
ZNF155	0.508925	1.25265
POLB	0.651549	1.25249
HOXA3	0.0303297	1.2522
ARC	0.63653	1.25208
PLAUR	0.516795	1.25208
SYNDIG1L	0.59737	1.25191
POFUT2	0.633957	1.25179
ZNF343	0.676529	1.25147
TRAPPC5	0.480407	1.25135
PLA2G15	0.614343	1.25132
DDX26B	0.560554	1.25127
NSMF	0.622917	1.25122
NUPR1L	0.470422	1.25121
PTGDS	0.308925	1.25112
TGM6	0.651309	1.25112
C17orf75	0.639627	1.25106
DAPK1	0.0249359	1.25103
TCHHL1	0.364879	1.251
ARHGAP40	0.656072	1.25095
TRIM39	0.132008	1.25093
PRTN3	0.635404	1.2509
KIAA1328	0.610899	1.25084
OR5L1	0.637442	1.25083
KIAA2013	0.170071	1.25081
HIST1H4L	0.5687	1.25056
KIN	0.645379	1.25003
SETSIP	0.577845	1.25002
HNRNPAB	0.515098	1.24995
FAM46B	0.639604	1.2498
TSPEAR	0.44061	1.24978
ZNF300	0.635258	1.24978
ADRA1B	0.538066	1.24974
VCPIP1	0.58485	1.2497
SCAMP1	0.655064	1.24963
CYP1B1	0.653465	1.24953
PLGRKT	0.651653	1.24952
FBXO8	0.635854	1.24947
KCNH5	0.656032	1.24947
MAST2	0.471434	1.2494
GYS1	0.145601	1.24931
CCL8	0.610853	1.24923
PRKRIR	0.061974	1.2491
PMVK	0.463807	1.24905
TMEM8A	0.611399	1.24904
CIAO1	0.636205	1.24885
ZNF544	0.643291	1.24885
FZR1	0.63219	1.2487
PFN4	0.643662	1.24867
TRIM21	0.600734	1.24864
HACL1	0.0032365	1.24858
SERPINB13	0.372828	1.24855
GPC2	0.561751	1.2485
PLBD2	0.65757	1.24846
RASA3	0.56276	1.24841
SRMS	0.62527	1.2484
DCDC5	0.651559	1.24831
SIGLEC7	0.597574	1.24828
FAM76A	0.649328	1.24821
FAM45A	0.652161	1.2481
EFHC2	0.539702	1.24801
RASL10B	0.609461	1.24801
CHCHD6	0.655504	1.24801
C8orf44-SGK3	0.654258	1.248
FBXL14	0.618057	1.24799
ZNF568	0.657736	1.24799
OXTR	0.654702	1.24799
DNAJB14	0.357292	1.24758
DGKG	0.608843	1.2474
INSRR	0.59073	1.24706
ARMCX4	0.495905	1.2469
EPGN	0.487875	1.24682
TPRN	0.654359	1.24677
ZFHX4	0.657815	1.24676
OR5P2	0.485472	1.24671
MKX	0.625884	1.24667
COLCA2	0.686711	1.24649
POU6F1	0.202265	1.24649
RIOK3	0.653964	1.24638
CUEDC1	0.562715	1.24618
DBNDD1	0.678187	1.24616
ACY3	0.463386	1.24611
LOC100652824	0.645722	1.24606
APOBEC3C	0.412469	1.24602
SYNM	0.607394	1.24563
OR11G2	0.49601	1.24557
HBA2	0.437315	1.24545
TBRG4	0.335049	1.24539
SPCS1	0.60292	1.24515
CLTC	0.645191	1.24514
MRPL2	0.589936	1.24504
EPHA3	0.502898	1.24498
ZNF710	0.645114	1.24497
BCAS4	0.652718	1.2448
OSGEP	0.644992	1.2447
COPS3	0.421811	1.24466
FER1L5	0.605386	1.2445
TSPAN11	0.396774	1.24441
LONRF3	0.680984	1.24434
MARCKSL1	0.208335	1.24426
CTU2	0.537481	1.24424
CRTAP	0.551804	1.24419
PNLIPRP3	0.63224	1.24415
CLIC3	0.65944	1.24412
TNFRSF13B	0.64787	1.244
T	0.0875423	1.24393
RNF167	0.610518	1.24391
KRTAP12-2	0.000803416	1.24385
PSMC6	0.618498	1.24377
FAM135B	0.648355	1.24374
MAGOHB	0.659623	1.24373
CCNYL1	0.168745	1.24368
MNDA	0.150085	1.24367
SLC2A2	0.591161	1.2435
RBM5	0.537508	1.24341
SEMA4D	0.522272	1.24341
ASAH2B	0.242316	1.24335
SLC2A4	0.625684	1.24323
KRT23	0.620415	1.24323
TIGD3	0.649094	1.24315
SF3B5	0.610548	1.24308
ZNF224	0.385861	1.24306
DAOA	0.680065	1.24304
ZDHHC4	0.643786	1.24302
KCNE3	0.537267	1.24297
MAGEB18	0.262865	1.24291
NAPG	0.460407	1.24284
PCDHB15	0.140338	1.24251
ZNF709	0.00263346	1.24231
ADAL	0.642168	1.2423
RTP1	0.637812	1.24225
C14orf79	0.347304	1.24219
HDHD2	0.409572	1.24213
MYH1	0.620457	1.24199
CCDC37	0.638841	1.24197
HDHD3	0.313041	1.24196
C9orf117	0.590514	1.24196
SAMD9	0.588826	1.24179
NDUFS4	0.651434	1.24178
ELP4	0.641722	1.24174
ZNF333	0.61449	1.24161
DHX9	0.645986	1.24155
MREG	0.513006	1.24153
GPR64	0	1.24144
NDUFAF2	0.118924	1.24143
PARM1	0.201699	1.24128
NHSL1	0.682969	1.24126
PPFIA3	0.636819	1.24104
CLASRP	0.658136	1.24097
IL31RA	0.685037	1.24096
MN1	0.207777	1.2408
ANP32E	0.00150597	1.2408
GJA5	0.616895	1.24077
HSFX1	0.513132	1.24075
MEX3D	0.254773	1.24069
ARID5A	0.631106	1.24058
RHOF	0.627259	1.24051
SLC28A3	0.677378	1.24051
LYZ	0.0747912	1.24029
DNAJB8	0.644825	1.24004
SAE1	0.320375	1.24
ADAM29	0.657139	1.23987
RTP2	0.492652	1.23984
MAFK	0.540956	1.23975
BABAM1	0.633214	1.23975
PRR11	0.657697	1.2397
MSANTD4	0.505197	1.23959
UBE2J1	0.118007	1.23947
XAGE3	0.677	1.23933
MTPAP	0.38938	1.2393
PGC	0.125596	1.23929
OR2J3	0.657276	1.23929
ZCRB1	0.273055	1.23926
UGT1A3	0.643403	1.2392
GPR174	0.597472	1.23909
KIAA1462	0.466856	1.23907
PSMB6	0.465526	1.23902
TTLL9	0.629277	1.23899
ETV5	0.30768	1.23893
GRIK1	0.651466	1.2389
DAXX	0.51066	1.2388
SNRNP70	0.65246	1.23878
FAM120A	0.251108	1.23863
TBC1D29	0.594872	1.23861
COMMD6	0.535468	1.23861
MBOAT1	0.214647	1.23853
EIF4EBP2	0.620722	1.23852
LOC100130301	0.630941	1.23852
HSPG2	0.621542	1.23845
APOBEC4	0.63413	1.23841
IGFN1	0.556599	1.23837
BHLHE22	0.653852	1.23834
ARL6IP6	0.640175	1.23825
ZNHIT1	0.653862	1.23817
IL12RB1	0.527438	1.23814
FBXO38	0.541034	1.2381
LRAT	0.659976	1.23804
ECT2	0.483412	1.23793
MB21D2	0.535495	1.23787
ARIH1	0.646304	1.2378
TMEM63A	0.603148	1.23774
ARHGAP5	0.636229	1.23773
VDR	0.647999	1.23761
INTS12	0.62885	1.2376
SLC29A4	0.570652	1.23754
CNIH4	0.611912	1.23751
RIT2	0.345937	1.23743
CEL	0.600485	1.23734
BCL2L10	0.597693	1.2373
EDRF1	0.275944	1.23724
SFMBT2	0.678963	1.23724
RNF182	0.00083171	1.23719
ATG4A	0.604328	1.23718
MAP3K2	0.559096	1.23715
HIST1H2BH	0.628396	1.23715
CT62	0.629186	1.23715
COA1	0.640036	1.23695
SHCBP1L	0.526608	1.23691
S100PBP	0.668314	1.2369
KHSRP	0.542972	1.23665
GRIN3B	0.548188	1.23665
AVPR1B	0.47933	1.23662
PLEKHB2	0.592889	1.23653
GLRA1	0.614299	1.23634
KLHL29	0.636011	1.23633
FAM132A	0.633883	1.23617
METTL7B	0.554767	1.23606
TBC1D13	0.563849	1.23598
GOLGA6L9	0.676125	1.23595
PEBP1	0.159833	1.23592
PPWD1	0.658612	1.23592
GPATCH3	0.617039	1.23584
NAGK	0.560282	1.2355
CSF1R	0.489555	1.2355
MLF2	0.635817	1.23543
LOR	0.641905	1.2354
MAP4K5	0.533974	1.23534
B3GNT7	0.489155	1.23532
UBE2N	0.660053	1.23521
ZXDA	0.247799	1.23521
ZSCAN29	0.569105	1.23519
PBRM1	0.555074	1.23512
CEP72	0.569041	1.23512
MTFMT	0.597591	1.23507
BAI1	0.511011	1.23503
TMEM174	0.553317	1.23502
BTRC	0.210894	1.23499
NOS1AP	0.606355	1.23495
MEAF6	0.64747	1.23482
TMEM150C	0.56585	1.23478
CDK5	0.618867	1.23474
EGFL8	0.657795	1.23472
MC1R	0.489082	1.23461
TBC1D32	0.614431	1.23457
STMN4	0.575348	1.23457
GCC1	0.547344	1.23433
ADAMTS20	0.641619	1.23433
A2M	0.650261	1.23427
TSSK4	0.53318	1.23416
ITIH6	0.645534	1.23407
CYorf17	0.656082	1.23406
BTBD18	0.247094	1.23383
CCDC85C	0.634474	1.23377
OR10Z1	0.371791	1.23375
RNF220	0.66306	1.23374
TPH2	0.430397	1.23372
ERMARD	0.419621	1.23371
TNNT3	0.643527	1.23367
SPC25	0.573711	1.23359
C16orf58	0.620331	1.23357
ARHGDIB	0.568764	1.23351
ZNF626	0.653903	1.23343
ESYT1	0.660243	1.23341
WDR96	0.61452	1.23328
ARHGAP11A	0.680648	1.23322
MLIP	0.538887	1.23317
CDSN	0.625764	1.23315
RHOBTB2	0.688143	1.233
CDC42SE1	0.663706	1.23295
CYP17A1	0.651351	1.23286
GAGE10	0.656092	1.23285
TAF12	0.602398	1.23267
MCHR1	0.54799	1.23267
ZSCAN5A	0.415434	1.23255
GABRD	0.600135	1.23253
C21orf140	0.533043	1.23242
ZBTB34	0.619616	1.23237
MRPL53	0.511425	1.23236
S1PR5	0.684197	1.23223
OGT	0.570251	1.23218
USP17L3	0.650271	1.23214
CNGB3	0.545389	1.2319
SLC35G1	0.570209	1.23189
C10orf126	0.63749	1.23181
LIMK1	0.676238	1.23174
RGS16	0.610274	1.23153
F3	0.640697	1.23145
ZNFX1	0.583465	1.23142
ADPRM	0.175814	1.23126
EMC7	0.500293	1.23112
C2orf27B	0.641343	1.23103
GAS2L3	0.412686	1.2308
SRCIN1	0.529255	1.23058
APOC4	0.660566	1.23055
ARAP2	0.637562	1.23051
FGF10	0.562849	1.23047
P2RY13	0.573299	1.23039
CENPI	0.655344	1.23033
SOX18	0.546043	1.2303
ACACB	0.407637	1.23013
KATNA1	0.419253	1.23004
CNGA3	0.644513	1.23004
SPIN3	0.488754	1.23
APOA2	0.587207	1.22995
SERPINA9	0.626136	1.22995
OTUD3	0.650071	1.22992
ZSCAN22	0.578363	1.22987
THSD7B	0.615473	1.22985
FA2H	0.659527	1.22979
NPB	0.353122	1.22975
CNTN5	0.675985	1.22974
KMO	0.563716	1.22971
HIST1H3J	0.599231	1.22969
MAD2L1	0.568593	1.2296
EMR1	0.540357	1.22948
MEGF9	0.648494	1.22926
SLC39A14	0.278253	1.22906
TNFAIP6	0.611897	1.22898
PDCL3	0.638346	1.22896
EDAR	0.557505	1.2289
ATP6V0E2	0.601774	1.22888
TMEM167B	0.174028	1.22886
SLC39A7	0.54549	1.22877
VMP1	0.638487	1.2287
CCDC97	0.452211	1.22867
CLUH	0.657267	1.22866
RPL21	0.574839	1.22856
ZNF699	0.598743	1.22855
PDLIM3	0.631422	1.22847
SCGN	0.610716	1.22843
C1QTNF9	0.653628	1.22834
CCDC69	0.661746	1.22819
SLC28A2	0.463175	1.22809
OR56B4	0.000259012	1.22807
ZC3H11A	0.318219	1.22807
TCEANC2	0.216501	1.22794
HSF1	0.485025	1.22792
MBD5	0.645898	1.22764
MAP4	0.563272	1.22761
SIDT1	0.612033	1.22761
C19orf44	0.641996	1.22756
TPP1	0.395432	1.22752
MRPS18A	0.391238	1.22749
GIMAP7	0.136569	1.22746
NIPAL1	0.620149	1.22746
FAM89A	0.567735	1.22745
ZNF397	0.582218	1.22744
ABCA13	0.659133	1.22731
C1orf204	0.392725	1.22718
RNF4	0.563627	1.22717
FAM114A2	0.600035	1.22705
MUM1L1	0.641354	1.22697
ALPPL2	0.630674	1.22692
RHOU	0.258598	1.22684
CUTC	0.204859	1.22684
C4orf19	0.683515	1.22681
TMEM54	0.597523	1.22678
SOS2	0.334072	1.22677
LOC102723631	0.682172	1.22675
ATP6V0A2	0.393434	1.22671
PLRG1	0.381036	1.2267
TMEM151B	0.662466	1.22666
AOC2	0.654651	1.22656
ZDHHC24	0.630291	1.22654
ANO4	0.374439	1.22644
SP100	0.13896	1.22644
TAC1	0.642202	1.22639
EMX1	0.626255	1.22637
MMP19	0.537774	1.2263
MLLT6	0.56471	1.2263
ANKRD27	0.660557	1.22628
C3orf36	0.593101	1.22625
FAM209B	0.647589	1.22625
TMEM31	0.643977	1.22615
CLC	0.64243	1.22614
TTC3	0.316611	1.22601
PARP1	0.0768288	1.22599
EVI5	0.637478	1.22574
LYRM1	0.561661	1.22566
HEXDC	0.346226	1.22546
UGT1A1	0.641309	1.22524
KLHL11	0.643144	1.22518
GPR63	0.648709	1.22517
SLC6A8	0.00302132	1.22515
PATL2	0.41056	1.22511
HIST1H2BL	0.581426	1.22489
GPR112	0.612947	1.22485
TMEM133	0.6457	1.22479
COPB1	0.582738	1.22464
TRIM61	0.656962	1.22457
KCNF1	0.521799	1.2245
MTDH	0.594854	1.22447
ZNF223	0.418569	1.22435
LOXL4	0.600966	1.22424
KIF20A	0.651778	1.22413
PRSS36	0.527638	1.22405
ITGBL1	0.580803	1.22402
CYSLTR2	0.660671	1.22398
TIGD7	0.654561	1.22394
RPL10	0.58127	1.22389
CDH7	0.680132	1.22362
CCL16	0.666355	1.22359
PAPSS1	0.601082	1.2235
RBPMS2	0.603602	1.2235
TMEM210	0.622862	1.22345
KLRF2	0.60344	1.22345
MFSD1	0.642736	1.22344
RREB1	0.42485	1.22339
OR7E24	0.526349	1.22338
NUP50	0.505956	1.22334
ZBTB25	0.653954	1.22326
HIST1H4D	0.610929	1.22324
FAM83E	0.6197	1.22323
ZNF470	0.639487	1.2232
OR8G2	0.677324	1.22318
ZNRF2	0.648129	1.2231
OSBPL11	0.614549	1.22309
GRXCR1	0.633338	1.22302
MBNL1	0.43794	1.22296
ALOXE3	0.680609	1.22286
SETD4	0.678389	1.22286
MAD1L1	0.610396	1.22282
GOLGA7	0.501143	1.22272
TTC9B	0.61559	1.22268
PCDHA4	0.421863	1.22259
SCG3	0.48577	1.22257
VSIG8	0.655234	1.22257
HLF	0.660576	1.22257
LMAN1L	0.554625	1.2225
CTRL	0.610686	1.22246
SOD3	0.606339	1.22245
B3GALNT1	0.396658	1.22242
TMEM201	0.662912	1.22238
GCGR	0.556342	1.22227
PI3	0.386594	1.22221
KCNB2	0.333921	1.22217
CRIP2	0.683825	1.22217
DUSP19	0.649222	1.2221
BRS3	0.409462	1.2221
TARP	0.588019	1.22201
CCDC108	0.594523	1.22188
RBM26	0.612243	1.22183
CSPG4	0.186469	1.22182
HMGCLL1	0.331728	1.22167
SIRPB2	0.659191	1.22167
ATP2B1	0.593735	1.22163
C5orf38	0.662698	1.22154
TOPAZ1	0.614535	1.22149
RPS15	0.579609	1.22146
SAA2	0.646938	1.22138
SUMO2	0.31894	1.22132
ID3	0.632065	1.22132
HAPLN4	0.605609	1.22131
ST7	0.62595	1.22131
AGRP	0.438084	1.2213
LAMP1	0.560032	1.2212
NENF	0.537721	1.2212
RIC8B	0.00395355	1.22117
MOSPD2	0.682447	1.22109
ATOH7	0.656112	1.22106
METTL1	0.629612	1.22106
SZT2	0.66183	1.22101
C17orf50	0.645069	1.22086
SLC9A7	0.609491	1.22074
ZFP41	0.102814	1.22069
KRTAP5-10	0.65631	1.22067
SLC34A3	0.674828	1.22062
CLCN5	0.681371	1.22054
AMELX	0.108447	1.22053
BMP6	0.624275	1.22047
LOC100996758	0.510692	1.22047
WDR16	0.635209	1.22027
NFKBIE	0.370881	1.22014
CELSR1	0.626348	1.22012
FAM8A1	0.659421	1.21993
OR11H6	0.451987	1.21989
CREB3L2	0.551828	1.21985
KRTAP26-1	0.583732	1.21982
RASA4B	0.641147	1.21968
[truncated: 16,948 more rows]
