# Supplementary material for: Double vulnerability of active-NRF2 lung squamous cell carcinoma to NRF2 and TRIM24
Source: Mol Cancer. 2025 Jul 17;24:197. doi: 10.1186/s12943-025-02401-y (PMC12272974; doi:10.1186/s12943-025-02401-y)
Supplement: Supplementary file 2 — Supplementary Material 2 [file 12943_2025_2401_MOESM2_ESM.xlsx]

## Sheet: Hoja1
id	FDR_CRISPhieRmix	RATIO
PSG3	0.141806	5.35342
PRAMEF15	0.00631221	4.84361
BCL9	0.00428744	4.46032
HSBP1L1	0.0118471	4.40715
FSCN3	0.184053	4.18681
THBS2	0.116912	4.15098
SLC4A3	0.07195	3.87387
RAN	0.0026316	3.80106
SCAP	0.172528	3.77609
GOLGA8M	0.234818	3.7173
CYP2D6	0.256876	3.67382
HSPG2	0.000485657	3.67027
LOC391003	0.233435	3.66769
CFHR1	0.239398	3.66459
HTR1A	0.194669	3.56784
PTGIR	0.265248	3.56754
TAF4B	0.274257	3.49676
LPHN3	0.249388	3.49216
C9orf142	0.0695703	3.44592
LCA5	0.000903275	3.41769
KCNK1	0.181293	3.39093
OGDHL	0.0131957	3.37683
LPPR3	2.05755e-07	3.36895
RRBP1	0.0274694	3.36302
PPL	2.40557e-08	3.3418
KCNAB3	1.91214e-06	3.33497
IL13	0.221468	3.32801
FNBP1L	0.296748	3.32251
PAX1	0.220521	3.32129
THBS1	0.00152745	3.31227
BTG2	0.356892	3.30984
KIAA1429	0.00136017	3.30407
GET4	0.394228	3.29782
ATP10A	7.49533e-05	3.28529
DGCR6	0.341624	3.27152
FAM163B	0.0722608	3.26084
HAPLN1	0.154306	3.25839
ROCK2	0.118221	3.2547
SLCO3A1	0.365091	3.25163
ARHGAP26	0.201432	3.25075
THEM6	0.36127	3.24666
LRP1	0.315472	3.22718
LAS1L	0.109852	3.18917
NRARP	0.00506993	3.18577
KIAA1731	0.294647	3.17417
YWHAG	0.294256	3.15473
EIF2B5	0.314815	3.1543
ADORA2B	0.448187	3.11814
AGTPBP1	0.403473	3.11757
CYB5D1	0.0560847	3.11168
UROS	0.237296	3.1041
GADD45B	0.000266192	3.10097
IGDCC4	0.107256	3.10002
PLEKHF1	0.37695	3.09425
GDF5	0.298063	3.08725
KLHL29	2.43392e-06	3.07295
ARL11	0.0819561	3.07075
GPR139	0.372161	3.06377
PTPN21	0.000125694	3.04938
CCNO	0.246891	3.04625
ANKIB1	0.278635	3.03591
FOXI3	0.320461	3.02512
ATP13A3	0.314303	3.01047
SEPT10	0.000745835	3.00934
NEUROG1	0.455008	2.999
RLTPR	0.416806	2.99201
PAQR6	0.245637	2.99118
MAGEC1	0.186496	2.98755
LONRF1	0.288259	2.98174
GP9	0.322319	2.97427
UPF3A	0.311359	2.97211
ASTL	0.0281982	2.96921
MBOAT2	0.410795	2.95957
AHSA2	0.221184	2.94387
CTAGE15	0.271839	2.9348
RPS27	0.461251	2.93428
AFMID	0.359402	2.9327
HIST3H2A	0.380385	2.93059
SERPINB1	0.376187	2.90266
ATP8B1	0.160775	2.89315
COPG1	0.282471	2.86759
VWA1	0.370366	2.84752
KIF18A	0.28969	2.84551
ZNF30	0.117348	2.84332
NPR2	0.362879	2.84299
UGT2A1	0.025962	2.83674
KRT85	0.30546	2.83211
PRAMEF11	0.277154	2.83195
HTR3C	7.56958e-06	2.83186
KBTBD2	7.66705e-08	2.81919
GPRASP2	0.257138	2.81628
ABCC2	0.29566	2.79637
FCRL5	0.119641	2.79576
OR2B2	0.320174	2.79138
SGSM1	0.361146	2.78874
COG8	0.402521	2.77972
PAK7	0.351869	2.77714
MUC6	0.401034	2.77332
ZNF395	0.209379	2.76723
LOC81691	0.35645	2.76456
PDZD2	0.344203	2.76024
INSRR	0.528904	2.75421
TSPYL2	0.270161	2.75412
KIR2DL1	0.364172	2.75245
NR6A1	0.345844	2.74827
USP27X	0.341424	2.74386
OGG1	0.18344	2.73994
RTN3	0.164153	2.73801
SUPV3L1	0.42218	2.72897
AAAS	0.354232	2.72407
VMAC	0.464362	2.7188
C19orf73	0.0330005	2.71832
PTPRM	6.38083e-14	2.71055
DHODH	0.125626	2.7079
VSTM1	0.449354	2.69705
LOC152586	0.0794346	2.6957
CTSZ	0.461617	2.67561
GJD2	0.00571224	2.66832
C19orf67	0.363741	2.66743
BRPF3	0.526822	2.65564
OR1S2	0.285137	2.65497
PYCRL	0.192462	2.65362
SPNS2	0.487041	2.64179
COMMD2	0.384972	2.64165
EFCAB4B	0.4062	2.62535
NANOS2	0.498388	2.61717
AVL9	0.418793	2.6171
ACAT2	0.206449	2.60972
MARCH4	0.389643	2.60936
ALDH7A1	0.50376	2.60077
ZNF235	0.431394	2.60027
OR2H1	0.490238	2.59775
TAS1R3	0.000130081	2.59719
SUSD5	0.0538595	2.59602
GTSCR1	0.398732	2.59267
PRKCDBP	0.330732	2.59237
KCNV1	0.219381	2.59019
MMP12	0.0963601	2.58551
OXGR1	0.304176	2.58538
NTN3	0.40442	2.58179
EREG	0.208404	2.57897
ZFYVE16	0.0284191	2.57435
MAP4	0.0494308	2.57392
NKX1-2	0.102605	2.57199
GALNS	0.334091	2.57111
TXNDC16	0.250808	2.5649
UGT1A4	0.485893	2.56279
KRTAP3-3	1.64565e-05	2.55999
L1TD1	0.395757	2.55867
THNSL1	0.476538	2.55794
ARSA	0.278142	2.55612
NTN4	0.523445	2.55132
OTUD7A	0.269319	2.5501
SENP7	0.515939	2.54903
BMP2K	6.17037e-06	2.54856
TACC3	0.354423	2.54713
C9orf37	0.397276	2.53911
UHRF1BP1L	0.144804	2.53779
SOD1	0.526093	2.53643
METTL23	0.268136	2.53479
TRAFD1	0.322105	2.53388
MGAM	0.516494	2.53222
CNGA3	0.166152	2.53065
PCBP3	0.407396	2.52858
ECHDC1	0.652335	2.52375
STC2	0.00281821	2.5226
PRR32	0.313717	2.51755
BMP6	0.19816	2.51305
TRIM59	0.407551	2.51267
TTC1	0.401726	2.50739
LRRC34	0.264137	2.50592
LRFN5	0.49832	2.50482
TRIM39-RPP21	0.440603	2.50392
IQSEC3	0.0104735	2.50373
HIST3H3	0.0572527	2.50301
FOXD1	0.522135	2.50048
LOC728392	0.50399	2.49967
IRAK1	0.537925	2.49741
BCL3	0.0634323	2.49729
INHBC	0.214025	2.49713
TBX15	6.039e-09	2.49334
FUT4	0.108121	2.48193
POU2F2	0.180062	2.48142
ADAM33	2.27607e-06	2.48053
CDK5R2	5.84001e-07	2.47456
MYBBP1A	0.526967	2.47417
ZBTB2	0.541733	2.47407
LRP5	0.531954	2.47403
ZNF570	0.233066	2.47274
OPTC	0.348646	2.47153
FLT1	1.36788e-07	2.47021
ACTRT1	0.521387	2.46813
FUT6	0.0542445	2.46559
PRKAA2	0.242485	2.46485
ZPLD1	0.507313	2.46274
SRRM1	0.445616	2.46239
UBE2K	0.333546	2.45211
NME3	0.116149	2.452
ADRA2B	0.283443	2.45169
GZMB	0.502803	2.45082
CCDC88B	0.316492	2.44799
MRPL48	0.126602	2.44775
EPN3	0.5272	2.44383
MPDZ	0.520183	2.44268
TCL1A	0.279292	2.43988
HCN3	0.563305	2.43688
GPR88	0.402627	2.43617
PSAT1	0.521327	2.433
BOLA1	0.323597	2.43139
NAA38	0.507346	2.42895
MUC12	0.402362	2.42366
LMO4	0.497574	2.42271
ARHGAP30	0.520545	2.42163
RWDD2B	0.104768	2.42138
IQCA1	0.0266039	2.41839
DENND4C	0.490273	2.41641
SHMT1	0.510009	2.4157
ZBTB5	0.23958	2.41438
MRPL13	0.261734	2.41357
PARPBP	0.496587	2.41212
FRAS1	0.515599	2.41154
CDCA3	0.503924	2.40925
PAX8	0.516924	2.40844
SMARCC2	0.312319	2.40737
UPK2	0.467467	2.40234
P2RX1	0.408069	2.40185
TMEM102	0.529707	2.39829
TMTC2	0.557966	2.39549
FGFBP1	0.085883	2.39249
HSF1	0.522045	2.39135
SLC22A16	0.349746	2.38445
HGD	0.182214	2.3831
EXOC4	0.263195	2.38276
ADM	0.577563	2.38106
STX19	0.561893	2.3725
SPINK13	0.544883	2.37212
PLAC8L1	0.491503	2.37202
DLEC1	0.566713	2.37041
ZNF514	0.305159	2.3697
SLC16A12	0.00266808	2.369
SUV420H1	6.04573e-06	2.36798
MGARP	0.551868	2.36738
TRPM5	0.191657	2.36297
PLEKHG3	0.0779721	2.36283
NAA16	0.563469	2.36258
DHX15	0.260179	2.36022
DHCR24	0.0831194	2.36006
C16orf54	0.304025	2.35696
DNAH11	0.0623183	2.35622
SMIM18	0.355565	2.35236
LRTM2	3.34714e-07	2.3508
GBF1	0.275833	2.34986
KIAA1377	0.518088	2.34826
TRIM58	0.346694	2.34797
SYNRG	0.570811	2.34797
CXorf27	0.275916	2.34739
ZNF251	0.50224	2.3471
CST7	0.571524	2.34657
FPGT-TNNI3K	0.182112	2.3463
BNIPL	0.339224	2.3458
AGBL3	0.459328	2.345
WWP1	0.269909	2.34449
TXNL4A	0.472151	2.34303
GALNT18	0.55471	2.33965
GNG7	0.00472577	2.33887
NPBWR1	0.385483	2.33333
NOXA1	0.555623	2.33031
IGJ	0.383548	2.3279
PIK3C3	0.500441	2.32628
CNP	0.410488	2.32594
ALKBH1	0.370005	2.32546
OTUD4	0.658812	2.32451
KRT71	0.577841	2.32387
SERP1	0.465323	2.32345
VSIG2	0.534618	2.32329
LRRC56	0.00206374	2.32231
AJAP1	0.400073	2.32041
PNLIP	0.405834	2.31678
HNRNPCL1	0.302278	2.31427
C7	0.15707	2.31364
KLHL10	0.161619	2.31273
TARM1	0.533165	2.312
CHAC2	0.350391	2.31142
TMEM74B	0.274839	2.31038
TMPRSS11D	0.496176	2.30921
DEFB127	0.511974	2.30874
RFX6	0.0127229	2.30819
MPST	0.0186578	2.30527
STK4	9.79849e-07	2.30505
EPS15L1	0.263623	2.30469
EBF3	0.261216	2.30448
PITX1	0.495457	2.30432
GRM3	0.501974	2.30164
SETD7	1.19268e-06	2.30017
EMID1	0.589728	2.29886
C1orf122	0.487292	2.29857
DOLK	0.487435	2.29827
UBL4A	0.499669	2.29763
KIAA1683	0.00105933	2.29708
STOX2	0.139767	2.29558
MFSD9	0.52542	2.2947
ABCD3	0.3794	2.29359
SMPD4	0.36759	2.29133
S100A8	0.365214	2.2852
PPP3R2	0.532462	2.28435
LRRC8E	0.316637	2.2837
HERC4	0.413339	2.28329
TP53BP2	0.40463	2.27317
MS4A10	0.175118	2.27237
MAP6D1	0.000148629	2.27219
OR3A1	0.369102	2.27048
HEXIM1	0.53534	2.26673
AKR1A1	0.503793	2.2665
FN3K	0.352061	2.26558
FAM127A	0.525684	2.26441
DDB2	0.340759	2.26269
UQCC1	0.525801	2.26052
MANSC4	0.536885	2.26006
ENPP2	0.513545	2.25769
ATP6V1D	0.460189	2.25273
GPATCH11	0.00351304	2.25013
USP9X	0.569262	2.249
FSD2	0.579306	2.24687
LRRC17	0.583801	2.24525
GCSAM	0.41978	2.24427
C14orf37	0.472228	2.24376
RPL10L	0.388357	2.24201
GALNT9	0.108771	2.24013
CAND2	0.000121331	2.23974
ZNF14	0.393625	2.23951
KNCN	0.0137831	2.23946
OR2W5	0.331972	2.23938
RNF25	0.423298	2.23849
CBY3	0.53025	2.23805
FAM170B	0.379052	2.23739
ZNF883	0.565609	2.23698
SH3BP1	0.430551	2.23528
CDADC1	0.431113	2.23385
UTS2B	0.560061	2.23343
ERBB2IP	0.451625	2.23229
ATM	4.60556e-07	2.23125
WFDC3	0.384175	2.23011
DTX4	0.446622	2.22968
C1orf168	0.479012	2.22674
GLS	0.233528	2.2265
AHSG	0.534144	2.22637
COL4A2	0.374891	2.22616
ADSL	0.34689	2.22346
NPHS1	0.0472233	2.22345
MANEAL	0.651054	2.22302
ERH	0.490766	2.223
TMEM158	0.271588	2.22244
TSR2	0.0583291	2.22176
SHD	0.511722	2.22041
NEK11	0.212192	2.21841
FBXO6	0.558039	2.21786
CPEB2	0.518363	2.21623
DHX29	0.260266	2.21478
YWHAB	0.350197	2.21442
DLX1	0.415154	2.21312
EPHA2	0.482335	2.21292
MALT1	0.480902	2.21262
EPN2	0.528155	2.21182
C1orf233	0.00900732	2.2117
VMO1	0.502439	2.21165
ZNF292	0.452051	2.21152
TNRC6C	0.538824	2.21013
GNG11	0.494424	2.20999
CNNM2	3.68032e-06	2.20819
FOXJ1	0.558475	2.20777
SH2D1B	0.509849	2.20685
TANC1	0.00539862	2.20681
SNRNP40	0.58529	2.20661
CCDC140	0.507604	2.2057
NRDE2	0.357018	2.20528
STAT5B	0.548412	2.20467
IHH	0.528299	2.20423
RBM44	5.25698e-09	2.20382
BET1	0.562294	2.20379
B4GALNT4	0.0104258	2.20364
MYL9	0.415556	2.20277
DNAJC5B	0.442346	2.20081
C19orf70	0.392525	2.20025
TBC1D28	0.307713	2.19812
SGPP2	2.83943e-05	2.19724
TMEM184A	0.536252	2.19528
HS1BP3	0.359527	2.19475
CTXN2	0.196566	2.19316
MCM6	0.509306	2.19231
ANGEL2	0.592168	2.19222
USB1	0.443057	2.192
MOAP1	0.320318	2.18991
SLC34A1	0.523948	2.18817
OMG	0.264906	2.18689
CAPN5	0.443234	2.18687
CCDC13	0.532828	2.18651
RAP2A	0.343081	2.18339
CDK19	0.573973	2.18218
PTPRJ	0.000326283	2.18217
LILRA6	7.73566e-08	2.18106
RAD51AP2	0.395103	2.17871
AQP6	0.568674	2.17835
TRIM22	0.000503484	2.17638
ARL4C	0.204191	2.17583
NEFL	0.400661	2.17571
ANKRD27	0.519063	2.17314
EIF4EBP3	0.529621	2.17309
LPAR4	0.483176	2.17209
GSX2	0.54362	2.17142
NOP56	0.000213426	2.17046
FGD4	0.537214	2.17036
TCF7L2	0.576512	2.16718
TAL2	0.483867	2.16585
CMYA5	0.378703	2.16181
ARHGAP9	0.22749	2.1601
GLIPR1L2	2.04254e-05	2.15959
MTERF	0.493594	2.15854
TTC12	0.211127	2.15767
KLRB1	0.552821	2.15688
CYTIP	0.339558	2.15643
PGBD5	3.57126e-07	2.1553
SDC1	0.654872	2.15499
LNP1	0.26627	2.15427
HCRTR1	0.56708	2.15341
NRXN1	0.650933	2.15266
FBXL13	0.655463	2.14935
KRTAP1-3	0.4972	2.14869
PSKH1	0.259919	2.14855
THOC1	0.106284	2.14788
FERMT1	0.453999	2.14779
ZNF800	0.515258	2.14768
MROH8	0.486504	2.14703
CLDN8	0.000132278	2.14656
IRX1	0.498996	2.14608
IRF3	0.572256	2.14558
GNG13	0.458587	2.14481
RNASE12	0.501209	2.14477
CA5B	0.167936	2.14405
XKR6	0.550859	2.14388
FAM131C	0.556921	2.14365
ZNF780A	0.649095	2.14277
MFSD3	0.251074	2.14272
ECT2L	9.71429e-05	2.14169
RSPO3	0.524862	2.14022
ALPK1	0.416557	2.13871
APRT	0.416607	2.13843
PYDC2	0.249565	2.13753
GNAZ	4.11581e-05	2.1375
CTLA4	0.369162	2.13735
RXFP2	0.581799	2.13688
HSP90B1	0.389364	2.13681
DTYMK	0.221563	2.13671
STK3	0.136327	2.13664
FAM173B	0.567537	2.13601
AGMAT	0.445747	2.13548
PTF1A	0.384801	2.13451
NLRP6	0.0778678	2.13396
SCARF1	0.566277	2.13294
SNF8	0.490942	2.13164
FBXW9	0.602024	2.13153
CLEC18B	0.577242	2.13104
USP38	0.546215	2.12991
MEIS3	0.543223	2.12879
KIAA1430	0.548643	2.12744
ALDH5A1	0.584558	2.1263
CHMP4C	0.306589	2.1254
HIST1H2BJ	0.511816	2.12497
COX20	0.391531	2.12426
RPRM	0.379516	2.12421
METTL25	0.570856	2.12414
PRAMEF1	0.308909	2.12404
DAXX	0.5622	2.12399
LTB4R	0.236288	2.12286
TEX26	0.561916	2.1216
ST3GAL3	0.402944	2.12011
LEKR1	0.648336	2.1201
ZSWIM4	0.000491511	2.11879
XYLT1	0.522433	2.11861
NSMF	0.557481	2.11725
SLC22A24	0.562365	2.11718
NPAS4	0.491608	2.11705
TRAPPC6B	0.428428	2.11633
SYCE2	0.0279059	2.11568
SLC10A7	0.558909	2.11543
PIP5K1A	0.413845	2.11507
TMEM150B	0.572124	2.11473
VPS33A	0.0449548	2.11452
C6orf141	0.216329	2.11331
HNF1A	0.374655	2.11219
PAX7	0.564566	2.11217
MPC2	0.563422	2.11182
HDX	0.397654	2.11124
ADAMTS7	0.387178	2.10989
LOC100996634	0.572787	2.10979
ETNPPL	0.201036	2.10941
TOMM22	0.492934	2.1092
RAB7A	0.303266	2.1069
ZNF658	0.135573	2.10668
ANXA2R	0.2546	2.10599
MALSU1	0.444296	2.10583
RPS6KB1	0.46612	2.10498
IRX3	0.583534	2.10461
ATL2	0.426237	2.10417
EIF3D	0.539096	2.10399
GMFB	5.26136e-08	2.10394
PAGE1	5.74576e-10	2.10342
ACSBG1	0.38246	2.10336
ABCA8	0.575973	2.10324
YBX2	0.585736	2.10194
NOSIP	0.568606	2.10172
PIK3R6	0.509338	2.10038
RLN1	0.249121	2.0983
ACSS3	0.435932	2.09794
SRSF8	0.26974	2.09734
INTS9	0.650214	2.0971
ASPA	0	2.09585
RAB6C	0.512447	2.09497
DHRS3	0.10704	2.09351
UCK1	0.414903	2.09317
GBP6	5.55984e-07	2.0919
TMEM234	0.572456	2.09041
MAPK1IP1L	0.580085	2.09037
ZNF92	0.193467	2.09025
NT5C1A	0.29064	2.08976
IFI30	0.518637	2.08976
IL8	0.501908	2.08929
SPTLC1	0.498929	2.08904
TAF4	0.000642157	2.08663
TUBA3C	0.478937	2.08592
ICAM5	0.511785	2.08496
WBSCR27	0.488859	2.08456
SUPT7L	0.00329328	2.08339
RPS3A	0.551162	2.08287
NOX3	0.59914	2.08234
GSTK1	0.113322	2.08195
RBFOX3	0.565793	2.08144
USP4	0.0834381	2.08087
RNF125	0.576899	2.07986
IKZF5	0.559846	2.07979
ADAMTS12	0.310025	2.07682
CHST14	0.265419	2.0755
MRPL40	0.518271	2.07496
ZNF714	0.561963	2.07405
TSPY1	0.406616	2.07392
HCN4	0.386219	2.07321
ANKRD52	0.395648	2.07308
C1orf137	0.537241	2.07301
EML3	0.508441	2.0728
TUBB6	0.502836	2.07123
FASTKD3	0.576232	2.07026
IFNA1	3.6982e-10	2.06978
VAT1	0.434275	2.0693
MAFB	0.42743	2.06746
CLCN4	0.559989	2.06735
FAM26F	0.000566417	2.06643
KLK2	0.559318	2.06547
TARP	0.260093	2.06506
DEFB114	0.208014	2.06389
OR2J3	3.79148e-09	2.06387
EIF3M	0.534367	2.06378
RNFT1	0.408121	2.06226
TMOD2	0.556285	2.06173
TLR7	0.0110532	2.06151
GPR31	0.582297	2.06104
ZDHHC4	0.433674	2.06104
PRPF40B	0.405207	2.05936
CABP4	0.529134	2.05863
PGK2	0.574104	2.05839
MS4A5	0.583185	2.05824
TMEM107	0.109744	2.05738
CTGF	0.590376	2.05725
PRSS54	0.370845	2.0561
ICOSLG	0.547588	2.05556
PLXNA2	0.585574	2.05537
CBLL1	7.10282e-06	2.05518
OR6T1	0.294959	2.05345
IFIT5	0.564519	2.05278
EDF1	0.411255	2.0511
TAF1B	0.543382	2.0495
PKDCC	0.433489	2.04824
CPNE3	0.573557	2.04812
BTAF1	0.557067	2.04794
GH2	0.556969	2.04711
KIAA1671	0.587646	2.04681
SAE1	0.55653	2.04664
OCIAD1	0.664631	2.04529
KY	0.111368	2.04467
ASIC3	0.489461	2.04373
C12orf77	0.192361	2.04364
FRRS1L	0.562742	2.04349
NACA2	0.584823	2.04313
PNMT	0.621052	2.04304
JAKMIP1	0.520243	2.043
NEK5	0.406564	2.04184
SHQ1	0.413542	2.04183
CSNK1G2	0.527577	2.04158
RHOXF1	0.594968	2.04132
NUP107	0.590611	2.04009
INO80	0.0735052	2.03923
CD3EAP	0.0201577	2.03898
CLEC4C	0.409205	2.03896
INO80C	0.615006	2.03833
PRRC2A	0.356766	2.03727
SLCO2A1	0.532659	2.03709
SPATA31C1	0.311507	2.0369
NUDCD3	0.53099	2.03581
MMRN2	0.526735	2.03545
TREX2	0.583781	2.03539
TRPC5	0.540069	2.03498
TMEM63A	0.592921	2.03484
DMRT1	0.587606	2.03464
TAS2R13	0.440513	2.03461
GLB1L	0.661171	2.03404
LCN8	0.444649	2.03317
LHFPL5	0.597023	2.03277
RILPL1	0.565816	2.03241
HOXD4	0.21364	2.03197
RELN	0.00013916	2.0317
CCDC184	0.587206	2.03123
SLAMF6	0.4958	2.03079
LRRC36	0.650466	2.02976
CRMP1	0.0704996	2.02891
MOB2	0.5725	2.02878
C2orf82	0.369403	2.02812
OR2V1	0.596347	2.02727
PDHA2	0.577585	2.0272
GPR141	0.538144	2.02679
OAS3	0.569216	2.02582
ZNF195	0.163414	2.02569
NANP	0.151855	2.02532
SLAMF9	0.232512	2.02484
ATP11C	0.575822	2.0248
WAC	0.260525	2.02451
FOXP4	0.572566	2.02385
MRTO4	0.273842	2.02301
LENG9	0.385596	2.02188
ZNF784	0.575041	2.02182
SSX4B	0.440379	2.02127
ZNF511	0.424024	2.02107
AGO4	0.58527	2.01993
FGD6	0.440648	2.01966
HOXB7	0.383147	2.01876
TMPRSS15	0.538035	2.01836
MAP1S	0.000173328	2.0174
TULP4	0.515691	2.01677
UBQLN1	0.561371	2.01619
PINK1	0.491888	2.0153
NAA10	2.29268e-08	2.01492
YIPF7	0.370666	2.01492
KCNAB1	0.323668	2.01463
UGT2B7	0.597974	2.01283
DNAJB7	0.0153387	2.01225
ECD	0.563282	2.01149
PIK3R4	0.370185	2.01125
JUND	0.44875	2.01104
ABCE1	0.536114	2.01067
FAM220A	0.541787	2.01011
FAM221A	0.60652	2.00986
SEPHS1	0.535893	2.00851
PRRG4	0.556187	2.00791
DMP1	0.516525	2.00785
FAM3C	3.41776e-08	2.00766
STX17	0.575843	2.00754
B3GALTL	0.375068	2.00747
MYO9A	0.584149	2.007
ARNT	0.128984	2.00567
ATG2A	0.212772	2.00565
SKIV2L2	0.462954	2.00519
ZNF652	1.30458e-05	2.00503
XPO1	0.0250511	2.00467
FZD10	0.551591	2.00405
TRAK2	0.557116	2.00383
TXNDC8	0.539231	2.0025
TRIM24	1.78946e-07	2.00249
ANKRD2	0.188626	2.00127
TBX10	0.575259	2.00012
HMGXB3	0.520274	1.99969
FBL	0.0724681	1.9989
DCBLD2	0.398679	1.99858
TRAPPC6A	0.00680885	1.99824
FHL3	0.264394	1.99781
CD300LF	0.438212	1.99686
RBCK1	0.542852	1.99675
ENHO	0.497438	1.99646
PRRG3	4.33051e-07	1.99546
THSD1	0.554116	1.9953
LRRC7	8.44235e-08	1.99486
C11orf96	0.483358	1.99465
SLITRK3	0.101957	1.99318
INTS12	0.103253	1.99287
C4orf36	0.575454	1.9922
DKK1	0.591761	1.992
ZNF112	0.582359	1.99118
SFXN2	0.42325	1.9908
MKRN3	0.57831	1.98965
UQCRC1	0.560396	1.98955
LRRC18	0.354994	1.9895
PTPRF	0.485388	1.9894
TPRN	0.587865	1.98905
CLTC	0.461861	1.98856
MARCH5	0.417851	1.98627
OR14J1	0.575757	1.9861
GDF2	0.555745	1.98542
HTR2C	0.279537	1.9853
VIP	1.70482e-08	1.98415
PIK3AP1	0.346106	1.98413
CEP192	0.278799	1.98371
DUOXA2	0.225898	1.98351
ATP6AP1L	0.505137	1.98244
CAP1	6.87776e-09	1.98167
RFT1	0.592052	1.98092
KIAA1432	0.593114	1.98059
DEFB113	0.586624	1.9805
TLR5	0.529478	1.97915
WDR16	0.59106	1.97896
PRX	0.319456	1.97852
DGAT1	0.605043	1.9785
ARF1	0.654079	1.97827
MCOLN3	0.32381	1.97802
QSOX1	0.444737	1.97788
EIF1AY	0.587506	1.97746
PARD6B	0.446927	1.97694
TBX21	0.563399	1.97673
EPB41L4A	0.566645	1.97672
DEPDC4	0.384574	1.97648
RGS1	0.447754	1.97648
NCR3LG1	0.26661	1.97595
ERCC6L2	0.486001	1.97469
FAM47E	0.475555	1.97422
TMEM165	0.396029	1.97413
BPHL	0.583432	1.97408
FAM72A	0.491468	1.97304
LOC730183	0.359215	1.9727
EXOSC3	0.311285	1.97262
WNK3	0.610295	1.97231
OR4F29	0.625458	1.97124
RALGAPA2	0.0360214	1.97121
COPS3	0.665498	1.97091
TBPL1	0.65243	1.97069
CES2	0.577049	1.96946
OR2S2	0.588661	1.96942
REST	0.168041	1.96924
SPANXD	0.497234	1.96913
PDS5B	0.609323	1.96848
MYH7	0.000225902	1.96825
ZNF711	0.0341805	1.96814
WASH1	0.607582	1.96799
NUMB	0.530735	1.96787
OR3A2	0.514263	1.96763
PAOX	0.286742	1.96763
IGF1R	0.280273	1.96753
DENND5A	0.499703	1.96727
DDX28	0.566024	1.96668
FAM150A	0.145125	1.96668
FAM198A	0.3622	1.96647
CNGB1	0.553594	1.96608
VWA2	0.520002	1.96526
CYP24A1	1.5269e-07	1.96118
C16orf74	0.386049	1.96105
RABL3	0.529764	1.96053
H2BFWT	0.425133	1.96049
ZNF382	0.398032	1.95982
OAZ2	0.59108	1.95951
FKBP4	0.31047	1.95939
SIAH3	0.528818	1.95933
NDUFA1	0.546527	1.95925
CNTN3	0.536775	1.95908
C2orf78	0.603103	1.95882
CCDC137	0.411102	1.95716
TAS2R60	0.558402	1.95709
GTF2B	0.544015	1.95709
PHKG1	0.467625	1.95623
IGSF22	0.352574	1.95565
POTEF	0.424169	1.95553
STARD10	0.587586	1.9553
RFFL	0.535921	1.95517
MED19	0.314596	1.95405
CYP3A7-CYP3AP1	0.596479	1.95371
MPV17L2	0.505333	1.95333
TMEM145	0.534951	1.95296
MOCS2	0.595309	1.95209
CFI	0.558063	1.95121
PSMC3IP	0.661696	1.9503
MRPL45	0.0051287	1.94929
PINX1	0.286262	1.94916
LOC100130539	0.611008	1.94857
CRTAM	0.575627	1.9484
ZCCHC17	0.432467	1.94709
VWA5B1	0.448836	1.94531
PRC1	0.514979	1.94489
TOM1L1	0.602457	1.94482
LRFN2	0.488255	1.94432
PNPT1	0.590317	1.94307
OR2T3	0.434183	1.94272
PCGF6	0.0013487	1.94243
TEKT2	0.547537	1.9418
LAPTM4B	0.442968	1.9417
NPBWR2	0.566254	1.94142
AHSA1	0.586985	1.94133
CAPN15	0.0529977	1.94079
ADCY9	0.281334	1.94077
GPX8	0.603283	1.94062
TMEM8A	0.594187	1.94034
CD47	0.603157	1.94014
ZNF548	0.199154	1.93968
C5orf15	0.620628	1.93913
MTMR3	0.275999	1.93881
SLC38A7	0.570766	1.93833
NDEL1	0.508055	1.93823
MSX1	0.557797	1.93812
WFDC2	0.552495	1.93751
UBP1	0.595688	1.93694
EPM2A	0.55337	1.93664
OOSP2	0.608911	1.93585
HES3	0.591411	1.93558
HERPUD2	0.439659	1.93503
SPAG8	0.368196	1.935
IDI2	0.436573	1.93471
NOTCH4	0.384858	1.93429
CCDC88C	0.624759	1.93406
GFRA4	0.592091	1.93347
GNL3L	0.586402	1.9332
TMX4	0.611463	1.93274
FSIP1	1.81767e-08	1.93194
ITGA9	0.544962	1.93093
EIF1AD	0.504777	1.93061
CETN1	0.551541	1.93059
TTC32	0.446097	1.92993
CYP2C8	0.362323	1.92993
LCN1	0.592651	1.92945
PLCG1	0.312172	1.92931
LEPREL4	0.509658	1.92931
PGA3	0.327049	1.92925
ELN	0.206645	1.92923
TAF7L	0.649435	1.92873
RPS6KC1	0.56168	1.92869
GIPC2	0.555917	1.928
PDAP1	0.315618	1.92738
SLC16A13	0.302735	1.92725
KRTAP5-10	0.561348	1.92657
KLK11	0.66775	1.92654
ACAD10	0.593919	1.92511
CCDC14	0.600132	1.92486
RPL8	0.658536	1.92475
FNTB	0.41344	1.92466
ADAM2	0.540096	1.9244
WDR35	0.564914	1.92406
ZNF835	0.503331	1.92332
LHX2	0.605889	1.92317
NDUFB4	0.530364	1.92304
CLGN	0.42547	1.92214
SLC10A1	0.474681	1.92204
ZNF461	0.0811138	1.92189
MB21D1	0.571458	1.92174
NIFK	0.593191	1.92154
KRT39	0.567833	1.92129
KIAA1549L	0.567651	1.92121
DERL3	0.593632	1.92097
OR5C1	0.597844	1.91998
PRR4	0.395157	1.91925
ZNF565	0.660137	1.91916
LRRC74	0.567514	1.91903
TNFAIP8L3	0.571057	1.91885
CDX1	0.277566	1.91806
TGM3	0.230379	1.91788
TGM7	0.347476	1.91779
ATP5C1	0.538933	1.9174
TPD52L3	0.5577	1.91728
CNBP	0.5696	1.91721
CDH5	0.544279	1.91711
SLC25A43	0.598642	1.91704
TOMM70A	0.564333	1.91662
SOD2	0.106176	1.91631
RPS12	0.496142	1.91631
AVEN	0.45871	1.91594
MAPKAPK5	0.424941	1.91563
ZCCHC2	0.451965	1.91546
GLYATL3	0.614743	1.91534
OR51S1	0.591392	1.91295
AFAP1L1	0.352893	1.91275
PCDHGA7	0.596648	1.91256
OPTN	0.404578	1.91251
TSHB	0.650893	1.91224
CHST11	0.394502	1.91218
CYP27C1	0.49903	1.91216
PLCB1	0.605273	1.9121
LRRC73	0.56724	1.9112
SNCG	0.282877	1.91106
FOXO6	0.43372	1.91075
GRAPL	0.609955	1.9106
POU6F1	0.00226947	1.91004
FKBP7	0.513012	1.9097
HNRNPD	0.622128	1.90947
LILRA3	0.00555426	1.90881
NOTCH2NL	0.29891	1.90718
C1orf54	0.485496	1.90638
CEP97	0.586221	1.90618
KLK9	0.532293	1.90609
PNMA3	0.311211	1.90541
ATG9A	8.25076e-05	1.9054
BTBD17	0.525039	1.90467
ANKRD18B	0.576383	1.90363
NKPD1	0.606292	1.90363
TTC38	0.549002	1.90339
GPC2	0.430738	1.90311
NR1H2	0.109095	1.90285
TYK2	0.581674	1.90242
LMAN1	0.504941	1.9019
ADSSL1	0.144911	1.90153
ARHGEF17	0.62102	1.90137
ANP32B	0.593881	1.89969
OR10J1	0.535865	1.89942
NPHP3	0.526909	1.89936
AQP10	0.0594148	1.89872
FNDC8	0.530393	1.89867
LRRC4B	0.367225	1.89862
DGKG	0.435013	1.89844
FADS1	0.494251	1.89744
SHISA6	0.455553	1.89715
KIAA1598	0.607217	1.89674
CTSB	0.548309	1.89657
GABRA4	1.02257e-07	1.89647
C16orf92	0.346759	1.89613
MRPL27	0.597862	1.89434
OR51A7	0.153454	1.89359
KIF5C	0.451283	1.89355
MIS18A	0.508216	1.89351
TAAR5	0.558885	1.89298
MEPCE	0.651983	1.89283
EMP1	0.606764	1.89264
ENOX1	1.41306e-06	1.89211
SASH1	0.162253	1.8921
FUT3	0.519941	1.89197
KCNJ8	0.560085	1.89138
NPAS2	0.567765	1.89137
HBB	0.598974	1.89093
KCNA4	0.0151683	1.89044
BRINP1	0.555475	1.89033
SSTR4	0.512163	1.89027
OR11H4	0.619411	1.88988
LMNB1	0.656385	1.88947
GUF1	9.40312e-08	1.88934
HOXB1	0.613852	1.88892
SAFB2	0.444384	1.88802
PCDH12	0.536747	1.888
GDE1	0.571591	1.88793
NUFIP1	0.552621	1.88789
SPARC	0.61004	1.88787
LRCH2	1.73212e-06	1.88783
HLA-DRB5	0.288737	1.88692
RPS6KL1	0.538334	1.88621
UAP1	0.555672	1.88532
B4GALT6	0.568832	1.8852
RPL6	0.299679	1.88515
KMT2A	0.473803	1.88448
SGCZ	0.585229	1.8841
ZBTB6	0.411306	1.88304
C17orf102	0.292846	1.88256
ETV6	0.0132484	1.88228
ARG1	0.0768266	1.88228
AMER1	0.453365	1.88215
RBM18	0.583123	1.88175
MICALL2	0.474376	1.88161
AMFR	0.592323	1.8809
CD300LG	0.568651	1.88044
GP1BB	2.09202e-06	1.8798
ZBTB7C	1.13832e-08	1.87919
ZFP37	0.59211	1.87795
AFM	0.59529	1.87734
SLC31A1	0.548874	1.87684
BMPR2	0.225992	1.87602
KLKB1	1.65571e-08	1.87571
MARCH9	0.308834	1.87562
OR11A1	0.522582	1.87553
CCDC39	0.600626	1.8753
HNRNPCP5	0.60898	1.87417
OR5V1	0.599545	1.87374
F13A1	0.589254	1.87353
LAPTM4A	0.581091	1.87348
ULBP1	0.512037	1.87321
TMEM33	6.66785e-07	1.87228
ETNK2	2.93825e-06	1.87223
OR5M9	7.79169e-05	1.87183
RPP30	0.611867	1.87127
PIN1	0.591683	1.87108
TMX3	0.58957	1.87063
HOMER1	0.228237	1.86926
FAM13B	0.000776755	1.86855
OXSM	0.493767	1.86805
LTB	0.601734	1.86783
PDIA2	0.231308	1.86752
RGAG4	0.201728	1.86742
PER2	0.603783	1.86649
EML1	0.597825	1.86647
GOLGA6L10	0.303797	1.86638
ASUN	0.391309	1.86604
USP51	0.318375	1.866
ATG101	0.501042	1.86547
FGF20	0.532208	1.86529
FOXO3	0.184563	1.86458
POFUT1	0.608928	1.8635
CD99L2	0.594854	1.86344
RTP5	0.614792	1.86344
SLC2A2	0.562624	1.86332
HS3ST3A1	0.527663	1.86289
C1orf21	0.512321	1.86286
HPS3	0.417702	1.86284
DCAF13	0.506374	1.86269
DEFB134	0.525479	1.8624
PUM1	0.519609	1.86238
LKAAEAR1	0.565401	1.8621
TRO	0.660951	1.862
SLC37A1	0.438665	1.86196
TNFAIP3	0.388133	1.86159
C4orf17	0.608533	1.86121
GTF3C2	0.0369145	1.86112
BBX	0.568991	1.86093
RPRML	3.73397e-07	1.8605
MFSD11	0.611901	1.86031
AZU1	0.565585	1.85995
GATSL3	0.613934	1.8597
G3BP1	0.528472	1.85908
AR	0.192663	1.85891
TNNT3	0.602078	1.8587
RPS3	0.523563	1.85804
CERS2	0.504908	1.85789
SKP2	0.609597	1.85779
SNRNP27	0.439117	1.85752
IQCF1	0.527721	1.85752
CALB1	0.309876	1.85701
CARS	4.20304e-05	1.85598
COPB1	0.651174	1.85568
CACNG7	0.35771	1.85532
PYGM	0.551213	1.85518
RND1	0.587166	1.85494
CRK	0.505659	1.85481
SPRR1A	0.587186	1.85422
TMEM81	0.613968	1.85389
PCDHGB2	0.302887	1.85362
NEK8	0.289134	1.85311
PPP1R9A	0.652796	1.85213
NBPF1	3.1525e-11	1.8519
DCDC5	0.605696	1.8519
RTCB	0.546838	1.85182
ASIP	0.0598129	1.85166
FAM156B	0.558788	1.85165
AKAP14	0.61471	1.8514
MAB21L1	0.617106	1.85137
ENG	0.655256	1.85136
FKBP3	0.614825	1.85129
NXPH2	0.563773	1.85126
LGALS12	0.656358	1.8511
NR0B1	0.372935	1.85058
ATP2B4	0.417802	1.85054
PRTFDC1	0.534116	1.85025
HMGCR	0.387515	1.84965
DCAF16	0.215082	1.84958
TNIP2	0.542586	1.84907
UBD	0.30357	1.8488
ZBTB18	0.0513916	1.8487
SETD6	0.502671	1.84847
SPA17	0.561277	1.84829
SLC29A4	0.608412	1.84814
ZC3H10	0.539664	1.84774
TXNDC11	0.24158	1.84706
DENR	0.183032	1.847
FRMD4B	0.604849	1.84653
STAC3	0.413238	1.84611
RSPH9	0.512195	1.84611
TARBP1	0.463156	1.84569
FGF22	0.0828013	1.84554
GRAP	0.319168	1.84467
CELA3B	0.54525	1.84443
NCCRP1	0.522225	1.84413
CPA1	0.593805	1.84396
LOC645382	0.318231	1.8439
KRT12	0.434644	1.8438
C2CD3	0.485821	1.84362
IL7	0.397114	1.84083
RSPH6A	0.505235	1.84081
KLHL15	0.568742	1.8394
COQ9	0.586865	1.83939
ST6GALNAC4	0.352254	1.83913
ESRP2	0.431347	1.83867
PVR	0.416057	1.8383
LAMA3	4.46832e-10	1.83825
MYL5	0.568061	1.83801
GCLC	0.0642442	1.83751
PCDHB2	0.54441	1.83631
RXRA	1.85422e-07	1.8358
CBR3	0.590846	1.83559
ZNF576	0.559894	1.83544
FST	0.576749	1.83527
CREBBP	0.520726	1.83503
ZAN	0.385992	1.8342
AP3B1	0.61903	1.83381
AP1S3	0.561182	1.83307
NEUROD1	0.614973	1.83255
ATP11AUN	0.58868	1.83049
SDK2	0.595782	1.83036
TTC21B	0.508377	1.83019
GNLY	0.39368	1.82957
NALCN	0.207135	1.82954
LOC391322	0.611345	1.8293
ESPL1	0.222603	1.82926
MTRNR2L5	0.448533	1.82923
MOSPD3	0.667412	1.829
LOC100132146	0.594416	1.82748
SARS	0.451198	1.8274
CADM4	0.612354	1.82695
UBOX5	0.319096	1.82693
PCNXL3	0.552921	1.82655
SAMD11	0.44522	1.82629
DEGS2	0.263023	1.82623
OR52R1	0.505756	1.8259
RAB41	0.488753	1.82542
EPHB4	0.614083	1.82541
IL4	0.563796	1.82497
MAPK10	0.655518	1.82482
IGLL5	0.335654	1.82468
IFI44L	0.405102	1.8245
ZNF737	2.4223e-05	1.82424
CRYM	0.0869482	1.82335
ZNF680	0.567605	1.82286
MXRA5	0.56856	1.82164
TCF15	0.541064	1.82148
CCNB1	0.444075	1.82141
LGALS3	0.52853	1.82126
TRIM39	0.653245	1.82108
VPS39	0.024774	1.82067
MAT1A	0.60278	1.82046
BNC2	0.118549	1.81988
UXT	0.226929	1.81972
CD177	0.0745429	1.81965
CPA4	0.19206	1.81956
PLXNC1	0.586704	1.81939
DIAPH1	0.554834	1.81902
FAM222A	0.44456	1.819
PWP1	0.550808	1.81867
FEM1A	0.559174	1.81844
HOXA2	0.568015	1.81843
RTP1	0.274424	1.81835
COL22A1	0.433813	1.8182
DNAH5	0.144269	1.81734
OR52E4	0.612688	1.81721
GABRR2	0.573029	1.81692
LZTS1	0.564891	1.81675
KANSL3	0.540662	1.81672
ZBTB14	0.667301	1.81637
EHD1	0.628644	1.81631
IKBKAP	0.62573	1.81617
VCPIP1	0.363249	1.81579
TNIK	0.0619147	1.81501
TUSC1	0.616896	1.81474
CTIF	0.590356	1.8147
NUP153	3.39548e-05	1.81446
CD4	1.87097e-06	1.81391
TMC1	0.4144	1.81389
SCUBE3	0.437712	1.81372
SCXB	0.457345	1.81361
CDH1	0.533053	1.81351
ZNF799	0.409719	1.81339
SLC6A6	0.495971	1.81336
ABCA10	0.547149	1.81308
CD207	0.567811	1.81293
RBM20	0.532321	1.81261
SPPL3	0.271671	1.8126
IRAK3	0.540123	1.81254
CFHR3	0.542745	1.81243
THRB	0.230007	1.81231
SEL1L3	0.486288	1.81128
PDCD1LG2	0.550707	1.81095
IL6ST	0.540177	1.80972
RARS	0.517905	1.80969
NDNF	0.415506	1.80941
KIAA0753	0.60975	1.80896
LCT	0.542347	1.80894
CNKSR1	0.437075	1.80889
COX6A1	0.60552	1.80883
KRTAP27-1	0.565655	1.80859
ARGFX	0.398947	1.80836
AP4E1	0.530421	1.80821
OR11L1	0.59749	1.80799
PKDREJ	0.000306649	1.80788
ZNF600	0.0767226	1.80788
RBM19	0.26915	1.80716
LRIG1	0.368438	1.8071
AMIGO2	0.539529	1.80705
RORA	0.656523	1.80696
PRR14	0.55247	1.80686
LRBA	2.14824e-07	1.80661
ANKRD18A	0.0566681	1.80634
SIGLEC6	0.608361	1.80622
PTPRK	0.650028	1.80612
DHFR	2.04566e-09	1.80565
DEFB133	0.418149	1.80514
TLL2	1.06106e-08	1.80507
ZNF85	0.345386	1.80483
PSMG1	0.409616	1.80469
SLC1A1	0.501542	1.8039
RPS4Y2	0.0157964	1.80362
MORN5	0.611951	1.80273
EMILIN2	0.333955	1.80266
PLEKHA8	0.590963	1.80238
TONSL	0.284009	1.80224
EFR3A	0.60631	1.80221
PAIP2B	0.548797	1.80183
MOB3B	0.557627	1.80182
KRTAP21-1	0.387571	1.80177
SLC7A4	7.90218e-06	1.80166
ADTRP	0.620989	1.80159
C1QTNF9B	0.595138	1.80119
PTPN9	0.484774	1.80106
PTTG1	2.69997e-07	1.80093
GGT5	0.57752	1.80064
ACOT4	0.587286	1.80058
UBASH3A	0.546189	1.80048
NTAN1	0.605784	1.80023
LYSMD3	0.512824	1.80009
CYLC1	0.602204	1.79996
EMCN	0.560229	1.79973
STOM	0.428333	1.79935
NOC4L	0.205959	1.7984
AKAP5	0.572919	1.79824
TM4SF5	0.102713	1.79785
CYP3A43	0.553445	1.7978
RBM47	0.649988	1.79761
OR6B1	0.362076	1.79714
SUN5	0.626859	1.7971
SMCO3	0.244739	1.79704
OR1L1	0.088013	1.79662
NARG2	0.381252	1.79611
CHST4	0.651349	1.79572
TFPI	0.516463	1.79545
TMEM232	0.140948	1.79529
PLCG2	0.6252	1.79522
CH25H	0.515103	1.795
H2AFB2	0.442435	1.79486
CFDP1	0.249032	1.7943
EPB42	0.371145	1.79428
NUTM2G	0.458999	1.79414
PNLIPRP1	0.614314	1.79366
FANCE	0.258444	1.79342
HKDC1	0.587785	1.79341
SNX16	0.62113	1.79315
RBM48	0.517477	1.79301
GATC	0.510263	1.79269
USP21	0.621099	1.79236
STAP2	0.514792	1.79221
INIP	0.45463	1.79165
TMEM206	0.504056	1.79137
OR52H1	0.601172	1.79111
MICU2	0.323243	1.79108
FAM83B	0.404105	1.79108
STK32C	0.484339	1.79085
ISOC2	0.616637	1.79083
GRID2	0.334432	1.79067
PRR23C	0.544331	1.79062
IL17RA	0.373826	1.79056
H2AFY2	0.567309	1.79015
MED23	4.59199e-08	1.79012
PSMD8	0.610991	1.79006
ARHGDIA	0.662606	1.78983
GOT1	0.622594	1.78966
HLA-F	0.611092	1.78935
TIAM1	0.58376	1.78924
CMTM4	0.579833	1.78891
CSF1	0.610787	1.78876
COL18A1	0.651564	1.78874
JPH4	5.16348e-08	1.78869
OR13C4	0.531189	1.78862
GPR12	0.408534	1.78774
SASS6	0.544673	1.78727
MCEMP1	0.560491	1.78706
RPP25	0.408586	1.78705
ANKRD12	0.661889	1.78658
MRGPRF	0.514575	1.78647
LRWD1	0.633596	1.78581
POMT1	0.573293	1.7857
PCP4L1	0.424363	1.78558
CYP26A1	0.650293	1.78531
ERAP2	0.624927	1.78531
NBPF6	0.525361	1.78516
LHX5	0.621942	1.78503
SOX15	0.626394	1.78502
ZNF226	0.0557931	1.78484
TMED10	2.60228e-06	1.78425
BLOC1S4	0.521806	1.78392
MINPP1	0.663915	1.78392
MEP1A	0.600936	1.78349
DEFB107B	0.588283	1.78345
ADAT2	0.0215835	1.78304
CCDC27	0.604636	1.78279
MED29	0.446447	1.78271
PROSER2	0.61232	1.78271
SEZ6L	0.552721	1.78227
ATG7	0.597508	1.78185
NCKAP1L	0.0305226	1.78172
LANCL2	0.626228	1.78166
VTA1	0.502505	1.78159
VSIG1	0.561632	1.78156
AOC1	0.514326	1.78111
ZNF695	0.599729	1.78106
STRN4	0.579875	1.78102
MC3R	0.475175	1.78091
TNFSF13	0.617702	1.78083
EPOR	0.610431	1.78057
ATP6V1C2	0.0142749	1.78031
FFAR1	0.615333	1.78025
C14orf39	0.612755	1.78001
LOC100144595	0.592748	1.78001
POLN	0.622563	1.77968
CSNK1A1	0.650253	1.77933
SLC26A1	0.619109	1.7784
SCN3B	0.561158	1.77823
PARP2	0.00327179	1.77819
FBN3	0.598882	1.77769
RWDD4	0.575085	1.77752
ST3GAL1	0.420223	1.77752
FLCN	0.589471	1.77721
PPP1R16B	0.171176	1.77704
KLK8	0.55312	1.77698
FBXO18	0.317	1.77666
USP50	0.624302	1.77637
ARIH2	0.313643	1.77619
AEBP1	0.607043	1.77608
MBD5	0.426619	1.77577
ERCC3	0.45484	1.77571
TDRD10	1.51467e-09	1.77566
THUMPD3	0.539988	1.77451
GMPR	0.559462	1.77397
KRT1	0.595593	1.77225
BRD9	0.657019	1.7721
CELA2A	0.421057	1.77208
PAGR1	0.284976	1.77197
C1orf85	0.252753	1.7716
TMEM161B	0.526239	1.77149
DNAL1	0.531841	1.77145
TRPM4	0.600023	1.77085
FCGRT	0.655779	1.77008
MYL6	0.430926	1.76997
SPAG4	0.471068	1.76949
OC90	0.591528	1.76933
ZNF136	0.539502	1.76904
ACHE	0.654598	1.76827
C8A	0.461657	1.76819
FLJ22184	0.287062	1.76813
ARHGEF1	0.654161	1.76809
MUSTN1	0.601553	1.76745
TMEM208	0.595895	1.76734
FOXD4L1	0.566415	1.76728
C3orf35	0.475593	1.76714
SUSD2	0.620376	1.76707
SAMD7	0.549385	1.76696
POLA2	0.512289	1.76615
FFAR3	6.74032e-07	1.76602
NPFF	0.155796	1.76599
BTNL2	0.421497	1.76591
ARHGAP44	0.555942	1.76588
CIDEC	0.658992	1.76585
KRAS	1.15788e-09	1.76512
OR51I1	0.546319	1.76505
SPINT2	0.55975	1.76497
PROCA1	0.575692	1.76467
ANXA1	0.521537	1.76435
RFX7	0.552069	1.76427
PRRT4	0.368377	1.76382
NASP	0.614479	1.76377
HHAT	9.19653e-06	1.76368
OR7C2	0.000950744	1.76339
SERF1A	0.321106	1.7631
H3F3A	2.42883e-08	1.76291
BCAP31	0.667011	1.76215
LOC730159	0.53005	1.76169
HERC1	0.286342	1.76155
CHD2	0.607721	1.76117
USP20	0.565331	1.76111
PMVK	0.00165452	1.76097
AHNAK2	0.365519	1.76041
PHOX2B	0.482628	1.76007
RGMA	0.67116	1.75985
APOBEC3A_B	0.590591	1.75941
PTGIS	0.615677	1.75894
PRSS42	0.552696	1.75887
HRH4	0.5989	1.7585
CELA1	0.538579	1.75843
SERINC3	0.59065	1.7584
NR5A1	0.581237	1.75834
SLC22A6	0.616133	1.75832
PLG	0.541573	1.75775
HOXB8	0.578437	1.75748
TAF2	0.285218	1.75726
CDA	0.542427	1.75719
ZNF763	0.011697	1.75716
MATN4	0.659902	1.7569
CREB1	0.56307	1.75684
MROH2B	0.000400924	1.75672
PIGG	0.434229	1.75636
FLG2	0.619284	1.75632
CALN1	0.460394	1.75605
ST8SIA2	0.268728	1.75601
FKBP11	0.663846	1.75599
DUSP5	0.546371	1.7559
SHROOM3	0.608963	1.75528
WDR64	0.517385	1.75452
CCR3	0.548694	1.75369
HS3ST4	0.6072	1.75342
SAPCD1	0.609494	1.75318
OR2T5	0.32132	1.75317
DLK2	0.660261	1.75297
EIF2AK3	0.417056	1.75294
DTHD1	0.652905	1.75291
TAMM41	0.586804	1.75278
TERF1	0.555253	1.75256
PHLDA1	0.243298	1.75211
CAMLG	0.484412	1.752
EDEM3	0.629542	1.75173
OSTN	0.605326	1.75068
KCTD13	3.27364e-09	1.75012
MAGEF1	0.543117	1.74985
PRR11	0.306438	1.7498
ZNF678	0.600553	1.74945
RORC	0.655573	1.74899
ZBTB41	0.487899	1.74898
HIGD1B	0.656206	1.74876
SERPINB11	0.00015825	1.74875
LPXN	0.0355382	1.74849
FLJ44635	0.508762	1.74799
FAM69C	0.561537	1.7479
SLCO4A1	0.203797	1.74771
RSL24D1	0.542	1.74757
FAM83G	0.388189	1.74751
EIF2S2	0.579369	1.74748
MLLT1	0.604246	1.74742
OXTR	0.462145	1.74675
ZNF682	0.662013	1.74579
PIFO	0.507701	1.74571
TMEM72	0.585412	1.74565
ISCA1	0.524066	1.74552
HMX3	0.5979	1.74482
BEND3	0.112996	1.7448
HAUS3	0.42838	1.74425
ZNF551	0.548515	1.74419
RAB19	0.396518	1.74415
ARHGEF10L	0.65201	1.74373
TRADD	0.19965	1.74349
SLITRK1	0.60559	1.74322
RFPL4AL1	0.323739	1.74317
ARHGAP17	0.417354	1.74264
RASL11A	0.604902	1.74251
IL1B	0.622408	1.74247
PTGES3	0.510962	1.74245
SDHC	0.432653	1.7424
NCOR1	0.00173301	1.74235
VHL	0.424314	1.74227
SLC35A1	0.442702	1.74201
UQCRQ	0.458875	1.74201
GPATCH4	0.488006	1.74176
TTLL3	0.544121	1.74151
ANKRD31	5.9042e-10	1.74103
YIPF4	0.622485	1.74094
GOSR2	0.555303	1.74045
SCN3A	0.468255	1.74016
CAPNS1	0.0924971	1.74008
NFE2L2	1.49361e-06	1.73993
LECT1	0.614463	1.73988
ACY1	0.590904	1.73965
TEX13B	0.469197	1.73958
ANKRD40	0.619491	1.73951
UTS2R	0.525156	1.73919
LRRC39	0.613005	1.73883
ADH1C	0.368135	1.73871
LGALS2	0.43256	1.73802
HMP19	0.398248	1.73788
LAG3	0.513764	1.73784
SHISA7	0.481234	1.73708
RHOBTB3	0.547434	1.73684
CALML3	0.589412	1.73682
IZUMO4	0.561751	1.73635
DDX50	0.555204	1.73607
KRT80	0.625851	1.73576
AGR2	0.599361	1.73505
NUDT21	0.601771	1.73463
PKD1	0.114191	1.73457
TNFRSF11A	0.0790164	1.73455
F13B	0.046585	1.73451
FITM1	0.534256	1.73393
RAD51	0.650706	1.73348
SMC3	0.596854	1.73326
ZNF749	0.569645	1.73308
OR5AN1	0.53406	1.73307
CLLU1	0.495663	1.73287
PXT1	0.535007	1.73286
VIM	0.139875	1.73258
LSM2	0.407862	1.73227
GALNTL6	0.187307	1.73196
LINC01272	0.425037	1.73185
SRSF4	0.61438	1.73181
ANKRD45	0.54895	1.7316
CAPZA2	0.381885	1.73151
CNTD1	0.325926	1.73074
ZNF12	0.619697	1.73062
SLC26A5	0.0740244	1.73045
C21orf91	0.224488	1.73009
ZNF639	0.338419	1.73007
PXDNL	0.51532	1.72968
SMARCA4	0.211418	1.72964
FEM1C	0.570923	1.72964
MIEF1	0.340692	1.72953
TMEM141	0.3907	1.729
EXTL3	0.0958223	1.72868
METTL10	0.542293	1.72858
CAMSAP3	0.629908	1.72794
EPPIN-WFDC6	0.344795	1.7278
SLC16A9	0.46068	1.72769
HNRNPAB	0.541252	1.72766
EIF4B	0.621255	1.7275
SACM1L	0.261992	1.72704
SLC38A6	0.592284	1.72659
ZFYVE21	0.591197	1.72638
OR4C45	0.627322	1.72619
SLTM	0.416457	1.72601
PRIMPOL	0.57528	1.72579
FAM43B	0.611716	1.72538
IARS	0.542613	1.72522
OR5B3	0.592362	1.7252
STT3A	0.54733	1.7249
NCAPH2	0.576878	1.72478
HOOK3	0.13751	1.7246
GPR119	0.625896	1.72433
DPP4	0.305309	1.7239
NOMO3	0.462711	1.72374
ZSCAN5B	0.598067	1.72373
CRYZ	0.541894	1.72354
RNF115	0.487006	1.72349
ATN1	0.64958	1.72335
PTPLA	0.460925	1.72327
LDHB	0.567377	1.72281
RNF167	0.489355	1.72233
LPHN2	0.603836	1.72229
AMPH	0.10401	1.72191
UCN	0.0110043	1.72179
RNF31	0.216711	1.72179
GUCY2D	0.502902	1.72179
OR9Q2	0.624896	1.72156
INTS2	0.617589	1.72139
PSMD1	0.628865	1.72093
SPINK4	0.377886	1.72078
MST1R	0.000999654	1.72046
TEP1	0.544358	1.72044
PPY	0.607669	1.72037
MTM1	0.60437	1.71999
TMEM134	0.30943	1.71993
CCDC126	0.573249	1.7199
KDM7A	0.436938	1.71938
PSMB4	0.627173	1.71889
PTP4A3	0.33909	1.71859
FLVCR2	0.66004	1.71859
PLEKHD1	0.397978	1.7185
MAATS1	0.482664	1.71847
DDB1	0.0379035	1.71798
CT45A1	0.609938	1.7178
AADACL4	0.524921	1.71703
KCP	0.636432	1.71676
SLC35E2B	0.287542	1.71665
C11orf91	0.0936745	1.71664
RAP1A	0.486755	1.71628
C6orf57	0.560634	1.71622
SRRM3	0.146945	1.71607
RBBP6	0.620832	1.71593
NAIF1	0.567879	1.71575
SREBF1	2.62705e-08	1.71555
TMEM159	0.578267	1.71555
FA2H	0.61852	1.71551
C16orf13	0.00016318	1.71545
L3MBTL4	0.286582	1.71544
FAM47A	0.453703	1.71535
PACRGL	0.444031	1.71519
SUPT4H1	0.57052	1.71516
DUSP27	5.20972e-10	1.71511
CHEK2	0.623181	1.71498
PON1	0.580191	1.71468
S100A14	0.62823	1.71452
PLBD2	0.603479	1.7145
LRRC8C	0.466477	1.71427
ACVR1	0.515165	1.7139
FXR2	0.503628	1.71348
IFITM1	0.542134	1.71308
NSUN2	0.616474	1.71299
LEP	0.550327	1.71277
SOX12	8.37029e-07	1.71235
OR10K2	1.69208e-06	1.71226
ADH4	0.600863	1.71218
SAP30	0.21738	1.71204
GABRG3	0.00772195	1.71202
SCG3	0.628629	1.71188
CSH1	0.561585	1.71177
MANBAL	0.493003	1.71117
BTLA	0.0125662	1.71103
HMGCS1	0.58468	1.71096
HSBP1	0.210351	1.71086
ZNF169	0.508858	1.71058
LOC102723859	0.322603	1.7103
AGMO	0.584843	1.70993
DSCAML1	0.350648	1.70987
TAF13	0.619459	1.70956
EFNB1	0.629981	1.70905
PCDHA1	0.000884771	1.70901
HIST1H2BD	0.471184	1.70893
C20orf166	0.0608123	1.70875
DRAXIN	3.38107e-07	1.70817
BRINP2	0.552671	1.70796
TAF1D	0.620202	1.70778
TMTC4	0.595857	1.70759
YWHAE	0.482445	1.70754
BTG1	0.443012	1.70737
C6orf195	0.60492	1.70734
AGER	0.618599	1.70668
MAP4K3	0.608032	1.70655
STRN	0.427763	1.70636
BCL7A	0.399645	1.70595
CRYBG3	0.34275	1.70591
LRRIQ4	0.587326	1.70586
SRSF6	0.433535	1.70577
FBN1	0.616799	1.70526
AHSP	0.62247	1.70509
ATP5L	0.5121	1.70505
HSD17B13	0.522165	1.70503
OR5L1	0.392028	1.70433
GLOD5	0.574497	1.70427
CCDC130	0.071639	1.70396
C1orf186	0.190447	1.70343
MRFAP1L1	0.499501	1.7033
CSNK1E	0.668448	1.7033
LUZP2	0.560849	1.70316
HAO2	0.619332	1.70303
KLRF2	0.592304	1.70266
MMADHC	0.453492	1.70234
TCERG1	0.531869	1.70176
ATF7IP2	0.604867	1.70155
COX7C	0.519911	1.70139
RBM26	0.634205	1.7013
NHLRC1	0.519699	1.70113
EXOSC2	0.624195	1.70082
NCAM1	0.638945	1.70076
GPR124	0.280192	1.70075
LRRC48	0.609237	1.70049
NECAP2	0.626349	1.70047
CD96	0.526502	1.70043
LILRA5	0.56607	1.7004
AIM1L	0.61775	1.70029
GJB4	0.546812	1.70027
RPA1	1.57441e-07	1.70024
CSN1S1	0.503199	1.69982
PSG11	0.455176	1.69916
OGFOD1	0.296282	1.69914
NCMAP	0.625443	1.69912
RGS4	0.66875	1.69884
MUC19	0.350262	1.6982
LOC100505549	0.12736	1.69802
PDE4A	0.6713	1.69794
CARS2	0.521716	1.6976
POLR3K	0.209087	1.69732
ACSF3	0.527953	1.69654
FAM76A	0.633468	1.69652
TRAPPC13	0.482701	1.69595
EDC3	1.00116e-09	1.69583
UTP11L	0.482518	1.69581
TNFSF18	0.55987	1.69575
DTWD2	0.617025	1.69549
NOXRED1	0.496825	1.69531
IFNA16	0.358839	1.69523
CCDC60	0.608222	1.69499
OR10A3	0.54964	1.69492
TMEM255A	0.593824	1.69462
RHBDF2	0.656509	1.6946
SIK2	0.000136817	1.69396
KERA	0.619395	1.69392
ZNF517	0.404892	1.69366
BGLAP	0.441141	1.69337
DHCR7	0.504482	1.693
SYT12	0.0833319	1.69275
SERPINI2	0.264308	1.6925
FBLN7	0.223923	1.69241
DCC	0.515506	1.6923
TAB3	0.286662	1.69203
PIGF	0.54689	1.69187
KPNA2	0.623888	1.69183
SPDYC	0.497744	1.69107
GABARAPL1	0.600754	1.69083
PXMP4	0.559774	1.69077
ZP2	0.514668	1.69065
GRIK1	0.0945336	1.69047
CCDC7	0.660509	1.69046
PGPEP1	0.604494	1.69046
ZNF575	0.400821	1.69037
ZNF585B	0.554883	1.69028
CPXM2	0.510581	1.69015
ZMYM5	0.571569	1.69001
LZTFL1	0.650453	1.68996
KCNN4	0.632355	1.68979
RPP40	0.593517	1.6897
HECW2	0.000207454	1.68938
NDUFAB1	0.576146	1.68925
EMILIN3	0.6384	1.68917
ELP5	0.653177	1.68914
ABCF2	0.630171	1.68894
SRGAP1	0.622826	1.68888
C17orf96	0.433118	1.68874
NKX2-2	0.443721	1.6886
RGS22	0.663805	1.6885
CHST6	0.585938	1.68846
CLCA2	0.626964	1.68831
CCDC37	0.612437	1.68807
STX1B	0.608102	1.68801
UPK1B	0.515568	1.68792
SLC22A1	0.62421	1.68784
C16orf58	0.600899	1.68778
KLHDC7A	0.608205	1.68778
ITGB5	0.15813	1.68697
SLC33A1	0.611918	1.68691
CCNI	0.612655	1.6868
RNASE2	0.512478	1.68664
CEP57	0.565701	1.68623
ZFP1	0.631058	1.68585
FAM127C	0.170237	1.68583
CYB561A3	0.648323	1.68499
CLYBL	0.418694	1.68473
ASB14	1.64189e-09	1.68463
SLC15A2	0.61938	1.68418
INPP5A	0.456639	1.68383
ANKRD49	0.586563	1.68362
THEG	0.521237	1.6836
LOC286238	0.444825	1.68348
RGPD3	0.485352	1.68346
CCNA1	0.661985	1.68334
TM6SF1	0.242937	1.68301
GMDS	0.661875	1.68297
KIAA1715	1.8071e-12	1.68263
CALM1	2.03091e-08	1.68256
CD180	0.0157388	1.68253
BMP7	0.608671	1.68253
CNRIP1	0.594644	1.68205
COMTD1	0.508119	1.68201
TAS2R38	0.417603	1.68157
ARHGEF11	0.467506	1.68117
C2orf15	2.07722e-09	1.68085
CALR	0.521026	1.68078
OR1Q1	0.557335	1.68014
IL5	0.622687	1.6801
SH3PXD2B	0.631246	1.67925
GNB2	1.85296e-09	1.67921
KIRREL3	0.342486	1.6792
TMEM150C	0.129417	1.67901
SORD	0.521926	1.67889
TTC30A	0.479347	1.67845
PDILT	0.469549	1.67834
NUDT10	0.576706	1.67809
PPP2R2D	0.480865	1.67789
ZFYVE26	0.0503611	1.67717
VEZT	0.543408	1.67709
C17orf100	0.0406615	1.67648
LYRM4	0.35334	1.67642
LOC100507462	0.455804	1.67638
DLGAP2	0.633269	1.67598
C20orf202	0.614776	1.67578
NUP43	0.388301	1.67575
ZMYND10	0.613553	1.67564
ACYP2	1.34112e-08	1.67549
SAFB	0.39379	1.67538
PALM2	0.549691	1.67537
USHBP1	0.493073	1.67535
GINS4	0.463196	1.67532
METTL1	0.359715	1.67507
KIAA0895L	0.303418	1.67472
RAE1	0.656399	1.67466
AWAT1	0.598141	1.67455
HOXC8	0.612604	1.67438
NPHP1	0.621895	1.67423
RHOJ	0.454756	1.6741
CCDC103	0.227023	1.67393
TMEM54	0.530193	1.67385
ZER1	0.63001	1.67375
PCDHGB4	0.574432	1.67341
ANGPTL4	0.501609	1.67311
ZNF555	0.547872	1.67299
RPE	0.528097	1.67299
POP7	0.587705	1.67299
TMEM26	0.38684	1.67288
ZNF474	0.599803	1.67241
FNDC3B	0.648669	1.67229
MBD3	0.482262	1.67199
FHOD1	0.556456	1.67191
FERMT2	0.325434	1.67173
LUZP6	0.527924	1.67167
SEMA3C	0.618376	1.67136
CCDC182	0.0267479	1.67112
WNT2	0.577114	1.67112
GJA9	0.626439	1.67105
MS4A12	0.342949	1.67101
CHD9	7.50783e-07	1.67098
PRDM16	0.563446	1.67095
IRGQ	0.582214	1.67062
CHRNA10	0.379575	1.67049
ASAP1	0.612971	1.67029
SETD8	0.632111	1.67025
TEAD1	0.0928176	1.66976
LRRC66	0.491573	1.66976
SNRNP200	0.544726	1.66958
CDH17	0.659198	1.66936
PLXNA3	0.483686	1.66934
WT1	0.661157	1.66932
BLMH	4.5674e-09	1.66931
PABPC1L	0.544778	1.66881
CLEC4E	0.567149	1.66876
ARF3	0.506017	1.66855
SKOR2	0.204486	1.66835
TRMT10C	0.621724	1.66821
MEX3C	0.505365	1.6675
LOC100506127	2.83312e-07	1.66743
TSHZ1	0.62295	1.66735
R3HDM1	0.6484	1.66729
MYH6	0.539367	1.66709
CAPZA3	0.546267	1.66691
ANKRD33B	0.592071	1.66602
H2AFZ	0.529679	1.66593
MRPS26	0.55327	1.66576
ADAMTSL2	0.258792	1.66574
SIGLEC10	0.625972	1.6656
BMP8B	0.594835	1.66537
CCDC116	7.94322e-08	1.66487
IQCF3	0.523533	1.66484
PSMD7	0.569307	1.66482
PAH	0.602978	1.66469
OR14A16	0.621443	1.66467
LRP2BP	0.469784	1.66462
HMHB1	0.461332	1.66429
SKP1	0.602511	1.66429
ELP3	0.650068	1.66421
ELOVL2	0.628732	1.66421
VPS29	0.473879	1.66354
TP53BP1	0.666103	1.66335
TRAF3IP2	0.666791	1.66325
EID2	0.592613	1.66287
TMEM86A	0.603747	1.66275
PDPR	0.449483	1.6627
CLDN18	0.652878	1.66226
TMEM43	0.107365	1.66209
ZNF846	0.617138	1.66193
SPTBN2	0.612671	1.66189
KCNK7	0.592246	1.66176
KRTAP5-8	0.136865	1.6617
DPH5	0.44319	1.66146
CDH4	0.668333	1.6612
DHRS4L1	0.635847	1.66099
DMC1	0.648656	1.66089
OR5K2	0.561727	1.66085
ENPP6	0.483467	1.66081
ABCA9	0.568311	1.66079
MCHR2	0.650813	1.66076
GMIP	0.447623	1.66034
CCDC135	0.58959	1.66029
MYF5	0.615513	1.66024
KCNJ2	0.563328	1.66022
MED7	2.12699e-06	1.66017
ZEB2	0.609083	1.66006
MYO10	0.525889	1.65992
YPEL2	0.608015	1.65976
UNC79	0.51717	1.65972
IGFBP2	7.92774e-09	1.65951
CTR9	0.564705	1.65928
CYP46A1	0.411765	1.65916
ROPN1B	0.581133	1.65916
ANKRD55	0.636376	1.65874
WHAMM	0.631072	1.65845
RGS21	0.521626	1.65839
TH	0.534395	1.65839
CEACAM18	0.618966	1.6583
CALCA	0.432141	1.65812
SSPO	0.297985	1.65811
SERBP1	0.138263	1.65807
C18orf25	0.599747	1.65787
OR6M1	0.530763	1.65751
HS6ST1	0.288419	1.65714
CLSTN3	0.500407	1.6571
KIAA0040	0.660757	1.65701
PLXNB3	0.463478	1.65698
WFDC11	0.622066	1.65691
GLCE	0.187814	1.65691
MGAT4A	0.650639	1.65685
PFKL	0.478676	1.65673
CNR2	0.44944	1.65668
HMSD	0.439478	1.65628
IZUMO1	0.610804	1.65627
PSMD12	0.5603	1.65625
DEFB104A	0.6508	1.65619
C17orf58	3.86837e-07	1.6559
GALM	0.63491	1.6559
LIF	0.439974	1.65562
TAGLN3	0.662496	1.65562
ZNF781	0.423007	1.65556
FAM53C	0.655889	1.65548
MAP4K1	0.616279	1.65535
ST20	0.662068	1.65501
HPSE2	0.423734	1.65427
C5orf58	0.540608	1.65418
IFIT3	0.243027	1.65408
TESK1	0.552771	1.65382
AAMDC	0.559966	1.6532
ZNF320	0.0739206	1.6529
YIF1A	0.546683	1.65259
SLC17A2	0.494044	1.65243
CSNK2A1	0.0122565	1.65237
NSMCE1	0.0344984	1.65208
TADA3	0.607183	1.65206
SIRT6	0.616084	1.65202
LYRM7	0.402574	1.65201
H2AFB3	0.620455	1.65187
HSPA6	0.578946	1.65136
FUT2	7.07518e-11	1.651
INPP5K	0.594454	1.6507
NUDT6	0.266355	1.65063
VCX3A	0.465403	1.6505
KCNK15	0.587945	1.65042
C8orf74	0.6282	1.65015
PSME1	1.29108e-10	1.65
C22orf29	0.580064	1.64991
SYTL3	0.594072	1.64989
AXDND1	0.58525	1.64959
TMEM70	0.607704	1.64952
PDSS2	0.00792048	1.64937
KRTAP13-2	0.546085	1.64921
RAD50	8.47856e-08	1.6491
C19orf33	4.53613e-07	1.64887
NEDD4	0.662303	1.64872
SH2D4A	0.656468	1.6483
TIPRL	0.270749	1.64813
AOAH	0.5813	1.64809
NOD2	0.592188	1.64794
PRPF4B	0.638714	1.64793
OR6A2	0.619157	1.64784
LCN6	0.495216	1.64783
TRNP1	0.423783	1.64754
PHYH	0.463639	1.64728
TNFAIP8	2.45743e-06	1.64727
NDST3	0.630535	1.64705
WI2-2373I1.2	0.612955	1.64699
GPR182	0.63052	1.64685
TBK1	0.617428	1.64681
TRPT1	0.660882	1.64666
C19orf24	0.547072	1.64661
CCDC125	0.601099	1.64642
MRE11A	0.577285	1.64642
ATP8B4	0.177181	1.64641
TCF20	0.467151	1.64627
LY6D	0.369343	1.64576
VPS25	0.493281	1.64569
OR56A5	0.544804	1.64564
RPL23A	0.317869	1.64561
PIWIL3	7.54788e-07	1.64441
GTF2A2	0.46596	1.64441
NLRP11	0.422278	1.64438
PCP4	0.63224	1.64418
BEND5	0.566438	1.64407
DPH1	0.613686	1.64407
GNAO1	0.269403	1.64391
NKD2	0.609648	1.64371
SLC28A1	0.611581	1.64346
UTF1	0.600059	1.64307
RGN	0.33484	1.64295
ANTXRL	0.494596	1.64284
DCAF12L2	0.431908	1.64276
ARMC8	0.465163	1.6424
SLC7A6OS	0.233989	1.64226
CPA6	0.383776	1.64225
ATP2A3	0.204387	1.64188
ZNF22	0.591236	1.64185
ST8SIA5	0.421839	1.64184
BMP10	0.595725	1.64181
RNF121	0.485785	1.64165
RCE1	0.585026	1.64164
TACSTD2	0.457013	1.64145
OPA1	0.0751654	1.64143
ZCCHC13	0.516309	1.64125
NNAT	0.466239	1.64123
FMN1	0.653014	1.64103
APEX2	0.618248	1.64099
SYK	0.659737	1.64078
CCT6B	0.392801	1.64066
DSCR3	0.417155	1.63977
CDK1	0.659681	1.63963
DHX32	0.604086	1.63952
TSSC4	0.37998	1.63944
HAS1	0.0393148	1.63932
CXorf22	0.623258	1.63926
PCDHB7	0.284493	1.63923
IL36B	0.300216	1.63908
RAB1B	0.614149	1.63899
FOXD4L3	0.580148	1.63893
[truncated: 16,946 more rows]
[truncated: 1 more columns]
