# Supplementary material for: Double vulnerability of active-NRF2 lung squamous cell carcinoma to NRF2 and TRIM24
Source: Mol Cancer. 2025 Jul 17;24:197. doi: 10.1186/s12943-025-02401-y (PMC12272974; doi:10.1186/s12943-025-02401-y)
Supplement: Supplementary file 3 — Supplementary Material 3 [file 12943_2025_2401_MOESM3_ESM.xlsx]

## Sheet: DOXI_vs_NODOXI
id	num	neg.score	neg.p.value	neg.fdr	neg.rank	neg.goodsgrna	neg.lfc	pos.score	pos.p.value	pos.fdr	pos.rank	pos.goodsgrna	pos.lfc	pos.fold.change.symmetrical	pos.fold.change	FDR_CRISPhieRmix	geneScores_CRISPhieRmix	raw_sgrnas_DOXI	raw_n_DOXI	raw_sgrnas_NODOXI	raw_n_NODOXI	norm_sgrnas_DOXI	norm_n_DOXI	norm_sgrnas_NODOXI	norm_n_NODOXI	Gene_desc	Chr	Start	End	Strand	Gene_type	GO_id_BP	GO_name_BP	GO_id_MF	GO_name_MF	GO_id_CC	GO_name_CC	MIM_id	MIM_desc
TRIM24	3	0.99354	0.99367	0.999706	18825	0	1.6601	1.5066e-05	5.1472e-05	0.487624	3	3	1.6601	3.16038	3.16038	9.8358e-09	1	372 | 270 | 149	3	301 | 73 | 47	3	375.29 | 272.39 | 150.32	3	300.24 | 72.81 | 46.88	3	tripartite motif containing 24 [Source:HGNC Symbol;Acc:HGNC:11812]	7	138460259	138589996	1	protein_coding	GO:0006366|GO:0006468|GO:0008285|GO:0010628|GO:0016567|GO:0030163|GO:0031647|GO:0042981|GO:0045892|GO:0045893|GO:0046777|GO:0055074|GO:0070562|GO:0071391|GO:1901796	transcription by RNA polymerase II | protein phosphorylation | negative regulation of cell population proliferation | positive regulation of gene expression | protein ubiquitination | protein catabolic process | regulation of protein stability | regulation of apoptotic process | negative regulation of transcription, DNA-templated | positive regulation of transcription, DNA-templated | protein aut…	GO:0002039|GO:0003677|GO:0003682|GO:0003713|GO:0004672|GO:0004842|GO:0005102|GO:0005515|GO:0008270|GO:0016740|GO:0016922|GO:0034056|GO:0043565|GO:0046872|GO:0061630|GO:0070577	p53 binding | DNA binding | chromatin binding | transcription coactivator activity | protein kinase activity | ubiquitin-protein transferase activity | signaling receptor binding | protein binding | zinc ion binding | transferase activity | nuclear receptor binding | estrogen response element binding | sequence-specific DNA binding | metal ion binding | ubiquitin protein ligase activity | lysine-…	GO:0000791|GO:0005634|GO:0005654|GO:0005726|GO:0005737|GO:0005829	euchromatin | nucleus | nucleoplasm | perichromatin fibrils | cytoplasm | cytosol
PRAMEF15	2	0.46989	0.47564	0.994347	10397	1	0.74601	1.4239e-05	2.6389e-05	0.487624	2	1	0.74601	1.67715	1.67715	0.000297519	0.998685	1364 | 662	2	747 | 439	2	1376.07 | 667.86	2	745.10 | 437.88	2	PRAME family member 15 [Source:HGNC Symbol;Acc:HGNC:26764]	1	13315581	13322598	1	protein_coding	GO:0008284|GO:0043066|GO:0045596|GO:0045892	positive regulation of cell population proliferation | negative regulation of apoptotic process | negative regulation of cell differentiation | negative regulation of transcription, DNA-templated	.	.	GO:0005737	cytoplasm
ZNF596	14	0.25677	0.55854	0.995765	7511	6	0.053852	8.9431e-06	8.3349e-05	0.526403	1	6	0.053852	1.03803	1.03803	0.000103376	0.99958	750 | 538 | 411 | 367 | 344 | 306 | 305 | 301 | 274 | 270 | 250 | 186 | 173 | 63	14	638 | 449 | 410 | 370 | 304 | 291 | 269 | 222 | 218 | 214 | 194 | 164 | 135 | 108	14	756.64 | 542.76 | 414.64 | 370.25 | 347.04 | 308.71 | 307.70 | 303.66 | 276.42 | 272.39 | 252.21 | 187.65 | 174.53 | 63.56	14	636.38 | 447.86 | 408.96 | 369.06 | 303.23 | 290.26 | 268.32 | 221.44 | 217.45 | 213.46 | 193.51 | 163.58 | 134.66 | 107.73	14	zinc finger protein 596 [Source:HGNC Symbol;Acc:HGNC:27268]	8	232137	264703	1	protein_coding	GO:0000122|GO:0006355|GO:0006357	negative regulation of transcription by RNA polymerase II | regulation of transcription, DNA-templated | regulation of transcription by RNA polymerase II	GO:0000977|GO:0000981|GO:0001227|GO:0003677|GO:0005515|GO:0046872	RNA polymerase II transcription regulatory region sequence-specific DNA binding | DNA-binding transcription factor activity, RNA polymerase II-specific | DNA-binding transcription repressor activity, RNA polymerase II-specific | DNA binding | protein binding | metal ion binding	GO:0005634	nucleus
POTEE	3	0.7517	0.75192	0.996986	14554	0	0.17652	0.00010679	0.00033209	0.78041	5	2	0.17652	1.13015	1.13015	1.40998e-14	1	313 | 138 | 67	3	280 | 157 | 6	3	315.77 | 139.22 | 67.59	3	279.29 | 156.60 | 5.98	3	POTE ankyrin domain family member E [Source:HGNC Symbol;Acc:HGNC:33895]	2	131209536	131265278	1	protein_coding	GO:0001895|GO:0021762	retina homeostasis | substantia nigra development	GO:0003674|GO:0005515	molecular_function | protein binding	GO:0005615|GO:0070062|GO:0072562	extracellular space | extracellular exosome | blood microparticle
KNDC1	3	0.18394	0.29144	0.994347	5768	2	-0.20546	0.00019221	0.00057665	0.78041	15	1	-0.20546	-1.15305	0.867262	7.27384e-07	0.999995	348 | 242 | 134	3	406 | 169 | 55	3	351.08 | 244.14 | 135.19	3	404.97 | 168.57 | 54.86	3	kinase non-catalytic C-lobe domain containing 1 [Source:HGNC Symbol;Acc:HGNC:29374]	10	133160219	133226412	1	protein_coding	GO:0001934|GO:0007264|GO:0008150|GO:0021707|GO:0048814|GO:0050773|GO:0050790	positive regulation of protein phosphorylation | small GTPase mediated signal transduction | biological_process | cerebellar granule cell differentiation | regulation of dendrite morphogenesis | regulation of dendrite development | regulation of catalytic activity	GO:0003674|GO:0005085	molecular_function | guanyl-nucleotide exchange factor activity	GO:0005575|GO:0030425|GO:0032045|GO:0042995|GO:0043025|GO:0043204	cellular_component | dendrite | guanyl-nucleotide exchange factor complex | cell projection | neuronal cell body | perikaryon
LRRC56	3	0.47964	0.52893	0.995257	10502	1	1.1423	0.00012237	0.00037651	0.78041	8	2	1.1423	2.20733	2.20733	0.00104393	0.995825	378 | 274 | 259	3	464 | 125 | 117	3	381.35 | 276.42 | 261.29	3	462.82 | 124.68 | 116.70	3	leucine rich repeat containing 56 [Source:HGNC Symbol;Acc:HGNC:25430]	11	537527	554912	1	protein_coding	GO:0030030	cell projection organization	GO:0005515	protein binding	GO:0005929|GO:0042995	cilium | cell projection	618254	CILIARY DYSKINESIA, PRIMARY, 39; CILD39;;CILIARY DYSKINESIA, PRIMARY, 39, WITH OR WITHOUT SITUS INVERSUS
SLC4A3	3	0.99927	0.99928	0.999729	18937	0	0.89701	0.00014271	0.00044078	0.78041	10	3	0.89701	1.8622	1.8622	0.00394925	0.986198	544 | 282 | 251	3	295 | 169 | 132	3	548.81 | 284.50 | 253.22	3	294.25 | 168.57 | 131.66	3	solute carrier family 4 member 3 [Source:HGNC Symbol;Acc:HGNC:11029]	2	219627394	219641980	1	protein_coding	GO:0006811|GO:0006820|GO:0015698|GO:0015701|GO:0050801|GO:0051453|GO:0055085|GO:0061337|GO:0086001|GO:0098656|GO:0150104	ion transport | anion transport | inorganic anion transport | bicarbonate transport | ion homeostasis | regulation of intracellular pH | transmembrane transport | cardiac conduction | cardiac muscle cell action potential | anion transmembrane transport | transport across blood-brain barrier	GO:0005452|GO:0005515|GO:0008509|GO:0015106|GO:0015297|GO:0015301|GO:0022857	inorganic anion exchanger activity | protein binding | anion transmembrane transporter activity | bicarbonate transmembrane transporter activity | antiporter activity | anion:anion antiporter activity | transmembrane transporter activity	GO:0005886|GO:0005887|GO:0009897|GO:0016020|GO:0016021	plasma membrane | integral component of plasma membrane | external side of plasma membrane | membrane | integral component of membrane
MAP4	3	0.66398	0.66774	0.996986	13105	1	0.94489	0.00010712	0.00033313	0.78041	6	2	0.94489	1.92504	1.92504	0.00659839	0.976003	452 | 354 | 162	3	237 | 194 | 168	3	456.00 | 357.13 | 163.43	3	236.40 | 193.51 | 167.57	3	microtubule associated protein 4 [Source:HGNC Symbol;Acc:HGNC:6862]	3	47850690	48089272	-1	protein_coding	GO:0000226|GO:0007052|GO:0031175|GO:0051012|GO:0051294|GO:0051301|GO:1902856	microtubule cytoskeleton organization | mitotic spindle organization | neuron projection development | microtubule sliding | establishment of spindle orientation | cell division | negative regulation of non-motile cilium assembly	GO:0003723|GO:0005198|GO:0005515|GO:0008017|GO:0015631	RNA binding | structural molecule activity | protein binding | microtubule binding | tubulin binding	GO:0005737|GO:0005829|GO:0005856|GO:0005874|GO:0005875|GO:0005886|GO:0005930|GO:0015630|GO:0030424|GO:0043005|GO:0072686	cytoplasm | cytosol | cytoskeleton | microtubule | microtubule associated complex | plasma membrane | axoneme | microtubule cytoskeleton | axon | neuron projection | mitotic spindle
USP9X	3	0.99982	0.99982	0.999889	18945	0	0.60329	0.00018207	0.00055104	0.78041	13	3	0.60329	1.51918	1.51918	0.0243921	0.928066	406 | 361 | 302	3	270 | 240 | 150	3	409.59 | 364.19 | 304.67	3	269.31 | 239.39 | 149.62	3	ubiquitin specific peptidase 9 X-linked [Source:HGNC Symbol;Acc:HGNC:12632]	X	41085445	41236579	1	protein_coding	GO:0000122|GO:0001764|GO:0006508|GO:0006511|GO:0007049|GO:0007059|GO:0007179|GO:0007292|GO:0008104|GO:0016477|GO:0016567|GO:0016579|GO:0030509|GO:0042752|GO:0048511|GO:0048675|GO:0050821|GO:0051301|GO:0071108|GO:0071947|GO:1901537|GO:1990000	negative regulation of transcription by RNA polymerase II | neuron migration | proteolysis | ubiquitin-dependent protein catabolic process | cell cycle | chromosome segregation | transforming growth factor beta receptor signaling pathway | female gamete generation | protein localization | cell migration | protein ubiquitination | protein deubiquitination | BMP signaling pathway | regulation of ci…	GO:0004197|GO:0004843|GO:0005515|GO:0008233|GO:0008234|GO:0016787|GO:0070410|GO:0101005|GO:1990380	cysteine-type endopeptidase activity | thiol-dependent deubiquitinase | protein binding | peptidase activity | cysteine-type peptidase activity | hydrolase activity | co-SMAD binding | deubiquitinase activity | Lys48-specific deubiquitinase activity	GO:0005634|GO:0005737|GO:0005829|GO:0016020|GO:0030426|GO:0042995	nucleus | cytoplasm | cytosol | membrane | growth cone | cell projection	300919	MENTAL RETARDATION, X-LINKED 99; MRX99
LPPR3	3	0.5322	0.56466	0.995765	11186	1	0.42676	0.0001495	0.00046116	0.78041	12	2	0.42676	1.34421	1.34421	0.0340667	0.90937	1880 | 600 | 209	3	856 | 699 | 157	3	1896.64 | 605.31 | 210.85	3	853.82 | 697.22 | 156.60	3
CYB561A3	6	0.075278	0.1973	0.994347	2970	2	0.17396	4.4688e-05	0.000249	0.78041	4	3	0.17396	1.12815	1.12815	0.0379521	0.896023	1580 | 756 | 588 | 200 | 147 | 92	6	974 | 774 | 387 | 237 | 202 | 73	6	1593.98 | 762.69 | 593.20 | 201.77 | 148.30 | 92.81	6	971.53 | 772.03 | 386.02 | 236.40 | 201.49 | 72.81	6	cytochrome b561 family member A3 [Source:HGNC Symbol;Acc:HGNC:23014]	11	61348754	61362283	-1	protein_coding	GO:0006879|GO:0055085	cellular iron ion homeostasis | transmembrane transport	GO:0005515|GO:0016491|GO:0046872|GO:0140571	protein binding | oxidoreductase activity | metal ion binding | transmembrane ascorbate ferrireductase activity	GO:0005730|GO:0005764|GO:0005765|GO:0005768|GO:0016020|GO:0016021|GO:0031902|GO:0043231|GO:0110165	nucleolus | lysosome | lysosomal membrane | endosome | membrane | integral component of membrane | late endosome membrane | intracellular membrane-bounded organelle | cellular anatomical entity
RAN	3	0.99981	0.99981	0.999889	18944	0	0.62199	0.00019078	0.00057247	0.78041	14	3	0.62199	1.539	1.539	0.0700375	0.823356	737 | 596 | 285	3	484 | 429 | 156	3	743.52 | 601.27 | 287.52	3	482.77 | 427.91 | 155.60	3	RAN, member RAS oncogene family [Source:HGNC Symbol;Acc:HGNC:9846]	12	130872037	130877678	1	protein_coding	GO:0000054|GO:0000055|GO:0000056|GO:0000070|GO:0000278|GO:0006259|GO:0006606|GO:0006611|GO:0006913|GO:0007049|GO:0007052|GO:0007286|GO:0014070|GO:0015031|GO:0016032|GO:0021766|GO:0032092|GO:0035281|GO:0042307|GO:0043393|GO:0046039|GO:0051301|GO:0061015|GO:0071389|GO:1902570	ribosomal subunit export from nucleus | ribosomal large subunit export from nucleus | ribosomal small subunit export from nucleus | mitotic sister chromatid segregation | mitotic cell cycle | DNA metabolic process | protein import into nucleus | protein export from nucleus | nucleocytoplasmic transport | cell cycle | mitotic spindle organization | spermatid development | response to organic cycli…	GO:0000166|GO:0000287|GO:0003682|GO:0003723|GO:0003924|GO:0005049|GO:0005515|GO:0005525|GO:0019003|GO:0019904|GO:0044877|GO:0045296|GO:0045505|GO:0046872|GO:0046982|GO:0061676|GO:0070883	nucleotide binding | magnesium ion binding | chromatin binding | RNA binding | GTPase activity | nuclear export signal receptor activity | protein binding | GTP binding | GDP binding | protein domain specific binding | protein-containing complex binding | cadherin binding | dynein intermediate chain binding | metal ion binding | protein heterodimerization activity | importin-alpha family protein …	GO:0000785|GO:0001673|GO:0002177|GO:0005634|GO:0005635|GO:0005643|GO:0005654|GO:0005730|GO:0005737|GO:0005814|GO:0005829|GO:0016020|GO:0030496|GO:0032991|GO:0036126|GO:0042470|GO:0042565|GO:0055037|GO:0070062	chromatin | male germ cell nucleus | manchette | nucleus | nuclear envelope | nuclear pore | nucleoplasm | nucleolus | cytoplasm | centriole | cytosol | membrane | midbody | protein-containing complex | sperm flagellum | melanosome | RNA nuclear export complex | recycling endosome | extracellular exosome
FKBP4	3	0.99989	0.99989	0.999889	18947	0	0.70856	0.00010917	0.00033888	0.78041	7	3	0.70856	1.63417	1.63417	0.0755898	0.813306	508 | 321 | 306	3	349 | 190 | 189	3	512.50 | 323.84 | 308.71	3	348.11 | 189.52 | 188.52	3	FKBP prolyl isomerase 4 [Source:HGNC Symbol;Acc:HGNC:3720]	12	2794970	2805423	1	protein_coding	GO:0000413|GO:0006457|GO:0006463|GO:0006825|GO:0007566|GO:0010977|GO:0030521|GO:0030850|GO:0031111|GO:0031115|GO:0031503|GO:0046661|GO:0048608|GO:0061077	protein peptidyl-prolyl isomerization | protein folding | steroid hormone receptor complex assembly | copper ion transport | embryo implantation | negative regulation of neuron projection development | androgen receptor signaling pathway | prostate gland development | negative regulation of microtubule polymerization or depolymerization | negative regulation of microtubule polymerization | protei…	GO:0003723|GO:0003755|GO:0005515|GO:0005524|GO:0005525|GO:0005528|GO:0016853|GO:0030674|GO:0031072|GO:0032767|GO:0035259|GO:0048156|GO:0051219	RNA binding | peptidyl-prolyl cis-trans isomerase activity | protein binding | ATP binding | GTP binding | FK506 binding | isomerase activity | protein-macromolecule adaptor activity | heat shock protein binding | copper-dependent protein binding | glucocorticoid receptor binding | tau protein binding | phosphoprotein binding	GO:0005634|GO:0005654|GO:0005737|GO:0005739|GO:0005829|GO:0005856|GO:0005874|GO:0030424|GO:0032991|GO:0042995|GO:0043005|GO:0043025|GO:0044295|GO:0048471|GO:0070062	nucleus | nucleoplasm | cytoplasm | mitochondrion | cytosol | cytoskeleton | microtubule | axon | protein-containing complex | cell projection | neuron projection | neuronal cell body | axonal growth cone | perinuclear region of cytoplasm | extracellular exosome
AQP10	3	0.99985	0.99985	0.999889	18946	0	0.68596	0.00014511	0.00045176	0.78041	11	3	0.68596	1.60877	1.60877	0.0929969	0.779943	440 | 306 | 252	3	295 | 192 | 155	3	443.89 | 308.71 | 254.23	3	294.25 | 191.51 | 154.61	3	aquaporin 10 [Source:HGNC Symbol;Acc:HGNC:16029]	1	154321090	154325325	1	protein_coding	GO:0006833|GO:0009636|GO:0015793|GO:0051289|GO:0055085|GO:0071468|GO:0071918	water transport | response to toxic substance | glycerol transport | protein homotetramerization | transmembrane transport | cellular response to acidic pH | urea transmembrane transport	GO:0005515|GO:0015204|GO:0015250|GO:0015254|GO:0015267	protein binding | urea transmembrane transporter activity | water channel activity | glycerol channel activity | channel activity	GO:0005811|GO:0005886|GO:0005887|GO:0016020|GO:0016021|GO:0016323|GO:0016324|GO:0043231	lipid droplet | plasma membrane | integral component of plasma membrane | membrane | integral component of membrane | basolateral plasma membrane | apical plasma membrane | intracellular membrane-bounded organelle
ZNF282	3	0.52722	0.56114	0.995765	11118	1	0.27888	0.00040575	0.0012001	0.794481	24	2	0.27888	1.21325	1.21325	3.65935e-09	1	564 | 310 | 114	3	470 | 379 | 19	3	568.99 | 312.74 | 115.01	3	468.81 | 378.04 | 18.95	3	zinc finger protein 282 [Source:HGNC Symbol;Acc:HGNC:13076]	7	149195546	149226238	1	protein_coding	GO:0000122|GO:0006355|GO:0006357|GO:0045892	negative regulation of transcription by RNA polymerase II | regulation of transcription, DNA-templated | regulation of transcription by RNA polymerase II | negative regulation of transcription, DNA-templated	GO:0000977|GO:0000981|GO:0001227|GO:0003677|GO:0008270|GO:0046872|GO:1990837	RNA polymerase II transcription regulatory region sequence-specific DNA binding | DNA-binding transcription factor activity, RNA polymerase II-specific | DNA-binding transcription repressor activity, RNA polymerase II-specific | DNA binding | zinc ion binding | metal ion binding | sequence-specific double-stranded DNA binding	GO:0005634	nucleus
TRAF3IP3	6	0.87237	0.8826	0.998292	16610	1	0.081949	0.00046979	0.0024835	0.794481	31	3	0.081949	1.05845	1.05845	1.52003e-08	1	575 | 526 | 365 | 347 | 201 | 140	6	596 | 536 | 420 | 304 | 180 | 24	6	580.09 | 530.65 | 368.23 | 350.07 | 202.78 | 141.24	6	594.49 | 534.64 | 418.93 | 303.23 | 179.54 | 23.94	6	TRAF3 interacting protein 3 [Source:HGNC Symbol;Acc:HGNC:30766]	1	209756032	209782320	1	protein_coding	.	.	GO:0005515	protein binding	GO:0000139|GO:0005739|GO:0005741|GO:0005764|GO:0005765|GO:0005794|GO:0005886|GO:0016020|GO:0016021	Golgi membrane | mitochondrion | mitochondrial outer membrane | lysosome | lysosomal membrane | Golgi apparatus | plasma membrane | membrane | integral component of membrane
TAS1R3	3	0.13665	0.22994	0.994347	4631	1	0.51269	0.00057657	0.0016876	0.794481	38	2	0.51269	1.42671	1.42671	2.55416e-08	1	796 | 243 | 135	3	564 | 381 | 26	3	803.04 | 245.15 | 136.19	3	562.57 | 380.03 | 25.93	3	taste 1 receptor member 3 [Source:HGNC Symbol;Acc:HGNC:15661]	1	1331280	1335314	1	protein_coding	GO:0001582|GO:0007165|GO:0007186|GO:0050896|GO:0050909|GO:0050916|GO:0050917	detection of chemical stimulus involved in sensory perception of sweet taste | signal transduction | G protein-coupled receptor signaling pathway | response to stimulus | sensory perception of taste | sensory perception of sweet taste | sensory perception of umami taste	GO:0004930|GO:0008527|GO:0033041	G protein-coupled receptor activity | taste receptor activity | sweet taste receptor activity	GO:0005886|GO:0005887|GO:0016020|GO:0016021|GO:1903767	plasma membrane | integral component of plasma membrane | membrane | integral component of membrane | sweet taste receptor complex
SORCS2	3	0.098977	0.18019	0.994347	3628	1	0.15343	0.00036305	0.0010856	0.794481	20	2	0.15343	1.11221	1.11221	5.36964e-08	1	352 | 170 | 159	3	320 | 285 | 34	3	355.12 | 171.50 | 160.41	3	319.19 | 284.28 | 33.91	3	sortilin related VPS10 domain containing receptor 2 [Source:HGNC Symbol;Acc:HGNC:16698]	4	7192538	7742836	1	protein_coding	GO:0006886|GO:0007218|GO:0060292	intracellular protein transport | neuropeptide signaling pathway | long-term synaptic depression	GO:0005515|GO:0008188	protein binding | neuropeptide receptor activity	GO:0005768|GO:0005886|GO:0005887|GO:0014069|GO:0016020|GO:0016021|GO:0030054|GO:0030425|GO:0030659|GO:0031410|GO:0031901|GO:0042995|GO:0043005|GO:0043197|GO:0043204|GO:0045202|GO:0045211|GO:0055038|GO:0098839	endosome | plasma membrane | integral component of plasma membrane | postsynaptic density | membrane | integral component of membrane | cell junction | dendrite | cytoplasmic vesicle membrane | cytoplasmic vesicle | early endosome membrane | cell projection | neuron projection | dendritic spine | perikaryon | synapse | postsynaptic membrane | recycling endosome membrane | postsynaptic density mem…
C1orf233	3	0.87211	0.87225	0.998292	16605	0	0.38016	0.0011743	0.0033556	0.794481	82	2	0.38016	1.30149	1.30149	1.08008e-07	1	156 | 139 | 106	3	141 | 121 | 21	3	157.38 | 140.23 | 106.94	3	140.64 | 120.69 | 20.95	3	fibronectin type III domain containing 10 [Source:HGNC Symbol;Acc:HGNC:42951]	1	1598012	1600135	-1	protein_coding	.	.	.	.	GO:0016020|GO:0016021	membrane | integral component of membrane
FSTL4	3	0.090883	0.16938	0.994347	3406	1	-0.058202	0.0013023	0.0037005	0.794481	92	1	-0.058202	-1.04117	0.96046	1.75875e-07	0.999999	215 | 150 | 115	3	363 | 158 | 24	3	216.90 | 151.33 | 116.02	3	362.08 | 157.60 | 23.94	3	follistatin like 4 [Source:HGNC Symbol;Acc:HGNC:21389]	5	133196455	133612541	-1	protein_coding	GO:0030154|GO:0031549|GO:0048670|GO:0048671|GO:0061000	cell differentiation | negative regulation of brain-derived neurotrophic factor receptor signaling pathway | regulation of collateral sprouting | negative regulation of collateral sprouting | negative regulation of dendritic spine development	GO:0005509|GO:0005515|GO:0046872|GO:0048403	calcium ion binding | protein binding | metal ion binding | brain-derived neurotrophic factor binding	GO:0005576|GO:0030141	extracellular region | secretory granule
ELF1	6	0.64803	0.77551	0.996986	12839	2	0.090088	0.00043852	0.0023241	0.794481	28	3	0.090088	1.06444	1.06444	3.4125e-07	0.999999	447 | 363 | 299 | 251 | 205 | 102	6	556 | 401 | 236 | 205 | 96 | 32	6	450.96 | 366.21 | 301.65 | 253.22 | 206.81 | 102.90	6	554.59 | 399.98 | 235.40 | 204.48 | 95.76 | 31.92	6	E74 like ETS transcription factor 1 [Source:HGNC Symbol;Acc:HGNC:3316]	13	40931924	41061440	-1	protein_coding	GO:0001817|GO:0006355|GO:0006357|GO:0030154|GO:0031323|GO:0045893|GO:0045944|GO:0050860|GO:0051171|GO:0060255|GO:0080090	regulation of cytokine production | regulation of transcription, DNA-templated | regulation of transcription by RNA polymerase II | cell differentiation | regulation of cellular metabolic process | positive regulation of transcription, DNA-templated | positive regulation of transcription by RNA polymerase II | negative regulation of T cell receptor signaling pathway | regulation of nitrogen compo…	GO:0000978|GO:0000981|GO:0001228|GO:0003677|GO:0003700|GO:0005515|GO:0043565|GO:1990837	RNA polymerase II cis-regulatory region sequence-specific DNA binding | DNA-binding transcription factor activity, RNA polymerase II-specific | DNA-binding transcription activator activity, RNA polymerase II-specific | DNA binding | DNA-binding transcription factor activity | protein binding | sequence-specific DNA binding | sequence-specific double-stranded DNA binding	GO:0000785|GO:0005634|GO:0005654	chromatin | nucleus | nucleoplasm
CARD14	6	0.99573	0.99574	0.999706	18868	0	0.30999	0.00055519	0.0029224	0.794481	36	5	0.30999	1.2397	1.2397	4.23644e-07	0.999998	641 | 336 | 227 | 220 | 211 | 156	6	555 | 258 | 198 | 194 | 86 | 52	6	646.67 | 338.97 | 229.01 | 221.95 | 212.87 | 157.38	6	553.59 | 257.34 | 197.50 | 193.51 | 85.78 | 51.87	6	caspase recruitment domain family member 14 [Source:HGNC Symbol;Acc:HGNC:16446]	17	80169992	80209331	1	protein_coding	GO:0001934|GO:0006915|GO:0007250|GO:0033209|GO:0042981|GO:0043066|GO:0048522|GO:0051092	positive regulation of protein phosphorylation | apoptotic process | activation of NF-kappaB-inducing kinase activity | tumor necrosis factor-mediated signaling pathway | regulation of apoptotic process | negative regulation of apoptotic process | positive regulation of cellular process | positive regulation of NF-kappaB transcription factor activity	GO:0005515|GO:0050700	protein binding | CARD domain binding	GO:0005737|GO:0005829|GO:0005886|GO:0016235	cytoplasm | cytosol | plasma membrane | aggresome	173200	PITYRIASIS RUBRA PILARIS; PRP
CDC42BPG	3	0.31544	0.4305	0.994347	8488	1	0.011638	0.00083275	0.0023915	0.794481	57	1	0.011638	1.0081	1.0081	3.04549e-06	0.999984	306 | 210 | 79	3	307 | 134 | 53	3	308.71 | 211.86 | 79.70	3	306.22 | 133.66 | 52.87	3	CDC42 binding protein kinase gamma [Source:HGNC Symbol;Acc:HGNC:29829]	11	64823052	64844653	-1	protein_coding	GO:0006468|GO:0016310|GO:0018107|GO:0031032|GO:0031532|GO:0035556	protein phosphorylation | phosphorylation | peptidyl-threonine phosphorylation | actomyosin structure organization | actin cytoskeleton reorganization | intracellular signal transduction	GO:0000166|GO:0000287|GO:0004672|GO:0004674|GO:0005515|GO:0005524|GO:0016301|GO:0016740|GO:0046872|GO:0106310|GO:0106311	nucleotide binding | magnesium ion binding | protein kinase activity | protein serine/threonine kinase activity | protein binding | ATP binding | kinase activity | transferase activity | metal ion binding | protein serine kinase activity | protein threonine kinase activity	GO:0005737|GO:0005829|GO:0005856|GO:0031252|GO:0034451	cytoplasm | cytosol | cytoskeleton | cell leading edge | centriolar satellite
NUP153	3	0.92759	0.92772	0.998798	17624	0	0.25858	0.00049116	0.0014519	0.794481	32	2	0.25858	1.1963	1.1963	6.35498e-06	0.999969	646 | 484 | 231	3	546 | 468 | 58	3	651.72 | 488.28 | 233.04	3	544.61 | 466.81 | 57.85	3	nucleoporin 153 [Source:HGNC Symbol;Acc:HGNC:8062]	6	17615035	17706925	-1	protein_coding	GO:0006405|GO:0006606|GO:0015031|GO:0046718|GO:0046832|GO:0051028|GO:0051292|GO:0075732	RNA export from nucleus | protein import into nucleus | protein transport | viral entry into host cell | negative regulation of RNA export from nucleus | mRNA transport | nuclear pore complex assembly | viral penetration into host nucleus	GO:0003677|GO:0005515|GO:0008139|GO:0017056|GO:0042802|GO:0043495|GO:0046872	DNA binding | protein binding | nuclear localization sequence binding | structural constituent of nuclear pore | identical protein binding | protein-membrane adaptor activity | metal ion binding	GO:0005634|GO:0005643|GO:0005654|GO:0005730|GO:0005829|GO:0016020|GO:0031965|GO:0034399|GO:0042405|GO:0043657|GO:0044615	nucleus | nuclear pore | nucleoplasm | nucleolus | cytosol | membrane | nuclear membrane | nuclear periphery | nuclear inclusion body | host cell | nuclear pore nuclear basket
HOXD4	3	0.98913	0.98925	0.999706	18746	0	1.0494	0.0013787	0.0039054	0.794481	103	3	1.0494	2.06967	2.06967	1.53001e-05	0.999926	756 | 243 | 175	3	663 | 85 | 76	3	762.69 | 245.15 | 176.55	3	661.32 | 84.78 | 75.81	3	homeobox D4 [Source:HGNC Symbol;Acc:HGNC:5138]	2	176151550	176153226	1	protein_coding	GO:0006355|GO:0006357|GO:0009952|GO:0045944|GO:0048568|GO:0048704	regulation of transcription, DNA-templated | regulation of transcription by RNA polymerase II | anterior/posterior pattern specification | positive regulation of transcription by RNA polymerase II | embryonic organ development | embryonic skeletal system morphogenesis	GO:0000977|GO:0000978|GO:0000981|GO:0001228|GO:0003677|GO:0003700|GO:0005515|GO:1990837	RNA polymerase II transcription regulatory region sequence-specific DNA binding | RNA polymerase II cis-regulatory region sequence-specific DNA binding | DNA-binding transcription factor activity, RNA polymerase II-specific | DNA-binding transcription activator activity, RNA polymerase II-specific | DNA binding | DNA-binding transcription factor activity | protein binding | sequence-specific doub…	GO:0000785|GO:0005634|GO:0005654|GO:0030054	chromatin | nucleus | nucleoplasm | cell junction
KCNA4	3	0.73571	0.73585	0.996986	14300	0	0.27686	0.0013877	0.0039273	0.794481	106	2	0.27686	1.21155	1.21155	2.41136e-05	0.999883	344 | 192 | 162	3	287 | 185 | 52	3	347.04 | 193.70 | 163.43	3	286.27 | 184.53 | 51.87	3	potassium voltage-gated channel subfamily A member 4 [Source:HGNC Symbol;Acc:HGNC:6222]	11	30009730	30017030	-1	protein_coding	GO:0006811|GO:0006813|GO:0034765|GO:0051260|GO:0055085|GO:0071805	ion transport | potassium ion transport | regulation of ion transmembrane transport | protein homooligomerization | transmembrane transport | potassium ion transmembrane transport	GO:0005216|GO:0005244|GO:0005249|GO:0005251|GO:0005267|GO:0005515|GO:0030955	ion channel activity | voltage-gated ion channel activity | voltage-gated potassium channel activity | delayed rectifier potassium channel activity | potassium channel activity | protein binding | potassium ion binding	GO:0005886|GO:0005887|GO:0008076|GO:0016020|GO:0016021|GO:0030424|GO:0042995|GO:0043197	plasma membrane | integral component of plasma membrane | voltage-gated potassium channel complex | membrane | integral component of membrane | axon | cell projection | dendritic spine	618284	MICROCEPHALY, CATARACTS, IMPAIRED INTELLECTUAL DEVELOPMENT, AND DYSTONIA WITH ABNORMAL STRIATUM; MCIDDS
PPAPDC2	3	0.094826	0.17471	0.994347	3512	1	0.089382	0.00074736	0.0021616	0.794481	48	1	0.089382	1.06391	1.06391	6.25337e-05	0.999757	546 | 316 | 227	3	519 | 377 | 94	3	550.83 | 318.80 | 229.01	3	517.68 | 376.04 | 93.76	3	phospholipid phosphatase 6 [Source:HGNC Symbol;Acc:HGNC:23682]	9	4662294	4665258	1	protein_coding	GO:0006695|GO:0018342|GO:0033383|GO:0045339|GO:0046839|GO:1902247	cholesterol biosynthetic process | protein prenylation | geranyl diphosphate metabolic process | farnesyl diphosphate catabolic process | phospholipid dephosphorylation | geranylgeranyl diphosphate catabolic process	GO:0005515|GO:0008195|GO:0016787|GO:0042392|GO:0042577|GO:0052642	protein binding | phosphatidate phosphatase activity | hydrolase activity | sphingosine-1-phosphate phosphatase activity | lipid phosphatase activity | lysophosphatidic acid phosphatase activity	GO:0005886|GO:0016020|GO:0016021|GO:0030176|GO:0031965	plasma membrane | membrane | integral component of membrane | integral component of endoplasmic reticulum membrane | nuclear membrane
TMEM141	3	0.90067	0.9008	0.998292	17111	0	0.92445	0.00078465	0.0022656	0.794481	52	2	0.92445	1.89796	1.89796	6.91615e-05	0.99974	363 | 288 | 113	3	359 | 153 | 36	3	366.21 | 290.55 | 114.00	3	358.09 | 152.61 | 35.91	3	transmembrane protein 141 [Source:HGNC Symbol;Acc:HGNC:28211]	9	136791344	136793317	1	protein_coding	.	.	GO:0005515	protein binding	GO:0016020|GO:0016021	membrane | integral component of membrane
GADD45B	3	0.63457	0.64288	0.996986	12631	1	0.59603	0.0014303	0.0040402	0.794481	110	2	0.59603	1.51155	1.51155	0.000136206	0.999471	257 | 138 | 111	3	140 | 92 | 80	3	259.27 | 139.22 | 111.98	3	139.64 | 91.77 | 79.80	3	growth arrest and DNA damage inducible beta [Source:HGNC Symbol;Acc:HGNC:4096]	19	2476122	2478259	1	protein_coding	GO:0006469|GO:0006915|GO:0030154|GO:0043065|GO:0043410|GO:0046330|GO:0051726|GO:1900745	negative regulation of protein kinase activity | apoptotic process | cell differentiation | positive regulation of apoptotic process | positive regulation of MAPK cascade | positive regulation of JNK cascade | regulation of cell cycle | positive regulation of p38MAPK cascade	GO:0005515	protein binding	GO:0005634|GO:0005737	nucleus | cytoplasm
QKI	3	0.86344	0.86344	0.998292	16458	0	0.94851	0.00023581	0.00070677	0.794481	16	2	0.94851	1.92988	1.92988	0.000172626	0.99933	373 | 276 | 162	3	282 | 195 | 56	3	376.30 | 278.44 | 163.43	3	281.28 | 194.50 | 55.86	3	QKI, KH domain containing RNA binding [Source:HGNC Symbol;Acc:HGNC:21100]	6	163414000	163578592	1	protein_coding	GO:0001570|GO:0006397|GO:0006417|GO:0007286|GO:0008366|GO:0008380|GO:0010628|GO:0030154|GO:0042552|GO:0042692|GO:0042759|GO:0048024|GO:0051028	vasculogenesis | mRNA processing | regulation of translation | spermatid development | axon ensheathment | RNA splicing | positive regulation of gene expression | cell differentiation | myelination | muscle cell differentiation | long-chain fatty acid biosynthetic process | regulation of mRNA splicing, via spliceosome | mRNA transport	GO:0003676|GO:0003723|GO:0003729|GO:0005515|GO:0017124	nucleic acid binding | RNA binding | mRNA binding | protein binding | SH3 domain binding	GO:0005634|GO:0005737|GO:0045202	nucleus | cytoplasm | synapse
SSBP1	6	0.6335	0.76417	0.996986	12610	2	0.026427	0.00079096	0.0040987	0.794481	53	2	0.026427	1.01849	1.01849	0.000258211	0.998933	374 | 290 | 281 | 199 | 187 | 9	6	455 | 320 | 196 | 138 | 67 | 9	6	377.31 | 292.57 | 283.49 | 200.76 | 188.65 | 9.08	6	453.84 | 319.19 | 195.50 | 137.65 | 66.83 | 8.98	6	single stranded DNA binding protein 1 [Source:HGNC Symbol;Acc:HGNC:11317]	7	141738334	141787922	1	protein_coding	GO:0006260|GO:0006264|GO:0006268|GO:0051096|GO:0051289|GO:0070584|GO:0090297|GO:1905776	DNA replication | mitochondrial DNA replication | DNA unwinding involved in DNA replication | positive regulation of helicase activity | protein homotetramerization | mitochondrion morphogenesis | positive regulation of mitochondrial DNA replication | positive regulation of DNA helicase activity	GO:0003677|GO:0003682|GO:0003697|GO:0003723|GO:0005515|GO:0042802|GO:0042803	DNA binding | chromatin binding | single-stranded DNA binding | RNA binding | protein binding | identical protein binding | protein homodimerization activity	GO:0005634|GO:0005739|GO:0005759|GO:0009295|GO:0042645|GO:0070062	nucleus | mitochondrion | mitochondrial matrix | nucleoid | mitochondrial nucleoid | extracellular exosome	165510	OPTIC ATROPHY 13 WITH RETINAL AND FOVEAL ABNORMALITIES; OPA13;;OPTIC ATROPHY WITH NEGATIVE ELECTRORETINOGRAMS, FORMERLY
IQSEC3	6	0.2215	0.41172	0.994347	6692	3	0.051796	0.00012814	0.00069788	0.794481	9	3	0.051796	1.03655	1.03655	0.000319567	0.99867	901 | 383 | 315 | 288 | 258 | 231	6	479 | 432 | 300 | 277 | 243 | 162	6	908.97 | 386.39 | 317.79 | 290.55 | 260.28 | 233.04	6	477.78 | 430.90 | 299.24 | 276.30 | 242.38 | 161.59	6	IQ motif and Sec7 domain ArfGEF 3 [Source:HGNC Symbol;Acc:HGNC:29193]	12	66767	178455	1	protein_coding	GO:0030036|GO:0032012|GO:0050790	actin cytoskeleton organization | regulation of ARF protein signal transduction | regulation of catalytic activity	GO:0005085|GO:0005515	guanyl-nucleotide exchange factor activity | protein binding	GO:0005654|GO:0005737|GO:0005829|GO:0014069|GO:0030054|GO:0045202|GO:0045211|GO:0060077|GO:0098690|GO:0098982|GO:0099629	nucleoplasm | cytoplasm | cytosol | postsynaptic density | cell junction | synapse | postsynaptic membrane | inhibitory synapse | glycinergic synapse | GABA-ergic synapse | postsynaptic specialization of symmetric synapse
ADAMTSL2	6	0.88913	0.89415	0.998292	16902	1	0.18215	0.00043398	0.0023021	0.794481	27	3	0.18215	1.13457	1.13457	0.000330943	0.998611	449 | 354 | 310 | 289 | 252 | 236	6	506 | 308 | 304 | 233 | 116 | 101	6	452.97 | 357.13 | 312.74 | 291.56 | 254.23 | 238.09	6	504.71 | 307.22 | 303.23 | 232.41 | 115.71 | 100.74	6	ADAMTS like 2 [Source:HGNC Symbol;Acc:HGNC:14631]	9	133532164	133575519	1	protein_coding	GO:0030198|GO:0030512|GO:0060481	extracellular matrix organization | negative regulation of transforming growth factor beta receptor signaling pathway | lobar bronchus epithelium development	GO:0005515|GO:0050436	protein binding | microfibril binding	GO:0005576|GO:0031012	extracellular region | extracellular matrix	231050	GELEOPHYSIC DYSPLASIA 1; GPHYSD1
SIM2	3	0.77281	0.77302	0.996986	14899	0	0.4393	0.00087544	0.0025159	0.794481	61	2	0.4393	1.35595	1.35595	0.000354778	0.998506	370 | 297 | 58	3	323 | 120 | 43	3	373.27 | 299.63 | 58.51	3	322.18 | 119.70 | 42.89	3	SIM bHLH transcription factor 2 [Source:HGNC Symbol;Acc:HGNC:10883]	21	36699115	36749917	1	protein_coding	GO:0000122|GO:0006355|GO:0006357|GO:0007399|GO:0009880|GO:0030154|GO:0030324|GO:0045892|GO:0048731	negative regulation of transcription by RNA polymerase II | regulation of transcription, DNA-templated | regulation of transcription by RNA polymerase II | nervous system development | embryonic pattern specification | cell differentiation | lung development | negative regulation of transcription, DNA-templated | system development	GO:0000977|GO:0000981|GO:0003677|GO:0003700|GO:0005515|GO:0046982|GO:0046983	RNA polymerase II transcription regulatory region sequence-specific DNA binding | DNA-binding transcription factor activity, RNA polymerase II-specific | DNA binding | DNA-binding transcription factor activity | protein binding | protein heterodimerization activity | protein dimerization activity	GO:0000785|GO:0005634|GO:0005654|GO:0016604	chromatin | nucleus | nucleoplasm | nuclear body
RRBP1	3	0.99895	0.99898	0.999729	18924	0	0.5141	0.0010486	0.0030139	0.794481	73	3	0.5141	1.4281	1.4281	0.000379118	0.998423	427 | 332 | 304	3	317 | 215 | 112	3	430.78 | 334.94 | 306.69	3	316.19 | 214.45 | 111.72	3	ribosome binding protein 1 [Source:HGNC Symbol;Acc:HGNC:10448]	20	17613678	17682295	-1	protein_coding	GO:0001649|GO:0006412|GO:0015031	osteoblast differentiation | translation | protein transport	GO:0003723|GO:0038023	RNA binding | signaling receptor activity	GO:0005783|GO:0005789|GO:0005840|GO:0016020|GO:0016021|GO:0030176	endoplasmic reticulum | endoplasmic reticulum membrane | ribosome | membrane | integral component of membrane | integral component of endoplasmic reticulum membrane
LCTL	6	0.63831	0.7679	0.996986	12689	2	0.15331	0.00081085	0.0041959	0.794481	56	3	0.15331	1.11212	1.11212	0.000418808	0.998111	601 | 534 | 455 | 351 | 265 | 165	6	732 | 476 | 422 | 392 | 123 | 64	6	606.32 | 538.73 | 459.03 | 354.11 | 267.35 | 166.46	6	730.14 | 474.79 | 420.93 | 391.00 | 122.69 | 63.84	6	lactase like [Source:HGNC Symbol;Acc:HGNC:15583]	15	66547179	66565979	-1	protein_coding	GO:0002089|GO:0005975|GO:0007601|GO:0050896	lens morphogenesis in camera-type eye | carbohydrate metabolic process | visual perception | response to stimulus	GO:0004553|GO:0008422	hydrolase activity, hydrolyzing O-glycosyl compounds | beta-glucosidase activity	GO:0005783|GO:0005789|GO:0005903|GO:0016020|GO:0016021	endoplasmic reticulum | endoplasmic reticulum membrane | brush border | membrane | integral component of membrane
NOP14	2	0.37723	0.39589	0.994347	9246	1	0.67011	0.0012953	0.0024756	0.794481	91	1	0.67011	1.59119	1.59119	0.000433642	0.998068	364 | 273	2	443 | 90	2	367.22 | 275.42	2	441.87 | 89.77	2	NOP14 nucleolar protein [Source:HGNC Symbol;Acc:HGNC:16821]	4	2937933	2963406	-1	protein_coding	GO:0000447|GO:0000462|GO:0000472|GO:0000480|GO:0006364|GO:0030490|GO:0042254|GO:0042274	endonucleolytic cleavage in ITS1 to separate SSU-rRNA from 5.8S rRNA and LSU-rRNA from tricistronic rRNA transcript (SSU-rRNA, 5.8S rRNA, LSU-rRNA) | maturation of SSU-rRNA from tricistronic rRNA transcript (SSU-rRNA, 5.8S rRNA, LSU-rRNA) | endonucleolytic cleavage to generate mature 5'-end of SSU-rRNA from (SSU-rRNA, 5.8S rRNA, LSU-rRNA) | endonucleolytic cleavage in 5'-ETS of tricistronic rRNA …	GO:0003723|GO:0019899|GO:0030515	RNA binding | enzyme binding | snoRNA binding	GO:0005634|GO:0005654|GO:0005730|GO:0016020|GO:0030686|GO:0030692|GO:0032040	nucleus | nucleoplasm | nucleolus | membrane | 90S preribosome | Noc4p-Nop14p complex | small-subunit processome
LRCH2	3	0.31796	0.4319	0.994347	8521	1	0.89786	0.0011309	0.0032313	0.794481	81	2	0.89786	1.8633	1.8633	0.000513608	0.997702	478 | 221 | 87	3	311 | 259 | 33	3	482.23 | 222.96 | 87.77	3	310.21 | 258.34 | 32.92	3	leucine rich repeats and calponin homology domain containing 2 [Source:HGNC Symbol;Acc:HGNC:29292]	X	115110616	115234096	-1	protein_coding	.	.	GO:0005515	protein binding	.	.
B4GALNT4	3	0.84858	0.84859	0.99785	16227	0	0.12903	0.00091813	0.0026371	0.794481	63	1	0.12903	1.09356	1.09356	0.000650415	0.997185	390 | 389 | 132	3	402 | 129 | 122	3	393.45 | 392.44 | 133.17	3	400.98 | 128.67 | 121.69	3	beta-1,4-N-acetyl-galactosaminyltransferase 4 [Source:HGNC Symbol;Acc:HGNC:26315]	11	369499	382117	1	protein_coding	.	.	GO:0008376|GO:0016740|GO:0033842	acetylgalactosaminyltransferase activity | transferase activity | N-acetyl-beta-glucosaminyl-glycoprotein 4-beta-N-acetylgalactosaminyltransferase activity	GO:0005794|GO:0016020|GO:0016021|GO:0032580	Golgi apparatus | membrane | integral component of membrane | Golgi cisterna membrane
PSG3	1	0.99925	0.99928	0.999729	18935	0	1.5436	0.00074754	0.00074387	0.794481	49	1	1.5436	2.91521	2.91521	0.000707314	0.997104	293	1	101	1	295.59	1	100.74	1	pregnancy specific beta-1-glycoprotein 3 [Source:HGNC Symbol;Acc:HGNC:9520]	19	42721638	42740481	-1	protein_coding	GO:0006952|GO:0007565	defense response | female pregnancy	.	.	GO:0005576	extracellular region
KIAA1429	3	0.9964	0.99647	0.999706	18883	0	1.0112	0.00036966	0.0011055	0.794481	22	3	1.0112	2.01559	2.01559	0.00106708	0.995808	446 | 319 | 280	3	355 | 140 | 135	3	449.95 | 321.82 | 282.48	3	354.10 | 139.64 | 134.66	3	vir like m6A methyltransferase associated [Source:HGNC Symbol;Acc:HGNC:24500]	8	94487689	94553529	-1	protein_coding	GO:0006397|GO:0008380|GO:0080009|GO:0110104	mRNA processing | RNA splicing | mRNA methylation | mRNA alternative polyadenylation	GO:0003723|GO:0005515	RNA binding | protein binding	GO:0005634|GO:0005654|GO:0005737|GO:0005829|GO:0016604|GO:0016607|GO:0036396	nucleus | nucleoplasm | cytoplasm | cytosol | nuclear body | nuclear speck | RNA N6-methyladenosine methyltransferase complex
XPO1	3	0.90869	0.90878	0.998292	17276	0	0.17587	0.001473	0.004163	0.794481	111	2	0.17587	1.12965	1.12965	0.00109019	0.995767	448 | 319 | 254	3	401 | 248 | 109	3	451.96 | 321.82 | 256.25	3	399.98 | 247.37 | 108.72	3	exportin 1 [Source:HGNC Symbol;Acc:HGNC:12825]	2	61476032	61538741	-1	protein_coding	GO:0000054|GO:0000055|GO:0000056|GO:0006611|GO:0006886|GO:0006913|GO:0010824|GO:0015031|GO:0032434|GO:0033036|GO:0034504|GO:0042176|GO:0042254|GO:0046825|GO:0051028|GO:0071702	ribosomal subunit export from nucleus | ribosomal large subunit export from nucleus | ribosomal small subunit export from nucleus | protein export from nucleus | intracellular protein transport | nucleocytoplasmic transport | regulation of centrosome duplication | protein transport | regulation of proteasomal ubiquitin-dependent protein catabolic process | macromolecule localization | protein loc…	GO:0003723|GO:0005049|GO:0005515|GO:0031267	RNA binding | nuclear export signal receptor activity | protein binding | small GTPase binding	GO:0000776|GO:0005634|GO:0005635|GO:0005642|GO:0005654|GO:0005730|GO:0005737|GO:0005829|GO:0015030|GO:0016020|GO:0031965|GO:0032991|GO:0043231|GO:1990904	kinetochore | nucleus | nuclear envelope | annulate lamellae | nucleoplasm | nucleolus | cytoplasm | cytosol | Cajal body | membrane | nuclear membrane | protein-containing complex | intracellular membrane-bounded organelle | ribonucleoprotein complex
POU2F2	3	0.99966	0.99965	0.999865	18943	0	0.86061	0.0003412	0.0010229	0.794481	19	3	0.86061	1.81581	1.81581	0.00115953	0.995629	335 | 214 | 157	3	227 | 88 | 87	3	337.96 | 215.89 | 158.39	3	226.42 | 87.78 | 86.78	3	POU class 2 homeobox 2 [Source:HGNC Symbol;Acc:HGNC:9213]	19	42086110	42196585	-1	protein_coding	GO:0002335|GO:0006355|GO:0006357|GO:0006959|GO:0032755|GO:0045893|GO:0045944|GO:0048469|GO:0098586	mature B cell differentiation | regulation of transcription, DNA-templated | regulation of transcription by RNA polymerase II | humoral immune response | positive regulation of interleukin-6 production | positive regulation of transcription, DNA-templated | positive regulation of transcription by RNA polymerase II | cell maturation | cellular response to virus	GO:0000976|GO:0000978|GO:0000981|GO:0001228|GO:0003677|GO:0003700|GO:0005515|GO:0019904|GO:0043565|GO:1990837	transcription cis-regulatory region binding | RNA polymerase II cis-regulatory region sequence-specific DNA binding | DNA-binding transcription factor activity, RNA polymerase II-specific | DNA-binding transcription activator activity, RNA polymerase II-specific | DNA binding | DNA-binding transcription factor activity | protein binding | protein domain specific binding | sequence-specific DNA bi…	GO:0000785|GO:0005634|GO:0005654|GO:0005737|GO:0043231	chromatin | nucleus | nucleoplasm | cytoplasm | intracellular membrane-bounded organelle
PHC1	3	0.50512	0.54589	0.995644	10825	1	0.96052	0.00061391	0.0017942	0.794481	39	2	0.96052	1.94601	1.94601	0.00135123	0.995153	565 | 278 | 244	3	667 | 144 | 100	3	570.00 | 280.46 | 246.16	3	665.31 | 143.63 | 99.75	3	polyhomeotic homolog 1 [Source:HGNC Symbol;Acc:HGNC:3182]	12	8913896	8941467	1	protein_coding	GO:0016574|GO:0045892	histone ubiquitination | negative regulation of transcription, DNA-templated	GO:0003677|GO:0003682|GO:0005515|GO:0008270|GO:0042393|GO:0046872	DNA binding | chromatin binding | protein binding | zinc ion binding | histone binding | metal ion binding	GO:0005634|GO:0005654|GO:0031519|GO:0035102	nucleus | nucleoplasm | PcG protein complex | PRC1 complex	615414	MICROCEPHALY 11, PRIMARY, AUTOSOMAL RECESSIVE; MCPH11
MMP12	3	0.88326	0.88332	0.998292	16803	0	0.24696	0.00044846	0.0013354	0.794481	30	2	0.24696	1.1867	1.1867	0.00140321	0.994581	509 | 439 | 100	3	374 | 178 | 100	3	513.50 | 442.88 | 100.88	3	373.05 | 177.55 | 99.75	3	matrix metallopeptidase 12 [Source:HGNC Symbol;Acc:HGNC:7158]	11	102862736	102874982	-1	protein_coding	GO:0000122|GO:0006508|GO:0006606|GO:0010628|GO:0022617|GO:0030198|GO:0030574|GO:0032727|GO:0035313|GO:0045944|GO:0048286|GO:0050691|GO:0060054|GO:0060309|GO:0060339|GO:0060340|GO:0060435|GO:0098586|GO:1904645|GO:1904905	negative regulation of transcription by RNA polymerase II | proteolysis | protein import into nucleus | positive regulation of gene expression | extracellular matrix disassembly | extracellular matrix organization | collagen catabolic process | positive regulation of interferon-alpha production | wound healing, spreading of epidermal cells | positive regulation of transcription by RNA polymerase …	GO:0001046|GO:0004175|GO:0004222|GO:0004252|GO:0005509|GO:0005518|GO:0008233|GO:0008237|GO:0008270|GO:0016787|GO:0043565|GO:0046872	core promoter sequence-specific DNA binding | endopeptidase activity | metalloendopeptidase activity | serine-type endopeptidase activity | calcium ion binding | collagen binding | peptidase activity | metallopeptidase activity | zinc ion binding | hydrolase activity | sequence-specific DNA binding | metal ion binding	GO:0005576|GO:0005615|GO:0005634|GO:0005737|GO:0031012	extracellular region | extracellular space | nucleus | cytoplasm | extracellular matrix
F13B	3	0.45927	0.51567	0.994347	10276	1	0.09862	0.001345	0.0038212	0.794481	100	1	0.09862	1.07075	1.07075	0.00148643	0.994244	450 | 368 | 190	3	425 | 252 | 130	3	453.98 | 371.26 | 191.68	3	423.92 | 251.36 | 129.67	3	coagulation factor XIII B chain [Source:HGNC Symbol;Acc:HGNC:3534]	1	197038741	197067260	-1	protein_coding	GO:0007596|GO:0007599	blood coagulation | hemostasis	.	.	GO:0005576	extracellular region	613235	FACTOR XIII, B SUBUNIT, DEFICIENCY OF
SUN3	3	0.043491	0.10473	0.994347	2082	2	-0.38107	0.00032034	0.00095603	0.794481	18	1	-0.38107	-1.30231	0.767868	0.00162584	0.993894	704 | 349 | 268	3	460 | 426 | 263	3	710.23 | 352.09 | 270.37	3	458.83 | 424.92 | 262.33	3	Sad1 and UNC84 domain containing 3 [Source:HGNC Symbol;Acc:HGNC:22429]	7	47987148	48029119	-1	protein_coding	GO:0006998	nuclear envelope organization	GO:0043495	protein-membrane adaptor activity	GO:0005634|GO:0005635|GO:0005637|GO:0005639|GO:0016020|GO:0016021|GO:0034993	nucleus | nuclear envelope | nuclear inner membrane | integral component of nuclear inner membrane | membrane | integral component of membrane | meiotic nuclear membrane microtubule tethering complex
PREB	3	0.99917	0.99918	0.999729	18931	0	0.6474	0.00083356	0.0023936	0.794481	58	3	0.6474	1.56634	1.56634	0.00208344	0.992665	366 | 301 | 179	3	263 | 194 | 70	3	369.24 | 303.66 | 180.58	3	262.33 | 193.51 | 69.82	3	prolactin regulatory element binding [Source:HGNC Symbol;Acc:HGNC:9356]	2	27130756	27134666	-1	protein_coding	GO:0003400|GO:0006888|GO:0009306|GO:0015031|GO:0016192|GO:0032527|GO:0048208|GO:0050790	regulation of COPII vesicle coating | endoplasmic reticulum to Golgi vesicle-mediated transport | protein secretion | protein transport | vesicle-mediated transport | protein exit from endoplasmic reticulum | COPII vesicle coating | regulation of catalytic activity	GO:0003677|GO:0005085|GO:0005096|GO:0005515|GO:0051020	DNA binding | guanyl-nucleotide exchange factor activity | GTPase activator activity | protein binding | GTPase binding	GO:0005634|GO:0005783|GO:0005789|GO:0016020|GO:0016021|GO:0030176|GO:0070971	nucleus | endoplasmic reticulum | endoplasmic reticulum membrane | membrane | integral component of membrane | integral component of endoplasmic reticulum membrane | endoplasmic reticulum exit site
C9orf142	3	0.99746	0.99748	0.999729	18899	0	0.64264	0.0014966	0.0042351	0.794481	112	3	0.64264	1.56118	1.56118	0.00232809	0.992062	601 | 286 | 276	3	389 | 212 | 108	3	606.32 | 288.53 | 278.44	3	388.01 | 211.46 | 107.73	3	PAXX non-homologous end joining factor [Source:HGNC Symbol;Acc:HGNC:27849]	9	136992422	136993984	1	protein_coding	GO:0006281|GO:0006303|GO:0006974	DNA repair | double-strand break repair via nonhomologous end joining | cellular response to DNA damage stimulus	GO:0005515|GO:0042802|GO:0042803|GO:0060090|GO:0070182	protein binding | identical protein binding | protein homodimerization activity | molecular adaptor activity | DNA polymerase binding	GO:0005634|GO:0005654|GO:0035861|GO:0043564|GO:0070419	nucleus | nucleoplasm | site of double-strand break | Ku70:Ku80 complex | nonhomologous end joining complex
INHBC	3	0.89745	0.89755	0.998292	17060	0	0.69602	0.0010903	0.0031309	0.794481	78	2	0.69602	1.62003	1.62003	0.00235921	0.992009	542 | 411 | 224	3	408 | 338 | 86	3	546.80 | 414.64 | 225.98	3	406.96 | 337.14 | 85.78	3	inhibin subunit beta C [Source:HGNC Symbol;Acc:HGNC:6068]	12	57434784	57452062	1	protein_coding	GO:0010862|GO:0060395	positive regulation of pathway-restricted SMAD protein phosphorylation | SMAD protein signal transduction	GO:0005125|GO:0005160|GO:0005179|GO:0008083	cytokine activity | transforming growth factor beta receptor binding | hormone activity | growth factor activity	GO:0005576|GO:0005615	extracellular region | extracellular space
EGR3	9	0.72213	0.86088	0.998292	14057	2	0.052131	0.0006166	0.0039561	0.794481	40	3	0.052131	1.03679	1.03679	0.00242105	0.9919	448 | 396 | 376 | 364 | 273 | 230 | 215 | 201 | 92	9	437 | 377 | 371 | 327 | 227 | 184 | 177 | 124 | 94	9	451.96 | 399.50 | 379.33 | 367.22 | 275.42 | 232.04 | 216.90 | 202.78 | 92.81	9	435.89 | 376.04 | 370.06 | 326.17 | 226.42 | 183.53 | 176.55 | 123.68 | 93.76	9	early growth response 3 [Source:HGNC Symbol;Acc:HGNC:3240]	8	22687659	22693480	-1	protein_coding	GO:0001938|GO:0002042|GO:0006357|GO:0007274|GO:0007422|GO:0007517|GO:0007623|GO:0033089|GO:0035767|GO:0035924|GO:0043066|GO:0044344|GO:0045586|GO:0045944	positive regulation of endothelial cell proliferation | cell migration involved in sprouting angiogenesis | regulation of transcription by RNA polymerase II | neuromuscular synaptic transmission | peripheral nervous system development | muscle organ development | circadian rhythm | positive regulation of T cell differentiation in thymus | endothelial cell chemotaxis | cellular response to vascula…	GO:0000978|GO:0000981|GO:0001228|GO:0003677|GO:0003700|GO:0043565|GO:0046872|GO:1990837	RNA polymerase II cis-regulatory region sequence-specific DNA binding | DNA-binding transcription factor activity, RNA polymerase II-specific | DNA-binding transcription activator activity, RNA polymerase II-specific | DNA binding | DNA-binding transcription factor activity | sequence-specific DNA binding | metal ion binding | sequence-specific double-stranded DNA binding	GO:0000785|GO:0005634|GO:0005654|GO:0045202	chromatin | nucleus | nucleoplasm | synapse
GRAPL	3	0.96923	0.96941	0.999334	18382	0	0.61688	0.0010176	0.0029167	0.794481	69	3	0.61688	1.53356	1.53356	0.00288943	0.99012	745 | 664 | 193	3	612 | 491 | 74	3	751.59 | 669.88 | 194.71	3	610.44 | 489.75 | 73.81	3	GRB2 related adaptor protein like [Source:HGNC Symbol;Acc:HGNC:37240]	17	19127535	19159187	1	protein_coding	GO:0007165|GO:0016477	signal transduction | cell migration	GO:0005515|GO:0030971|GO:0035591	protein binding | receptor tyrosine kinase binding | signaling adaptor activity	.	.
ST3GAL3	3	0.95248	0.95276	0.999307	18071	0	0.38888	0.0012596	0.0035835	0.794481	88	2	0.38888	1.30938	1.30938	0.00361418	0.987672	445 | 289 | 265	3	243 | 223 | 168	3	448.94 | 291.56 | 267.35	3	242.38 | 222.43 | 167.57	3	ST3 beta-galactoside alpha-2,3-sialyltransferase 3 [Source:HGNC Symbol;Acc:HGNC:10866]	1	43705824	43931165	1	protein_coding	GO:0006486|GO:0009312|GO:0010706|GO:0016266|GO:0018146|GO:0019082|GO:0097503	protein glycosylation | oligosaccharide biosynthetic process | ganglioside biosynthetic process via lactosylceramide | O-glycan processing | keratan sulfate biosynthetic process | viral protein processing | sialylation	GO:0003836|GO:0005515|GO:0008118|GO:0008373|GO:0016740|GO:0016757	beta-galactoside (CMP) alpha-2,3-sialyltransferase activity | protein binding | N-acetyllactosaminide alpha-2,3-sialyltransferase activity | sialyltransferase activity | transferase activity | glycosyltransferase activity	GO:0000139|GO:0005576|GO:0005794|GO:0016020|GO:0016021|GO:0032580	Golgi membrane | extracellular region | Golgi apparatus | membrane | integral component of membrane | Golgi cisterna membrane	611090	INTELLECTUAL DEVELOPMENTAL DISORDER, AUTOSOMAL RECESSIVE 12; MRT12
RFX6	3	0.60946	0.62253	0.996986	12267	1	0.44801	0.0010552	0.003028	0.794481	75	2	0.44801	1.36416	1.36416	0.00403877	0.985666	1631 | 398 | 188	3	1209 | 462 | 72	3	1645.43 | 401.52 | 189.66	3	1205.93 | 460.83 | 71.82	3	regulatory factor X6 [Source:HGNC Symbol;Acc:HGNC:21478]	6	116877212	116932161	1	protein_coding	GO:0003309|GO:0003310|GO:0003311|GO:0006355|GO:0006357|GO:0030154|GO:0031018|GO:0035774|GO:0042593|GO:0045893|GO:0045944|GO:0050796|GO:0090104	type B pancreatic cell differentiation | pancreatic A cell differentiation | pancreatic D cell differentiation | regulation of transcription, DNA-templated | regulation of transcription by RNA polymerase II | cell differentiation | endocrine pancreas development | positive regulation of insulin secretion involved in cellular response to glucose stimulus | glucose homeostasis | positive regulation…	GO:0000976|GO:0000977|GO:0000978|GO:0000981|GO:0001228|GO:0003677|GO:0003700|GO:0005515	transcription cis-regulatory region binding | RNA polymerase II transcription regulatory region sequence-specific DNA binding | RNA polymerase II cis-regulatory region sequence-specific DNA binding | DNA-binding transcription factor activity, RNA polymerase II-specific | DNA-binding transcription activator activity, RNA polymerase II-specific | DNA binding | DNA-binding transcription factor activ…	GO:0000785|GO:0005634	chromatin | nucleus	615710	MITCHELL-RILEY SYNDROME; MTCHRS;;DIABETES, NEONATAL, WITH PANCREATIC HYPOPLASIA, INTESTINAL ATRESIA, AND GALLBLADDER APLASIA OR HYPOPLASIA
HAPLN1	3	0.99945	0.99946	0.999816	18940	0	0.58135	0.00054754	0.0016014	0.794481	35	3	0.58135	1.49625	1.49625	0.00738116	0.974011	394 | 359 | 217	3	266 | 252 | 94	3	397.49 | 362.18 | 218.92	3	265.32 | 251.36 | 93.76	3	hyaluronan and proteoglycan link protein 1 [Source:HGNC Symbol;Acc:HGNC:2380]	5	83637805	83720855	-1	protein_coding	GO:0001501|GO:0007155|GO:0007417	skeletal system development | cell adhesion | central nervous system development	GO:0005540|GO:0030021	hyaluronic acid binding | extracellular matrix structural constituent conferring compression resistance	GO:0005576|GO:0031012|GO:0045202|GO:0062023	extracellular region | extracellular matrix | synapse | collagen-containing extracellular matrix
SLC16A12	3	0.99477	0.99488	0.999706	18848	0	0.89162	0.0011064	0.0031701	0.794481	79	3	0.89162	1.85526	1.85526	0.00920206	0.969649	632 | 317 | 287	3	529 | 156 | 151	3	637.59 | 319.81 | 289.54	3	527.66 | 155.60 | 150.62	3	solute carrier family 16 member 12 [Source:HGNC Symbol;Acc:HGNC:23094]	10	89430299	89556641	-1	protein_coding	GO:0015718|GO:0015881|GO:0055085|GO:0150104	monocarboxylic acid transport | creatine transmembrane transport | transmembrane transport | transport across blood-brain barrier	GO:0005308|GO:0005515|GO:0008028|GO:0015293|GO:0022857	creatine transmembrane transporter activity | protein binding | monocarboxylic acid transmembrane transporter activity | symporter activity | transmembrane transporter activity	GO:0005886|GO:0005887|GO:0016020|GO:0016021|GO:0016323	plasma membrane | integral component of plasma membrane | membrane | integral component of membrane | basolateral plasma membrane	612018	CATARACT 47; CTRCT47;;CATARACT, JUVENILE, WITH MICROCORNEA;;CATARACT, JUVENILE, WITH MICROCORNEA AND GLUCOSURIA, FORMERLY; CJMG, FORMERLY
MAPKAPK5	3	0.99857	0.9986	0.999729	18912	0	0.48302	0.0014258	0.004025	0.794481	109	3	0.48302	1.39767	1.39767	0.0102453	0.96671	473 | 365 | 92	3	342 | 270 | 39	3	477.19 | 368.23 | 92.81	3	341.13 | 269.31 | 38.90	3	MAPK activated protein kinase 5 [Source:HGNC Symbol;Acc:HGNC:6889]	12	111842228	111902222	1	protein_coding	GO:0000165|GO:0006417|GO:0006468|GO:0007165|GO:0007265|GO:0016310|GO:0018105|GO:0032007|GO:0032212|GO:0035556|GO:0046777|GO:0051973|GO:0090398|GO:0090400|GO:1901796|GO:1904355	MAPK cascade | regulation of translation | protein phosphorylation | signal transduction | Ras protein signal transduction | phosphorylation | peptidyl-serine phosphorylation | negative regulation of TOR signaling | positive regulation of telomere maintenance via telomerase | intracellular signal transduction | protein autophosphorylation | positive regulation of telomerase activity | cellular se…	GO:0000166|GO:0002039|GO:0004672|GO:0004674|GO:0004683|GO:0004708|GO:0005515|GO:0005516|GO:0005524|GO:0016301|GO:0016740|GO:0051019|GO:0106310|GO:0106311	nucleotide binding | p53 binding | protein kinase activity | protein serine/threonine kinase activity | calmodulin-dependent protein kinase activity | MAP kinase kinase activity | protein binding | calmodulin binding | ATP binding | kinase activity | transferase activity | mitogen-activated protein kinase binding | protein serine kinase activity | protein threonine kinase activity	GO:0005634|GO:0005654|GO:0005737|GO:0005829	nucleus | nucleoplasm | cytoplasm | cytosol
PSMG2	6	0.97837	0.9783	0.999706	18541	0	0.41731	0.00028495	0.0015194	0.794481	17	5	0.41731	1.33543	1.33543	0.0105274	0.966305	1081 | 928 | 644 | 409 | 349 | 317	6	916 | 717 | 660 | 246 | 235 | 169	6	1090.57 | 936.21 | 649.70 | 412.62 | 352.09 | 319.81	6	913.67 | 715.18 | 658.32 | 245.37 | 234.40 | 168.57	6	proteasome assembly chaperone 2 [Source:HGNC Symbol;Acc:HGNC:24929]	18	12658043	12725740	1	protein_coding	GO:0007094|GO:0043066|GO:0043248|GO:0051131|GO:0051726	mitotic spindle assembly checkpoint signaling | negative regulation of apoptotic process | proteasome assembly | chaperone-mediated protein complex assembly | regulation of cell cycle	GO:0005515|GO:0060090	protein binding | molecular adaptor activity	GO:0005634|GO:0005829|GO:0101031	nucleus | cytosol | chaperone complex	619183	PROTEASOME-ASSOCIATED AUTOINFLAMMATORY SYNDROME 4; PRAAS4
KLHL29	3	0.97227	0.97244	0.999334	18435	0	0.79017	0.00085516	0.0024568	0.794481	60	3	0.79017	1.72928	1.72928	0.0117536	0.963208	435 | 367 | 164	3	327 | 254 | 75	3	438.85 | 370.25 | 165.45	3	326.17 | 253.35 | 74.81	3	kelch like family member 29 [Source:HGNC Symbol;Acc:HGNC:29404]	2	23385179	23708611	1	protein_coding	.	.	GO:0005515	protein binding	.	.
PTGIR	3	0.99879	0.99883	0.999729	18919	0	0.74964	0.001205	0.0034392	0.794481	84	3	0.74964	1.68137	1.68137	0.0125852	0.959792	705 | 393 | 233	3	342 | 236 | 160	3	711.24 | 396.48 | 235.06	3	341.13 | 235.40 | 159.59	3	prostaglandin I2 receptor [Source:HGNC Symbol;Acc:HGNC:9602]	19	46620468	46625089	-1	protein_coding	GO:0006954|GO:0007165|GO:0007186|GO:0007187|GO:0007189|GO:0007204|GO:0007267|GO:0010642|GO:0032496|GO:0048662|GO:0050790|GO:0050794|GO:0050896	inflammatory response | signal transduction | G protein-coupled receptor signaling pathway | G protein-coupled receptor signaling pathway, coupled to cyclic nucleotide second messenger | adenylate cyclase-activating G protein-coupled receptor signaling pathway | positive regulation of cytosolic calcium ion concentration | cell-cell signaling | negative regulation of platelet-derived growth factor…	GO:0004930|GO:0005085|GO:0016501	G protein-coupled receptor activity | guanyl-nucleotide exchange factor activity | prostacyclin receptor activity	GO:0005829|GO:0005886|GO:0005887|GO:0016020|GO:0016021	cytosol | plasma membrane | integral component of plasma membrane | membrane | integral component of membrane
INPP5A	3	0.98523	0.98539	0.999706	18665	0	0.76772	0.0013145	0.0037418	0.794481	94	3	0.76772	1.70258	1.70258	0.0172321	0.946434	435 | 174 | 130	3	258 | 101 | 84	3	438.85 | 175.54 | 131.15	3	257.34 | 100.74 | 83.79	3	inositol polyphosphate-5-phosphatase A [Source:HGNC Symbol;Acc:HGNC:6076]	10	132537787	132783480	1	protein_coding	GO:0006796|GO:0016311|GO:0019637|GO:0043647|GO:0046855|GO:0046856|GO:0048016|GO:1901215	phosphate-containing compound metabolic process | dephosphorylation | organophosphate metabolic process | inositol phosphate metabolic process | inositol phosphate dephosphorylation | phosphatidylinositol dephosphorylation | inositol phosphate-mediated signaling | negative regulation of neuron death	GO:0003824|GO:0004445|GO:0005515|GO:0016787|GO:0016791|GO:0042731|GO:0052658|GO:0052659	catalytic activity | inositol-polyphosphate 5-phosphatase activity | protein binding | hydrolase activity | phosphatase activity | PH domain binding | inositol-1,4,5-trisphosphate 5-phosphatase activity | inositol-1,3,4,5-tetrakisphosphate 5-phosphatase activity	GO:0005886|GO:0016020|GO:0030425|GO:0042995	plasma membrane | membrane | dendrite | cell projection
TMEM74B	3	0.83364	0.83363	0.997405	15974	0	0.84715	0.00039746	0.001175	0.794481	23	2	0.84715	1.79894	1.79894	0.0191738	0.941571	433 | 408 | 286	3	299 | 243 | 201	3	436.83 | 411.61 | 288.53	3	298.24 | 242.38 | 200.49	3	transmembrane protein 74B [Source:HGNC Symbol;Acc:HGNC:15893]	20	1180561	1185415	-1	protein_coding	.	.	.	.	GO:0016020|GO:0016021	membrane | integral component of membrane
LEMD1	3	0.78828	0.7884	0.996986	15167	0	0.82541	0.0005618	0.0016401	0.794481	37	2	0.82541	1.77204	1.77204	0.0241033	0.928956	635 | 406 | 247	3	434 | 362 | 123	3	640.62 | 409.59 | 249.19	3	432.90 | 361.08 | 122.69	3	LEM domain containing 1 [Source:HGNC Symbol;Acc:HGNC:18725]	1	205381378	205455954	-1	protein_coding	.	.	GO:0005515	protein binding	GO:0016020|GO:0016021	membrane | integral component of membrane
ERGIC3	3	0.99894	0.99896	0.999729	18922	0	0.6484	0.0010621	0.0030463	0.794481	76	3	0.6484	1.56743	1.56743	0.0303213	0.916654	363 | 357 | 164	3	264 | 230 | 81	3	366.21 | 360.16 | 165.45	3	263.33 | 229.42 | 80.79	3	ERGIC and golgi 3 [Source:HGNC Symbol;Acc:HGNC:15927]	20	35542038	35557634	1	protein_coding	GO:0006888|GO:0006890|GO:0009987|GO:0016192|GO:0090316	endoplasmic reticulum to Golgi vesicle-mediated transport | retrograde vesicle-mediated transport, Golgi to endoplasmic reticulum | cellular process | vesicle-mediated transport | positive regulation of intracellular protein transport	GO:0005515|GO:0043621	protein binding | protein self-association	GO:0005783|GO:0005789|GO:0005794|GO:0016020|GO:0016021|GO:0030134|GO:0030173|GO:0030176|GO:0033116	endoplasmic reticulum | endoplasmic reticulum membrane | Golgi apparatus | membrane | integral component of membrane | COPII-coated ER to Golgi transport vesicle | integral component of Golgi membrane | integral component of endoplasmic reticulum membrane | endoplasmic reticulum-Golgi intermediate compartment membrane
HIST3H3	3	0.34732	0.44826	0.994347	8915	1	0.70247	0.0010191	0.0029198	0.794481	70	2	0.70247	1.62729	1.62729	0.0360589	0.900561	538 | 336 | 164	3	334 | 237 | 173	3	542.76 | 338.97 | 165.45	3	333.15 | 236.40 | 172.56	3	H3.4 histone [Source:HGNC Symbol;Acc:HGNC:4778]	1	228424845	228425360	-1	protein_coding	GO:0006334	nucleosome assembly	GO:0003677|GO:0005515|GO:0046982	DNA binding | protein binding | protein heterodimerization activity	GO:0000781|GO:0000786|GO:0005634|GO:0005654|GO:0005694|GO:0070062	chromosome, telomeric region | nucleosome | nucleus | nucleoplasm | chromosome | extracellular exosome
OGDHL	3	0.1617	0.26251	0.994347	5235	2	-0.28646	0.0010889	0.0031262	0.794481	77	1	-0.28646	-1.21964	0.819911	0.0374256	0.896584	897 | 196 | 121	3	414 | 242 | 168	3	904.94 | 197.73 | 122.07	3	412.95 | 241.39 | 167.57	3	oxoglutarate dehydrogenase L [Source:HGNC Symbol;Acc:HGNC:25590]	10	49734641	49762379	-1	protein_coding	GO:0006096|GO:0006099|GO:0006103	glycolytic process | tricarboxylic acid cycle | 2-oxoglutarate metabolic process	GO:0004591|GO:0005515|GO:0016491|GO:0016624|GO:0030976|GO:0046872	oxoglutarate dehydrogenase (succinyl-transferring) activity | protein binding | oxidoreductase activity | oxidoreductase activity, acting on the aldehyde or oxo group of donors, disulfide as acceptor | thiamine pyrophosphate binding | metal ion binding	GO:0005739|GO:0005759|GO:0045252	mitochondrion | mitochondrial matrix | oxoglutarate dehydrogenase complex
PARPBP	3	0.89089	0.89097	0.998292	16931	0	0.74344	0.0012725	0.0036195	0.794481	89	2	0.74344	1.67416	1.67416	0.0418027	0.8884	514 | 436 | 232	3	263 | 261 | 231	3	518.55 | 439.86 | 234.05	3	262.33 | 260.34 | 230.41	3	PARP1 binding protein [Source:HGNC Symbol;Acc:HGNC:26074]	12	102120183	102197520	1	protein_coding	GO:0006281|GO:0006974|GO:2000042	DNA repair | cellular response to DNA damage stimulus | negative regulation of double-strand break repair via homologous recombination	GO:0003677|GO:0005515	DNA binding | protein binding	GO:0000785|GO:0005634|GO:0005654|GO:0005737	chromatin | nucleus | nucleoplasm | cytoplasm
PPM1A	6	0.75497	0.82516	0.996986	14609	1	0.44608	0.0004429	0.002344	0.794481	29	4	0.44608	1.36233	1.36233	0.0443796	0.880673	780 | 728 | 726 | 512 | 337 | 235	6	846 | 672 | 538 | 464 | 190 | 129	6	786.90 | 734.44 | 732.42 | 516.53 | 339.98 | 237.08	6	843.85 | 670.29 | 536.63 | 462.82 | 189.52 | 128.67	6	protein phosphatase, Mg2+/Mn2+ dependent 1A [Source:HGNC Symbol;Acc:HGNC:9275]	14	60245752	60299087	1	protein_coding	GO:0000122|GO:0006470|GO:0006499|GO:0010991|GO:0016311|GO:0030512|GO:0030514|GO:0035970|GO:0043123|GO:0043124|GO:0045893|GO:0046827|GO:0051726|GO:0071560|GO:0090263|GO:1901223	negative regulation of transcription by RNA polymerase II | protein dephosphorylation | N-terminal protein myristoylation | negative regulation of SMAD protein complex assembly | dephosphorylation | negative regulation of transforming growth factor beta receptor signaling pathway | negative regulation of BMP signaling pathway | peptidyl-threonine dephosphorylation | positive regulation of I-kappa…	GO:0000287|GO:0004721|GO:0004722|GO:0005515|GO:0016787|GO:0016791|GO:0030145|GO:0033192|GO:0043169|GO:0046872|GO:0070412|GO:0106306|GO:0106307	magnesium ion binding | phosphoprotein phosphatase activity | protein serine/threonine phosphatase activity | protein binding | hydrolase activity | phosphatase activity | manganese ion binding | calmodulin-dependent protein phosphatase activity | cation binding | metal ion binding | R-SMAD binding | protein serine phosphatase activity | protein threonine phosphatase activity	GO:0005634|GO:0005654|GO:0005737|GO:0005829|GO:0005886|GO:0016020|GO:0110165	nucleus | nucleoplasm | cytoplasm | cytosol | plasma membrane | membrane | cellular anatomical entity
ZCCHC17	3	0.99868	0.99871	0.999729	18917	0	0.652	0.0013234	0.0037653	0.794481	98	3	0.652	1.57134	1.57134	0.0473546	0.873173	274 | 238 | 178	3	176 | 165 | 95	3	276.42 | 240.11 | 179.58	3	175.55 | 164.58 | 94.76	3	zinc finger CCHC-type containing 17 [Source:HGNC Symbol;Acc:HGNC:30246]	1	31296982	31364953	1	protein_coding	GO:0043489	RNA stabilization	GO:0003676|GO:0003723|GO:0005515|GO:0008270|GO:0042802|GO:0046872	nucleic acid binding | RNA binding | protein binding | zinc ion binding | identical protein binding | metal ion binding	GO:0005634|GO:0005730|GO:0022625	nucleus | nucleolus | cytosolic large ribosomal subunit
ZNF563	3	0.95369	0.95401	0.999307	18094	0	0.58645	0.0013805	0.0039085	0.794481	105	2	0.58645	1.50155	1.50155	0.0491319	0.869356	771 | 370 | 245	3	519 | 343 | 120	3	777.82 | 373.27 | 247.17	3	517.68 | 342.13 | 119.70	3	zinc finger protein 563 [Source:HGNC Symbol;Acc:HGNC:30498]	19	12317477	12333720	-1	protein_coding	GO:0006355|GO:0006357	regulation of transcription, DNA-templated | regulation of transcription by RNA polymerase II	GO:0000977|GO:0000981|GO:0003677|GO:0005515|GO:0046872	RNA polymerase II transcription regulatory region sequence-specific DNA binding | DNA-binding transcription factor activity, RNA polymerase II-specific | DNA binding | protein binding | metal ion binding	GO:0005634	nucleus
ZBTB43	3	0.77665	0.7768	0.996986	14971	0	0.7593	0.00042626	0.0012701	0.794481	26	2	0.7593	1.69267	1.69267	0.0585568	0.850665	563 | 422 | 412	3	443 | 336 | 225	3	567.98 | 425.73 | 415.65	3	441.87 | 335.15 | 224.43	3	zinc finger and BTB domain containing 43 [Source:HGNC Symbol;Acc:HGNC:17908]	9	126805006	126838210	1	protein_coding	GO:0006357	regulation of transcription by RNA polymerase II	GO:0000977|GO:0000981|GO:0003677|GO:0005515|GO:0046872|GO:1990837	RNA polymerase II transcription regulatory region sequence-specific DNA binding | DNA-binding transcription factor activity, RNA polymerase II-specific | DNA binding | protein binding | metal ion binding | sequence-specific double-stranded DNA binding	GO:0000785|GO:0005634	chromatin | nucleus
TARM1	3	0.99929	0.99929	0.999729	18938	0	0.50795	0.0007145	0.002067	0.794481	45	3	0.50795	1.42203	1.42203	0.0612303	0.844357	634 | 373 | 180	3	485 | 265 | 91	3	639.61 | 376.30 | 181.59	3	483.77 | 264.33 | 90.77	3	T cell-interacting, activating receptor on myeloid cells 1 [Source:HGNC Symbol;Acc:HGNC:37250]	19	54069895	54081365	-1	protein_coding	GO:0002250|GO:0002376|GO:0045087|GO:2000515	adaptive immune response | immune system process | innate immune response | negative regulation of CD4-positive, alpha-beta T cell activation	GO:0034987	immunoglobulin receptor binding	GO:0005886|GO:0016020|GO:0016021|GO:0035579|GO:0070821	plasma membrane | membrane | integral component of membrane | specific granule membrane | tertiary granule membrane
MGAM	3	0.99866	0.9987	0.999729	18916	0	0.58422	0.0013417	0.0038097	0.794481	99	3	0.58422	1.49923	1.49923	0.0656441	0.832841	377 | 224 | 169	3	254 | 154 | 92	3	380.34 | 225.98 | 170.50	3	253.35 | 153.61 | 91.77	3	maltase-glucoamylase [Source:HGNC Symbol;Acc:HGNC:7043]	7	141907813	142106747	1	protein_coding	GO:0000023|GO:0005975|GO:0005983|GO:0008152	maltose metabolic process | carbohydrate metabolic process | starch catabolic process | metabolic process	GO:0003824|GO:0004339|GO:0004553|GO:0004558|GO:0005515|GO:0016160|GO:0016787|GO:0016798|GO:0030246|GO:0032450|GO:0090599	catalytic activity | glucan 1,4-alpha-glucosidase activity | hydrolase activity, hydrolyzing O-glycosyl compounds | alpha-1,4-glucosidase activity | protein binding | amylase activity | hydrolase activity | hydrolase activity, acting on glycosyl bonds | carbohydrate binding | maltose alpha-glucosidase activity | alpha-glucosidase activity	GO:0005886|GO:0016020|GO:0016021|GO:0016324|GO:0070062|GO:0070821|GO:0101003	plasma membrane | membrane | integral component of membrane | apical plasma membrane | extracellular exosome | tertiary granule membrane | ficolin-1-rich granule membrane
ADCK3	3	0.70702	0.70741	0.996986	13807	1	0.82698	0.0013517	0.0038353	0.794481	102	2	0.82698	1.77397	1.77397	0.0662203	0.831508	521 | 351 | 327	3	574 | 199 | 186	3	525.61 | 354.11 | 329.89	3	572.54 | 198.49 | 185.53	3	coenzyme Q8A [Source:HGNC Symbol;Acc:HGNC:16812]	1	226940286	226987544	1	protein_coding	GO:0006744|GO:0016310	ubiquinone biosynthetic process | phosphorylation	GO:0000166|GO:0005515|GO:0005524|GO:0016301|GO:0016740|GO:0043531	nucleotide binding | protein binding | ATP binding | kinase activity | transferase activity | ADP binding	GO:0005739|GO:0016020|GO:0016021|GO:0031314	mitochondrion | membrane | integral component of membrane | extrinsic component of mitochondrial inner membrane	612016	COENZYME Q10 DEFICIENCY, PRIMARY, 4; COQ10D4;;SPINOCEREBELLAR ATAXIA, AUTOSOMAL RECESSIVE 9; SCAR9
CALCA	3	0.99925	0.99925	0.999729	18934	0	0.6679	0.00075483	0.0021856	0.794481	50	3	0.6679	1.58876	1.58876	0.0759334	0.813007	398 | 326 | 199	3	253 | 196 | 129	3	401.52 | 328.88 | 200.76	3	252.36 | 195.50 | 128.67	3	calcitonin related polypeptide alpha [Source:HGNC Symbol;Acc:HGNC:1437]	11	14966668	14972351	-1	protein_coding	GO:0001935|GO:0001944|GO:0001976|GO:0001984|GO:0002031|GO:0002548|GO:0006468|GO:0006874|GO:0006954|GO:0007159|GO:0007189|GO:0007190|GO:0007204|GO:0007218|GO:0007267|GO:0007566|GO:0007568|GO:0007631|GO:0008016|GO:0008217|GO:0009408|GO:0010523|GO:0030279|GO:0031623|GO:0032147|GO:0032730|GO:0032757|GO:0042311|GO:0043542|GO:0045651|GO:0045671|GO:0045776|GO:0045779|GO:0045892|GO:0045986|GO:0048265|GO:…	endothelial cell proliferation | vasculature development | nervous system process involved in regulation of systemic arterial blood pressure | artery vasodilation involved in baroreceptor response to increased systemic arterial blood pressure | G protein-coupled receptor internalization | monocyte chemotaxis | protein phosphorylation | cellular calcium ion homeostasis | inflammatory response | le…	GO:0005102|GO:0005179|GO:0005515|GO:0031716|GO:0042802|GO:0044877	signaling receptor binding | hormone activity | protein binding | calcitonin receptor binding | identical protein binding | protein-containing complex binding	GO:0005576|GO:0005615|GO:0005634|GO:0005737|GO:0030424|GO:0043005|GO:0043025|GO:0043195	extracellular region | extracellular space | nucleus | cytoplasm | axon | neuron projection | neuronal cell body | terminal bouton
GTF2F1	3	0.047435	0.11021	0.994347	2187	1	0.73401	0.00092348	0.0026544	0.794481	65	2	0.73401	1.66326	1.66326	0.0806185	0.80363	813 | 494 | 472	3	724 | 491 | 300	3	820.19 | 498.37 | 476.18	3	722.16 | 489.75 | 299.24	3	general transcription factor IIF subunit 1 [Source:HGNC Symbol;Acc:HGNC:4652]	19	6379572	6393981	-1	protein_coding	GO:0006366|GO:0006367|GO:0009615|GO:0032091|GO:0032968|GO:0045944|GO:0050790	transcription by RNA polymerase II | transcription initiation from RNA polymerase II promoter | response to virus | negative regulation of protein binding | positive regulation of transcription elongation from RNA polymerase II promoter | positive regulation of transcription by RNA polymerase II | regulation of catalytic activity	GO:0001096|GO:0003677|GO:0003723|GO:0005515|GO:0008134|GO:0016251|GO:0019211|GO:0019903|GO:0019904|GO:1990841	TFIIF-class transcription factor complex binding | DNA binding | RNA binding | protein binding | transcription factor binding | RNA polymerase II general transcription initiation factor activity | phosphatase activator activity | protein phosphatase binding | protein domain specific binding | promoter-specific chromatin binding	GO:0005634|GO:0005654|GO:0005669|GO:0005674|GO:0030054|GO:0032991|GO:0043231	nucleus | nucleoplasm | transcription factor TFIID complex | transcription factor TFIIF complex | cell junction | protein-containing complex | intracellular membrane-bounded organelle
EREG	3	0.65243	0.65786	0.996986	12911	1	0.78777	0.00042323	0.0012622	0.794481	25	2	0.78777	1.7264	1.7264	0.0904878	0.784302	564 | 499 | 376	3	430 | 330 | 290	3	568.99 | 503.42 | 379.33	3	428.91 | 329.16 | 289.26	3	epiregulin [Source:HGNC Symbol;Acc:HGNC:3443]	4	74365145	74388749	1	protein_coding	GO:0001525|GO:0001550|GO:0001556|GO:0001819|GO:0007143|GO:0007173|GO:0007267|GO:0008284|GO:0008285|GO:0009299|GO:0009653|GO:0009887|GO:0019221|GO:0030154|GO:0030216|GO:0030728|GO:0032755|GO:0042060|GO:0042327|GO:0042700|GO:0043434|GO:0043616|GO:0045089|GO:0045740|GO:0045741|GO:0045840|GO:0045860|GO:0045892|GO:0048146|GO:0048160|GO:0048661|GO:0050680|GO:0051151|GO:0051781	angiogenesis | ovarian cumulus expansion | oocyte maturation | positive regulation of cytokine production | female meiotic nuclear division | epidermal growth factor receptor signaling pathway | cell-cell signaling | positive regulation of cell population proliferation | negative regulation of cell population proliferation | mRNA transcription | anatomical structure morphogenesis | animal organ m…	GO:0005154|GO:0005515|GO:0008083	epidermal growth factor receptor binding | protein binding | growth factor activity	GO:0005576|GO:0005615|GO:0005886|GO:0005887|GO:0016020|GO:0016021|GO:0030669	extracellular region | extracellular space | plasma membrane | integral component of plasma membrane | membrane | integral component of membrane | clathrin-coated endocytic vesicle membrane
AP3S1	3	0.99889	0.99891	0.999729	18921	0	0.55688	0.001115	0.00319	0.794481	80	3	0.55688	1.47108	1.47108	0.105257	0.756686	1288 | 318 | 239	3	981 | 176 | 164	3	1299.40 | 320.81 | 241.12	3	978.51 | 175.55 | 163.58	3	adaptor related protein complex 3 subunit sigma 1 [Source:HGNC Symbol;Acc:HGNC:2013]	5	115841592	115914081	1	protein_coding	GO:0006886|GO:0006896|GO:0008089|GO:0008286|GO:0015031|GO:0016192|GO:0048490	intracellular protein transport | Golgi to vacuole transport | anterograde axonal transport | insulin receptor signaling pathway | protein transport | vesicle-mediated transport | anterograde synaptic vesicle transport	GO:0005515	protein binding	GO:0005794|GO:0016020|GO:0030117|GO:0030119|GO:0030123|GO:0030133|GO:0030659|GO:0031410|GO:0043231|GO:1904115	Golgi apparatus | membrane | membrane coat | AP-type membrane coat adaptor complex | AP-3 adaptor complex | transport vesicle | cytoplasmic vesicle membrane | cytoplasmic vesicle | intracellular membrane-bounded organelle | axon cytoplasm
LGALS12	6	0.97657	0.97652	0.999663	18512	0	0.30683	0.00067811	0.0035391	0.794481	42	4	0.30683	1.23699	1.23699	0.119848	0.730479	921 | 898 | 827 | 664 | 518 | 459	6	835 | 731 | 573 | 545 | 473 | 276	6	929.15 | 905.95 | 834.32 | 669.88 | 522.58 | 463.06	6	832.88 | 729.14 | 571.54 | 543.62 | 471.80 | 275.30	6	galectin 12 [Source:HGNC Symbol;Acc:HGNC:15788]	11	63506052	63516774	1	protein_coding	GO:0006915|GO:0045598|GO:0050994|GO:0097193|GO:1904977	apoptotic process | regulation of fat cell differentiation | regulation of lipid catabolic process | intrinsic apoptotic signaling pathway | lymphatic endothelial cell migration	GO:0005178|GO:0030246|GO:0030395	integrin binding | carbohydrate binding | lactose binding	GO:0005634|GO:0005737|GO:0005739	nucleus | cytoplasm | mitochondrion
MRPL13	3	0.6521	0.65757	0.996986	12904	1	0.57917	0.0013215	0.0037617	0.794481	97	2	0.57917	1.49399	1.49399	0.123688	0.723943	807 | 416 | 110	3	546 | 231 | 137	3	814.14 | 419.68 | 110.97	3	544.61 | 230.41 | 136.65	3	mitochondrial ribosomal protein L13 [Source:HGNC Symbol;Acc:HGNC:14278]	8	120380761	120445402	-1	protein_coding	GO:0006412|GO:0017148	translation | negative regulation of translation	GO:0003723|GO:0003729|GO:0003735|GO:0005515	RNA binding | mRNA binding | structural constituent of ribosome | protein binding	GO:0005737|GO:0005739|GO:0005743|GO:0005761|GO:0005762|GO:0005840|GO:0043229	cytoplasm | mitochondrion | mitochondrial inner membrane | mitochondrial ribosome | mitochondrial large ribosomal subunit | ribosome | intracellular organelle
GZMB	3	0.99912	0.99913	0.999729	18929	0	0.64654	0.00087588	0.0025169	0.794481	62	3	0.64654	1.56541	1.56541	0.126076	0.720791	732 | 546 | 485	3	435 | 414 | 313	3	738.48 | 550.83 | 489.29	3	433.89 | 412.95 | 312.20	3	granzyme B [Source:HGNC Symbol;Acc:HGNC:4709]	14	24630954	24634267	-1	protein_coding	GO:0006508|GO:0006915|GO:0017148|GO:0019835|GO:0042267|GO:0051603|GO:0070269|GO:0140507|GO:1900740	proteolysis | apoptotic process | negative regulation of translation | cytolysis | natural killer cell mediated cytotoxicity | proteolysis involved in cellular protein catabolic process | pyroptosis | granzyme-mediated programmed cell death signaling pathway | positive regulation of protein insertion into mitochondrial membrane involved in apoptotic signaling pathway	GO:0004252|GO:0005515|GO:0008233|GO:0008236|GO:0016787	serine-type endopeptidase activity | protein binding | peptidase activity | serine-type peptidase activity | hydrolase activity	GO:0001772|GO:0005576|GO:0005634|GO:0005737|GO:0005739|GO:0005764|GO:0005829|GO:0016020|GO:0043231|GO:0044194	immunological synapse | extracellular region | nucleus | cytoplasm | mitochondrion | lysosome | cytosol | membrane | intracellular membrane-bounded organelle | cytolytic granule
FCRLA	3	0.99865	0.9987	0.999729	18915	0	0.5441	0.0013459	0.0038228	0.794481	101	3	0.5441	1.45811	1.45811	0.133334	0.708858	265 | 244 | 234	3	185 | 162 | 145	3	267.35 | 246.16 | 236.07	3	184.53 | 161.59 | 144.63	3	Fc receptor like A [Source:HGNC Symbol;Acc:HGNC:18504]	1	161706972	161714352	1	protein_coding	GO:0007166|GO:0030154	cell surface receptor signaling pathway | cell differentiation	GO:0004888	transmembrane signaling receptor activity	GO:0005737|GO:0005887	cytoplasm | integral component of plasma membrane
TRAFD1	3	0.90765	0.90775	0.998292	17255	0	0.59117	0.0012535	0.0035636	0.794481	86	2	0.59117	1.50647	1.50647	0.142248	0.6961	778 | 337 | 297	3	522 | 291 | 189	3	784.88 | 339.98 | 299.63	3	520.67 | 290.26 | 188.52	3	TRAF-type zinc finger domain containing 1 [Source:HGNC Symbol;Acc:HGNC:24808]	12	112125538	112153604	1	protein_coding	GO:0045824	negative regulation of innate immune response	GO:0005515|GO:0046872	protein binding | metal ion binding	.	.
ULBP1	3	0.54414	0.57317	0.995765	11338	1	0.55358	0.00077036	0.0022279	0.794481	51	2	0.55358	1.46772	1.46772	0.156435	0.672341	1054 | 661 | 575	3	726 | 669 | 374	3	1063.33 | 666.85 | 580.09	3	724.16 | 667.30 | 373.05	3	UL16 binding protein 1 [Source:HGNC Symbol;Acc:HGNC:14893]	6	149963943	149973715	1	protein_coding	GO:0002376|GO:0030101|GO:0042267	immune system process | natural killer cell activation | natural killer cell mediated cytotoxicity	GO:0005515|GO:0046703	protein binding | natural killer cell lectin-like receptor binding	GO:0005615|GO:0005783|GO:0005829|GO:0005886|GO:0009897|GO:0016020|GO:0031225|GO:0046658	extracellular space | endoplasmic reticulum | cytosol | plasma membrane | external side of plasma membrane | membrane | anchored component of membrane | anchored component of plasma membrane
FAM156A	6	0.55777	0.70675	0.996986	11511	1	0.27723	0.0007105	0.0037068	0.794481	44	4	0.27723	1.21187	1.21187	0.162271	0.664619	1249 | 1239 | 1150 | 934 | 794 | 637	6	1214 | 1150 | 1123 | 937 | 492 | 361	6	1260.05 | 1249.96 | 1160.18 | 942.27 | 801.03 | 642.64	6	1210.92 | 1147.08 | 1120.15 | 934.62 | 490.75 | 360.08	6	family with sequence similarity 156 member A [Source:HGNC Symbol;Acc:HGNC:30114]	X	52926402	52995472	-1	protein_coding	.	.	GO:0005515|GO:0035064	protein binding | methylated histone binding	GO:0005635|GO:0016020|GO:0016021	nuclear envelope | membrane | integral component of membrane
CCNO	3	0.99862	0.99866	0.999729	18913	0	0.51385	0.001379	0.0039059	0.794481	104	3	0.51385	1.42786	1.42786	0.177117	0.644847	511 | 503 | 264	3	393 | 356 | 156	3	515.52 | 507.45 | 266.34	3	392.00 | 355.10 | 155.60	3	cyclin O [Source:HGNC Symbol;Acc:HGNC:18576]	5	55231152	55233608	-1	protein_coding	GO:0000079|GO:0000278|GO:0007049|GO:0030030|GO:0044772|GO:0051301|GO:0060271|GO:1903251	regulation of cyclin-dependent protein serine/threonine kinase activity | mitotic cell cycle | cell cycle | cell projection organization | mitotic cell cycle phase transition | cell division | cilium assembly | multi-ciliated epithelial cell differentiation	GO:0005515|GO:0016538	protein binding | cyclin-dependent protein serine/threonine kinase regulator activity	GO:0000307|GO:0005634|GO:0005730|GO:0005737|GO:0097124	cyclin-dependent protein kinase holoenzyme complex | nucleus | nucleolus | cytoplasm | cyclin A2-CDK2 complex	615872	CILIARY DYSKINESIA, PRIMARY, 29; CILD29;;CILIARY DYSKINESIA, PRIMARY, 29, WITHOUT SITUS INVERSUS
SRRM1	3	0.9993	0.99931	0.999729	18939	0	0.42454	0.00070329	0.0020372	0.794481	43	3	0.42454	1.34214	1.34214	0.181895	0.638455	659 | 559 | 552	3	503 | 421 | 320	3	664.83 | 563.95 | 556.88	3	501.72 | 419.93 | 319.19	3	serine and arginine repetitive matrix 1 [Source:HGNC Symbol;Acc:HGNC:16638]	1	24631716	24673281	1	protein_coding	GO:0000375|GO:0000398|GO:0006397|GO:0008380	RNA splicing, via transesterification reactions | mRNA splicing, via spliceosome | mRNA processing | RNA splicing	GO:0003677|GO:0003723|GO:0005515	DNA binding | RNA binding | protein binding	GO:0005634|GO:0005654|GO:0005681|GO:0005829|GO:0016363|GO:0016607|GO:0071013	nucleus | nucleoplasm | spliceosomal complex | cytosol | nuclear matrix | nuclear speck | catalytic step 2 spliceosome
ADAM2	3	0.84444	0.84448	0.99785	16151	0	0.64229	0.0013198	0.003757	0.794481	96	2	0.64229	1.5608	1.5608	0.206917	0.602749	731 | 624 | 387	3	451 | 404 | 400	3	737.47 | 629.52 | 390.42	3	449.85 | 402.97 | 398.98	3	ADAM metallopeptidase domain 2 [Source:HGNC Symbol;Acc:HGNC:198]	8	39743735	39838227	-1	protein_coding	GO:0006508|GO:0007155|GO:0007229|GO:0007338|GO:0007339|GO:0007342|GO:0008542|GO:0010628|GO:0030534	proteolysis | cell adhesion | integrin-mediated signaling pathway | single fertilization | binding of sperm to zona pellucida | fusion of sperm to egg plasma membrane involved in single fertilization | visual learning | positive regulation of gene expression | adult behavior	GO:0004222|GO:0005178|GO:0008237	metalloendopeptidase activity | integrin binding | metallopeptidase activity	GO:0005886|GO:0005887|GO:0009986|GO:0016020|GO:0016021|GO:0032991	plasma membrane | integral component of plasma membrane | cell surface | membrane | integral component of membrane | protein-containing complex
CTBS	3	0.9985	0.99854	0.999729	18911	0	0.48276	0.0014967	0.0042351	0.794481	113	3	0.48276	1.39741	1.39741	0.211178	0.596612	433 | 361 | 352	3	328 | 261 | 215	3	436.83 | 364.19 | 355.12	3	327.17 | 260.34 | 214.45	3	chitobiase [Source:HGNC Symbol;Acc:HGNC:2496]	1	84549611	84574480	-1	protein_coding	GO:0005975|GO:0006032|GO:0008152|GO:0009313	carbohydrate metabolic process | chitin catabolic process | metabolic process | oligosaccharide catabolic process	GO:0004553|GO:0004568|GO:0008061|GO:0016787|GO:0016798	hydrolase activity, hydrolyzing O-glycosyl compounds | chitinase activity | chitin binding | hydrolase activity | hydrolase activity, acting on glycosyl bonds	GO:0005615|GO:0005764	extracellular space | lysosome
TAS2R60	3	0.99875	0.99878	0.999729	18918	0	0.55184	0.0012543	0.0035647	0.794481	87	3	0.55184	1.46595	1.46595	0.21457	0.591711	515 | 455 | 166	3	355 | 327 | 108	3	519.56 | 459.03 | 167.47	3	354.10 | 326.17 | 107.73	3	taste 2 receptor member 60 [Source:HGNC Symbol;Acc:HGNC:20639]	7	143443453	143444409	1	protein_coding	GO:0007165|GO:0007186|GO:0050896|GO:0050909|GO:0050913	signal transduction | G protein-coupled receptor signaling pathway | response to stimulus | sensory perception of taste | sensory perception of bitter taste	GO:0004930	G protein-coupled receptor activity	GO:0005886|GO:0016020|GO:0016021	plasma membrane | membrane | integral component of membrane
NCF1	3	0.99926	0.99927	0.999729	18936	0	0.54579	0.00074181	0.0021496	0.794481	47	3	0.54579	1.45982	1.45982	0.217456	0.585598	514 | 376 | 305	3	384 | 240 | 211	3	518.55 | 379.33 | 307.70	3	383.02 | 239.39 | 210.46	3	neutrophil cytosolic factor 1 [Source:HGNC Symbol;Acc:HGNC:7660]	7	74774011	74789315	1	protein_coding	GO:0006612|GO:0006801|GO:0006915|GO:0006968|GO:0014068|GO:0022900|GO:0034614|GO:0042554|GO:0045087|GO:0045730|GO:0045741|GO:0045893|GO:0046330|GO:0050790|GO:0060264|GO:0071276|GO:1900745|GO:1903409	protein targeting to membrane | superoxide metabolic process | apoptotic process | cellular defense response | positive regulation of phosphatidylinositol 3-kinase signaling | electron transport chain | cellular response to reactive oxygen species | superoxide anion generation | innate immune response | respiratory burst | positive regulation of epidermal growth factor-activated receptor activity…	GO:0005515|GO:0008289|GO:0009055|GO:0016175|GO:0016176|GO:0017124|GO:0035091|GO:0043325	protein binding | lipid binding | electron transfer activity | superoxide-generating NAD(P)H oxidase activity | superoxide-generating NADPH oxidase activator activity | SH3 domain binding | phosphatidylinositol binding | phosphatidylinositol-3,4-bisphosphate binding	GO:0005737|GO:0005791|GO:0005794|GO:0005829|GO:0005886|GO:0016020|GO:0019898|GO:0030425|GO:0032010|GO:0043020|GO:0043025	cytoplasm | rough endoplasmic reticulum | Golgi apparatus | cytosol | plasma membrane | membrane | extrinsic component of membrane | dendrite | phagolysosome | NADPH oxidase complex | neuronal cell body	233700	GRANULOMATOUS DISEASE, CHRONIC, AUTOSOMAL RECESSIVE, 1; CGD1;;GRANULOMATOUS DISEASE, CHRONIC, AUTOSOMAL RECESSIVE, CYTOCHROME b-POSITIVE, TYPE I;;CGD, AUTOSOMAL RECESSIVE CYTOCHROME b-POSITIVE, TYPE I;;GRANULOMATOUS DISEASE, CHRONIC, DUE TO NCF1 DEF /.../Y;;NEUTROPHIL CYTOSOL FACTOR 1 DEFICIENCY;;NCF1 DEFICIENCY;;SOLUBLE OXIDASE COMPONENT II DEFICIENCY;;SOC2 DEFICIENCY;;p47-PHOX DEFICIENCY
ALDH7A1	3	0.99906	0.99908	0.999729	18926	0	0.55487	0.0009379	0.0026988	0.794481	67	3	0.55487	1.46904	1.46904	0.218609	0.583637	935 | 494 | 259	3	655 | 332 | 178	3	943.27 | 498.37 | 261.29	3	653.34 | 331.16 | 177.55	3	aldehyde dehydrogenase 7 family member A1 [Source:HGNC Symbol;Acc:HGNC:877]	5	126531200	126595362	-1	protein_coding	GO:0006081|GO:0007605|GO:0019285|GO:0042426|GO:0044237	cellular aldehyde metabolic process | sensory perception of sound | glycine betaine biosynthetic process from choline | choline catabolic process | cellular metabolic process	GO:0004029|GO:0004043|GO:0005515|GO:0008802|GO:0016491|GO:0016620|GO:0043878	aldehyde dehydrogenase (NAD+) activity | L-aminoadipate-semialdehyde dehydrogenase activity | protein binding | betaine-aldehyde dehydrogenase activity | oxidoreductase activity | oxidoreductase activity, acting on the aldehyde or oxo group of donors, NAD or NADP as acceptor | glyceraldehyde-3-phosphate dehydrogenase (NAD+) (non-phosphorylating) activity	GO:0005634|GO:0005737|GO:0005739|GO:0005759|GO:0005829|GO:0070062	nucleus | cytoplasm | mitochondrion | mitochondrial matrix | cytosol | extracellular exosome	266100	EPILEPSY, PYRIDOXINE-DEPENDENT; EPD;;PYRIDOXINE-DEPENDENT EPILEPSY; PDE;;PYRIDOXINE DEPENDENCY WITH SEIZURES;;AASA DEHYDROGENASE DEFICIENCY
2F2	3	0.99916	0.99917	0.999729	18930	0	0.49123	0.00083735	0.0024067	0.794481	59	3	0.49123	1.40564	1.40564	0.247393	0.545685	680 | 627 | 574	3	489 | 437 | 401	3	686.02 | 632.55 | 579.08	3	487.76 | 435.89 | 399.98	3	syntaxin 17 [Source:HGNC Symbol;Acc:HGNC:11432]	9	99906654	99974534	1	protein_coding	GO:0006886|GO:0006887|GO:0006888|GO:0006906|GO:0006914|GO:0007030|GO:0016192|GO:0016240|GO:0034497|GO:0048278|GO:0097111|GO:0097352	intracellular protein transport | exocytosis | endoplasmic reticulum to Golgi vesicle-mediated transport | vesicle fusion | autophagy | Golgi organization | vesicle-mediated transport | autophagosome membrane docking | protein localization to phagophore assembly site | vesicle docking | endoplasmic reticulum-Golgi intermediate compartment organization | autophagosome maturation	GO:0000149|GO:0005484|GO:0005515|GO:0019901|GO:0019903	SNARE binding | SNAP receptor activity | protein binding | protein kinase binding | protein phosphatase binding	GO:0000421|GO:0005737|GO:0005739|GO:0005776|GO:0005783|GO:0005789|GO:0005793|GO:0005829|GO:0005886|GO:0012505|GO:0012507|GO:0016020|GO:0016021|GO:0030134|GO:0030868|GO:0030897|GO:0031201|GO:0031410|GO:0033116|GO:0044233	autophagosome membrane | cytoplasm | mitochondrion | autophagosome | endoplasmic reticulum | endoplasmic reticulum membrane | endoplasmic reticulum-Golgi intermediate compartment | cytosol | plasma membrane | endomembrane system | ER to Golgi transport vesicle membrane | membrane | integral component of membrane | COPII-coated ER to Golgi transport vesicle | smooth endoplasmic reticulum membrane …
FSD2	3	0.99882	0.99885	0.999729	18920	0	0.40758	0.0011763	0.0033635	0.794481	83	3	0.40758	1.32646	1.32646	0.249101	0.544024	1205 | 980 | 375	3	1000 | 747 | 226	3	1215.66 | 988.67 | 378.32	3	997.46 | 745.10 | 225.43	3	fibronectin type III and SPRY domain containing 2 [Source:HGNC Symbol;Acc:HGNC:18024]	15	82755362	82806070	-1	protein_coding	.	.	GO:0005515	protein binding	GO:0005634|GO:0005737|GO:0016529|GO:0048471	nucleus | cytoplasm | sarcoplasmic reticulum | perinuclear region of cytoplasm
TRAPPC6B	3	0.99919	0.9992	0.999729	18932	0	0.3741	0.00080884	0.002333	0.794481	55	3	0.3741	1.29603	1.29603	0.280278	0.505848	1087 | 723 | 471	3	857 | 564 | 295	3	1096.62 | 729.40 | 475.17	3	854.82 | 562.57 | 294.25	3	trafficking protein particle complex subunit 6B [Source:HGNC Symbol;Acc:HGNC:23066]	14	39147811	39170532	-1	protein_coding	GO:0006888|GO:0007399|GO:0009987|GO:0043087|GO:0048193	endoplasmic reticulum to Golgi vesicle-mediated transport | nervous system development | cellular process | regulation of GTPase activity | Golgi vesicle transport	GO:0005515	protein binding	GO:0005783|GO:0005794|GO:0005801|GO:0005802|GO:0005829|GO:0030008	endoplasmic reticulum | Golgi apparatus | cis-Golgi network | trans-Golgi network | cytosol | TRAPP complex	617862	NEURODEVELOPMENTAL DISORDER WITH MICROCEPHALY, EPILEPSY, AND BRAIN ATROPHY; NEDMEBA
MOB2	3	0.9995	0.9995	0.999816	18941	0	0.48375	0.0005009	0.0014713	0.794481	33	3	0.48375	1.39837	1.39837	0.289569	0.496566	635 | 466 | 390	3	459 | 338 | 270	3	640.62 | 470.12 | 393.45	3	457.83 | 337.14 | 269.31	3	MOB kinase activator 2 [Source:HGNC Symbol;Acc:HGNC:24904]	11	1469457	1501247	-1	protein_coding	GO:0001934|GO:0007165|GO:0032147	positive regulation of protein phosphorylation | signal transduction | activation of protein kinase activity	GO:0005515|GO:0030295|GO:0046872	protein binding | protein kinase activator activity | metal ion binding	GO:0005634|GO:0005654|GO:0005730|GO:0005737|GO:0005829|GO:0048471	nucleus | nucleoplasm | nucleolus | cytoplasm | cytosol | perinuclear region of cytoplasm
SSX4B	2	0.99902	0.99897	0.999729	18925	0	0.49858	0.00098353	0.0018407	0.794481	68	2	0.49858	1.41282	1.41282	0.300915	0.484101	2340 | 769	2	1869 | 493	2	2360.71 | 775.81	2	1864.25 | 491.75	2	SSX family member 4B [Source:HGNC Symbol;Acc:HGNC:16880]	X	48402082	48411960	-1	protein_coding	GO:0006355	regulation of transcription, DNA-templated	GO:0005515	protein binding	GO:0005634	nucleus
LMNB1	6	0.96575	0.96595	0.999316	18322	0	0.44187	0.00051092	0.0026815	0.794481	34	5	0.44187	1.35836	1.35836	0.340001	0.443749	815 | 400 | 386 | 312 | 287 | 222	6	609 | 330 | 286 | 275 | 219 | 159	6	822.21 | 403.54 | 389.42 | 314.76 | 289.54 | 223.96	6	607.45 | 329.16 | 285.27 | 274.30 | 218.44 | 158.60	6	lamin B1 [Source:HGNC Symbol;Acc:HGNC:6637]	5	126776623	126837020	1	protein_coding	.	.	GO:0003690|GO:0005198|GO:0005515|GO:0043274|GO:1990837	double-stranded DNA binding | structural molecule activity | protein binding | phospholipase binding | sequence-specific double-stranded DNA binding	GO:0005634|GO:0005635|GO:0005637|GO:0005638|GO:0005652|GO:0005654|GO:0005882|GO:0016020|GO:0016363|GO:0031965	nucleus | nuclear envelope | nuclear inner membrane | lamin filament | nuclear lamina | nucleoplasm | intermediate filament | membrane | nuclear matrix | nuclear membrane	169500	LEUKODYSTROPHY, DEMYELINATING, ADULT-ONSET, AUTOSOMAL DOMINANT; ADLD;;PELIZAEUS-MERZBACHER DISEASE, AUTOSOMAL DOMINANT OR LATE-ONSET TYPE, FORMERLY
LYRM1	6	0.9992	0.99919	0.999729	18933	0	0.35764	0.00079745	0.0041301	0.794481	54	6	0.35764	1.28133	1.28133	0.3763	0.408131	402 | 372 | 367 | 243 | 210 | 56	6	332 | 301 | 300 | 177 | 140 | 43	6	405.56 | 375.29 | 370.25 | 245.15 | 211.86 | 56.50	6	331.16 | 300.24 | 299.24 | 176.55 | 139.64 | 42.89	6	LYR motif containing 1 [Source:HGNC Symbol;Acc:HGNC:25074]	16	20899868	20925006	1	protein_coding	.	.	.	.	GO:0005634|GO:0005654|GO:0030496	nucleus | nucleoplasm | midbody
THADA	5	0.99908	0.99906	0.999729	18928	0	0.37675	0.00092326	0.0041175	0.794481	64	5	0.37675	1.29841	1.29841	0.43201	0.361749	2291 | 1501 | 1110 | 927 | 689	5	2141 | 1169 | 1006 | 628 | 507	5	2311.27 | 1514.28 | 1119.82 | 935.20 | 695.10	5	2135.56 | 1166.03 | 1003.44 | 626.40 | 505.71	5	THADA armadillo repeat containing [Source:HGNC Symbol;Acc:HGNC:19217]	2	43230851	43596038	-1	protein_coding	GO:0030488|GO:0032471|GO:0055088|GO:1901895|GO:1990845	tRNA methylation | negative regulation of endoplasmic reticulum calcium ion concentration | lipid homeostasis | negative regulation of ATPase-coupled calcium transmembrane transporter activity | adaptive thermogenesis	GO:0005515	protein binding	GO:0005829|GO:0016020|GO:0016021|GO:0098554	cytosol | membrane | integral component of membrane | cytoplasmic side of endoplasmic reticulum membrane
TRAF3IP2	6	0.99964	0.99962	0.999865	18942	0	0.27146	0.00036394	0.0019447	0.794481	21	6	0.27146	1.20703	1.20703	0.563539	0.270111	956 | 774 | 484 | 401 | 338 | 207	6	872 | 664 | 404 | 337 | 266 | 148	6	964.46 | 780.85 | 488.28 | 404.55 | 340.99 | 208.83	6	869.78 | 662.31 | 402.97 | 336.14 | 265.32 | 147.62	6	TRAF3 interacting protein 2 [Source:HGNC Symbol;Acc:HGNC:1343]	6	111555381	111606906	-1	protein_coding	GO:0000209|GO:0001768|GO:0001782|GO:0001783|GO:0001822|GO:0002230|GO:0002269|GO:0002334|GO:0002344|GO:0002447|GO:0006606|GO:0006954|GO:0006955|GO:0006959|GO:0007507|GO:0009410|GO:0010467|GO:0016567|GO:0019221|GO:0019724|GO:0023019|GO:0023035|GO:0030217|GO:0033209|GO:0034097|GO:0034504|GO:0035556|GO:0038173|GO:0042092|GO:0042110|GO:0042119|GO:0043123|GO:0043588|GO:0048255|GO:0048535|GO:0048536|GO:…	protein polyubiquitination | establishment of T cell polarity | B cell homeostasis | B cell apoptotic process | kidney development | positive regulation of defense response to virus by host | leukocyte activation involved in inflammatory response | transitional two stage B cell differentiation | B cell affinity maturation | eosinophil mediated immunity | protein import into nucleus | inflammatory…	GO:0005102|GO:0005515|GO:0016740|GO:0061630	signaling receptor binding | protein binding | transferase activity | ubiquitin protein ligase activity	GO:0005575|GO:0005634|GO:0031410	cellular_component | nucleus | cytoplasmic vesicle	614070	PSORIASIS 13, SUSCEPTIBILITY TO; PSORS13
ANKRD52	3	0.67294	0.67564	0.996986	13243	1	0.17298	0.0015157	0.0042942	0.797661	114	2	0.17298	1.12739	1.12739	0.00322806	0.988841	386 | 386 | 310	3	437 | 278 | 142	3	389.42 | 389.42 | 312.74	3	435.89 | 277.29 | 141.64	3	ankyrin repeat domain 52 [Source:HGNC Symbol;Acc:HGNC:26614]	12	56237807	56258384	-1	protein_coding	.	.	GO:0005515	protein binding	.	.
AGPAT1	5	0.28424	0.46308	0.994347	8088	1	0.072546	0.0010319	0.0046108	0.804095	71	2	0.072546	1.05157	1.05157	0.000119231	0.999528	542 | 486 | 349 | 313 | 234	5	502 | 374 | 356 | 301 | 106	5	546.80 | 490.30 | 352.09 | 315.77 | 236.07	5	500.72 | 373.05 | 355.10 | 300.24 | 105.73	5	1-acylglycerol-3-phosphate O-acyltransferase 1 [Source:HGNC Symbol;Acc:HGNC:324]	6	32168212	32178096	-1	protein_coding	GO:0001819|GO:0001961|GO:0006629|GO:0006644|GO:0006650|GO:0006654|GO:0008654|GO:0016024	positive regulation of cytokine production | positive regulation of cytokine-mediated signaling pathway | lipid metabolic process | phospholipid metabolic process | glycerophospholipid metabolic process | phosphatidic acid biosynthetic process | phospholipid biosynthetic process | CDP-diacylglycerol biosynthetic process	GO:0003841|GO:0005515|GO:0016740|GO:0016746	1-acylglycerol-3-phosphate O-acyltransferase activity | protein binding | transferase activity | acyltransferase activity	GO:0005783|GO:0005789|GO:0016020|GO:0016021	endoplasmic reticulum | endoplasmic reticulum membrane | membrane | integral component of membrane
CAST	12	0.97938	0.9863	0.999706	18563	1	0.38229	0.00063368	0.004649	0.804095	41	9	0.38229	1.30341	1.30341	0.00012491	0.999489	1293 | 683 | 651 | 643 | 537 | 409 | 353 | 314 | 305 | 286 | 274 | 233	12	1344 | 665 | 546 | 478 | 357 | 324 | 268 | 254 | 197 | 193 | 162 | 129	12	1304.44 | 689.04 | 656.76 | 648.69 | 541.75 | 412.62 | 356.12 | 316.78 | 307.70 | 288.53 | 276.42 | 235.06	12	1340.58 | 663.31 | 544.61 | 476.79 | 356.09 | 323.18 | 267.32 | 253.35 | 196.50 | 192.51 | 161.59 | 128.67	12	calpastatin [Source:HGNC Symbol;Acc:HGNC:1515]	5	96525267	96779595	1	protein_coding	GO:0010466|GO:0097340|GO:1990709|GO:2000675	negative regulation of peptidase activity | inhibition of cysteine-type endopeptidase activity | presynaptic active zone organization | negative regulation of type B pancreatic cell apoptotic process	GO:0003723|GO:0004866|GO:0004869|GO:0005515|GO:0010859|GO:0030414|GO:0045296	RNA binding | endopeptidase inhibitor activity | cysteine-type endopeptidase inhibitor activity | protein binding | calcium-dependent cysteine-type endopeptidase inhibitor activity | peptidase inhibitor activity | cadherin binding	GO:0005737|GO:0005783|GO:0005829|GO:0016020	cytoplasm | endoplasmic reticulum | cytosol | membrane	616295	PEELING SKIN WITH LEUKONYCHIA, ACRAL PUNCTATE KERATOSES, CHEILITIS, AND KNUCKLE PADS; PLACK
ATG14	3	0.74943	0.74966	0.996986	14514	0	0.5441	0.0016437	0.0046683	0.804095	122	2	0.5441	1.45811	1.45811	0.00120843	0.995357	465 | 342 | 234	3	505 | 162 | 122	3	469.12 | 345.03 | 236.07	3	503.72 | 161.59 | 121.69	3	autophagy related 14 [Source:HGNC Symbol;Acc:HGNC:19962]	14	55366391	55411830	-1	protein_coding	GO:0000045|GO:0000423|GO:0001932|GO:0001933|GO:0001934|GO:0006914|GO:0008333|GO:0009267|GO:0010608|GO:0016236|GO:0016240|GO:0042149|GO:0043552|GO:0061635|GO:0090207|GO:0098780	autophagosome assembly | mitophagy | regulation of protein phosphorylation | negative regulation of protein phosphorylation | positive regulation of protein phosphorylation | autophagy | endosome to lysosome transport | cellular response to starvation | posttranscriptional regulation of gene expression | macroautophagy | autophagosome membrane docking | cellular response to glucose starvation | p…	GO:0005515|GO:0051020	protein binding | GTPase binding	GO:0000421|GO:0005737|GO:0005776|GO:0005783|GO:0005789|GO:0005829|GO:0005930|GO:0016020|GO:0031410|GO:0034045|GO:0035032|GO:0044233|GO:0045335|GO:0097629|GO:0097632	autophagosome membrane | cytoplasm | autophagosome | endoplasmic reticulum | endoplasmic reticulum membrane | cytosol | axoneme | membrane | cytoplasmic vesicle | phagophore assembly site membrane | phosphatidylinositol 3-kinase complex, class III | mitochondria-associated endoplasmic reticulum membrane | phagocytic vesicle | extrinsic component of omegasome membrane | extrinsic component of phag…
PSG11	2	0.94975	0.94966	0.999307	18018	0	0.77851	0.0023765	0.0046181	0.804095	159	2	0.77851	1.71536	1.71536	0.00872334	0.970366	429 | 374	2	363 | 153	2	432.80 | 377.31	2	362.08 | 152.61	2	pregnancy specific beta-1-glycoprotein 11 [Source:HGNC Symbol;Acc:HGNC:9516]	19	43007656	43026474	-1	protein_coding	GO:0007565	female pregnancy	.	.	GO:0005576	extracellular region
B4GALT6	3	0.99702	0.99706	0.999729	18894	0	0.95159	0.0016075	0.0045607	0.804095	119	3	0.95159	1.934	1.934	0.0105988	0.96578	359 | 337 | 217	3	276 | 172 | 113	3	362.18 | 339.98 | 218.92	3	275.30 | 171.56 | 112.71	3	beta-1,4-galactosyltransferase 6 [Source:HGNC Symbol;Acc:HGNC:929]	18	31622246	31685836	-1	protein_coding	GO:0001572|GO:0005975|GO:0006024|GO:0006486|GO:0006629|GO:0006665|GO:0006688|GO:0010706|GO:0021955|GO:0022010|GO:0042551|GO:0070085	lactosylceramide biosynthetic process | carbohydrate metabolic process | glycosaminoglycan biosynthetic process | protein glycosylation | lipid metabolic process | sphingolipid metabolic process | glycosphingolipid biosynthetic process | ganglioside biosynthetic process via lactosylceramide | central nervous system neuron axonogenesis | central nervous system myelination | neuron maturation | gly…	GO:0008378|GO:0008489|GO:0016740|GO:0016757|GO:0046872	galactosyltransferase activity | UDP-galactose:glucosylceramide beta-1,4-galactosyltransferase activity | transferase activity | glycosyltransferase activity | metal ion binding	GO:0000139|GO:0005794|GO:0016020|GO:0016021|GO:0032580|GO:0098791	Golgi membrane | Golgi apparatus | membrane | integral component of membrane | Golgi cisterna membrane | Golgi apparatus subcompartment
PARD6B	3	0.74041	0.74057	0.996986	14370	0	0.8006	0.0015843	0.0045	0.804095	117	2	0.8006	1.74182	1.74182	0.0617901	0.843103	347 | 343 | 340	3	378 | 197 | 191	3	350.07 | 346.04 | 343.01	3	377.04 | 196.50 | 190.51	3	par-6 family cell polarity regulator beta [Source:HGNC Symbol;Acc:HGNC:16245]	20	50731580	50756795	1	protein_coding	GO:0007043|GO:0007049|GO:0007098|GO:0007163|GO:0007409|GO:0030334|GO:0051301|GO:0060341|GO:0065003	cell-cell junction assembly | cell cycle | centrosome cycle | establishment or maintenance of cell polarity | axonogenesis | regulation of cell migration | cell division | regulation of cellular localization | protein-containing complex assembly	GO:0005080|GO:0005515	protein kinase C binding | protein binding	GO:0005634|GO:0005737|GO:0005829|GO:0005886|GO:0005923|GO:0005938|GO:0016020|GO:0016324|GO:0030054|GO:0032991|GO:0045177|GO:0070062	nucleus | cytoplasm | cytosol | plasma membrane | bicellular tight junction | cell cortex | membrane | apical plasma membrane | cell junction | protein-containing complex | apical part of cell | extracellular exosome
EEF1A1	3	0.82762	0.82755	0.996986	15877	0	0.77869	0.0016271	0.0046281	0.804095	121	2	0.77869	1.71557	1.71557	0.0831327	0.798564	381 | 362 | 192	3	216 | 213 | 203	3	384.37 | 365.20 | 193.70	3	215.45 | 212.46 | 202.48	3	eukaryotic translation elongation factor 1 alpha 1 [Source:HGNC Symbol;Acc:HGNC:3189]	6	73489308	73525587	-1	protein_coding	GO:0006412|GO:0006414|GO:0071364|GO:1900022|GO:1904714	translation | translational elongation | cellular response to epidermal growth factor stimulus | regulation of D-erythro-sphingosine kinase activity | regulation of chaperone-mediated autophagy	GO:0000049|GO:0000166|GO:0003723|GO:0003746|GO:0003924|GO:0005515|GO:0005516|GO:0005525|GO:0019900|GO:0019901	tRNA binding | nucleotide binding | RNA binding | translation elongation factor activity | GTPase activity | protein binding | calmodulin binding | GTP binding | kinase binding | protein kinase binding	GO:0005576|GO:0005615|GO:0005634|GO:0005730|GO:0005737|GO:0005829|GO:0005853|GO:0005886|GO:0016020|GO:0030864|GO:0032587|GO:0034774|GO:0070062|GO:0098574|GO:1904813	extracellular region | extracellular space | nucleus | nucleolus | cytoplasm | cytosol | eukaryotic translation elongation factor 1 complex | plasma membrane | membrane | cortical actin cytoskeleton | ruffle membrane | secretory granule lumen | extracellular exosome | cytoplasmic side of lysosomal membrane | ficolin-1-rich granule lumen
PINX1	3	0.99843	0.99847	0.999729	18910	0	0.41446	0.001566	0.0044436	0.804095	116	3	0.41446	1.3328	1.3328	0.165195	0.660428	579 | 451 | 137	3	454 | 342 | 77	3	584.12 | 454.99 | 138.21	3	452.85 | 341.13 | 76.80	3	PIN2 (TERF1) interacting telomerase inhibitor 1 [Source:HGNC Symbol;Acc:HGNC:30046]	8	10725399	10839847	-1	protein_coding	GO:0007004|GO:0007080|GO:0008285|GO:0010972|GO:0031397|GO:0031647|GO:0032211|GO:0051972|GO:0051974|GO:0070198|GO:1902570|GO:1904357|GO:1904744|GO:1904751	telomere maintenance via telomerase | mitotic metaphase plate congression | negative regulation of cell population proliferation | negative regulation of G2/M transition of mitotic cell cycle | negative regulation of protein ubiquitination | regulation of protein stability | negative regulation of telomere maintenance via telomerase | regulation of telomerase activity | negative regulation of tel…	GO:0003676|GO:0003677|GO:0005515|GO:0010521|GO:0044877|GO:0070034	nucleic acid binding | DNA binding | protein binding | telomerase inhibitor activity | protein-containing complex binding | telomerase RNA binding	GO:0000228|GO:0000775|GO:0000776|GO:0000781|GO:0005634|GO:0005654|GO:0005694|GO:0005730|GO:0005739|GO:0005819	nuclear chromosome | chromosome, centromeric region | kinetochore | chromosome, telomeric region | nucleus | nucleoplasm | chromosome | nucleolus | mitochondrion | spindle
TRIM22	3	0.9982	0.99824	0.999729	18907	0	0.59262	0.0018006	0.0051057	0.805703	132	3	0.59262	1.50798	1.50798	0.000631426	0.99739	739 | 254 | 166	3	549 | 111 | 90	3	745.54 | 256.25 | 167.47	3	547.60 | 110.72 | 89.77	3	tripartite motif containing 22 [Source:HGNC Symbol;Acc:HGNC:16379]	11	5689697	5737089	1	protein_coding	GO:0000209|GO:0006355|GO:0006955|GO:0009615|GO:0010468|GO:0010508|GO:0016567|GO:0032880|GO:0043123|GO:0045087|GO:0045892|GO:0045893|GO:0046596|GO:0051091|GO:0051092|GO:0051607	protein polyubiquitination | regulation of transcription, DNA-templated | immune response | response to virus | regulation of gene expression | positive regulation of autophagy | protein ubiquitination | regulation of protein localization | positive regulation of I-kappaB kinase/NF-kappaB signaling | innate immune response | negative regulation of transcription, DNA-templated | positive regulatio…	GO:0003713|GO:0003714|GO:0005515|GO:0008270|GO:0016740|GO:0019901|GO:0030674|GO:0042802|GO:0042803|GO:0046872|GO:0061630	transcription coactivator activity | transcription corepressor activity | protein binding | zinc ion binding | transferase activity | protein kinase binding | protein-macromolecule adaptor activity | identical protein binding | protein homodimerization activity | metal ion binding | ubiquitin protein ligase activity	GO:0005634|GO:0005654|GO:0005737|GO:0005794|GO:0005829|GO:0015030|GO:0016604|GO:0016607	nucleus | nucleoplasm | cytoplasm | Golgi apparatus | cytosol | Cajal body | nuclear body | nuclear speck
ARL4C	3	0.72279	0.72291	0.996986	14065	1	0.50643	0.0018144	0.0051454	0.805703	135	2	0.50643	1.42053	1.42053	0.00602916	0.977498	472 | 433 | 352	3	391 | 308 | 190	3	476.18 | 436.83 | 355.12	3	390.01 | 307.22 | 189.52	3	ADP ribosylation factor like GTPase 4C [Source:HGNC Symbol;Acc:HGNC:698]	2	234493041	234497081	-1	protein_coding	GO:0006886|GO:0016192|GO:0032456	intracellular protein transport | vesicle-mediated transport | endocytic recycling	GO:0000166|GO:0003924|GO:0005515|GO:0005525|GO:0043014	nucleotide binding | GTPase activity | protein binding | GTP binding | alpha-tubulin binding	GO:0005634|GO:0005737|GO:0005829|GO:0005886|GO:0016020|GO:0030175|GO:0042995	nucleus | cytoplasm | cytosol | plasma membrane | membrane | filopodium | cell projection
MRPL48	3	0.9837	0.98384	0.999706	18637	0	0.72138	0.0017426	0.0049416	0.805703	128	3	0.72138	1.64876	1.64876	0.00797472	0.972725	581 | 531 | 431	3	513 | 264 | 231	3	586.14 | 535.70 | 434.81	3	511.70 | 263.33 | 230.41	3	mitochondrial ribosomal protein L48 [Source:HGNC Symbol;Acc:HGNC:16653]	11	73787872	73865133	1	protein_coding	.	.	GO:0005515	protein binding	GO:0005739|GO:0005743|GO:0005761|GO:0005762|GO:0005840	mitochondrion | mitochondrial inner membrane | mitochondrial ribosome | mitochondrial large ribosomal subunit | ribosome
CFHR1	1	0.99504	0.99509	0.999706	18853	0	1.2755	0.0049623	0.0048836	0.805703	296	1	1.2755	2.42083	2.42083	0.00926972	0.969618	224	1	93	1	225.98	1	92.76	1	complement factor H related 1 [Source:HGNC Symbol;Acc:HGNC:4888]	1	196819731	196832189	1	protein_coding	GO:0006956|GO:0032091|GO:0051838	complement activation | negative regulation of protein binding | cytolysis by host of symbiont cells	GO:0005515|GO:0042802	protein binding | identical protein binding	GO:0005576|GO:0005615|GO:0032991|GO:0072562	extracellular region | extracellular space | protein-containing complex | blood microparticle	235400	HEMOLYTIC UREMIC SYNDROME, ATYPICAL, SUSCEPTIBILITY TO, 1; AHUS1;;AHUS, SUSCEPTIBILITY TO, 1 HEMOLYTIC UREMIC SYNDROME, TYPICAL, INCLUDED
AQP7	3	0.16876	0.27171	0.994347	5404	1	-0.051943	0.001729	0.0049061	0.805703	127	1	-0.051943	-1.03666	0.964636	0.0116815	0.963243	552 | 391 | 223	3	410 | 346 | 234	3	556.88 | 394.46 | 224.97	3	408.96 | 345.12 | 233.41	3	aquaporin 7 [Source:HGNC Symbol;Acc:HGNC:640]	9	33383179	33402682	-1	protein_coding	GO:0006833|GO:0015793|GO:0055085|GO:0071918	water transport | glycerol transport | transmembrane transport | urea transmembrane transport	GO:0005515|GO:0015204|GO:0015250|GO:0015254|GO:0015267	protein binding | urea transmembrane transporter activity | water channel activity | glycerol channel activity | channel activity	GO:0005737|GO:0005811|GO:0005886|GO:0005887|GO:0005911|GO:0005938|GO:0016020|GO:0016021|GO:0016323|GO:0030659|GO:0031410|GO:0110165	cytoplasm | lipid droplet | plasma membrane | integral component of plasma membrane | cell-cell junction | cell cortex | membrane | integral component of membrane | basolateral plasma membrane | cytoplasmic vesicle membrane | cytoplasmic vesicle | cellular anatomical entity	614411	GLYCEROL QUANTITATIVE TRAIT LOCUS; GLYCQTL;;GLYCEROL RELEASE DURING EXERCISE, DEFECTIVE BODY MASS INDEX QUANTITATIVE TRAIT LOCUS 17, INCLUDED; BMIQ17, INCLUDED
IFNA6	3	0.79595	0.796	0.996986	15314	0	0.70265	0.001808	0.0051256	0.805703	133	2	0.70265	1.62749	1.62749	0.0151338	0.950998	456 | 280 | 244	3	283 | 263 | 127	3	460.04 | 282.48 | 246.16	3	282.28 | 262.33 | 126.68	3	interferon alpha 6 [Source:HGNC Symbol;Acc:HGNC:5427]	9	21349835	21351378	-1	protein_coding	GO:0002250|GO:0002286|GO:0002323|GO:0006952|GO:0006959|GO:0007165|GO:0019221|GO:0030183|GO:0033141|GO:0042100|GO:0043330|GO:0051607|GO:0051707	adaptive immune response | T cell activation involved in immune response | natural killer cell activation involved in immune response | defense response | humoral immune response | signal transduction | cytokine-mediated signaling pathway | B cell differentiation | positive regulation of peptidyl-serine phosphorylation of STAT protein | B cell proliferation | response to exogenous dsRNA | defense…	GO:0005125|GO:0005126|GO:0005132|GO:0005515	cytokine activity | cytokine receptor binding | type I interferon receptor binding | protein binding	GO:0005575|GO:0005576|GO:0005615	cellular_component | extracellular region | extracellular space
CLDN8	3	0.85325	0.85329	0.998292	16307	0	0.022031	0.0016864	0.0047932	0.805703	125	1	0.022031	1.01539	1.01539	0.0251715	0.925709	585 | 508 | 64	3	506 | 252 | 67	3	590.18 | 512.50 | 64.57	3	504.71 | 251.36 | 66.83	3	claudin 8 [Source:HGNC Symbol;Acc:HGNC:2050]	21	30214006	30216097	-1	protein_coding	GO:0007155|GO:0016338|GO:0070830	cell adhesion | calcium-independent cell-cell adhesion via plasma membrane cell-adhesion molecules | bicellular tight junction assembly	GO:0005198|GO:0005515|GO:0042802	structural molecule activity | protein binding | identical protein binding	GO:0005783|GO:0005886|GO:0005923|GO:0016020|GO:0016021|GO:0016323|GO:0016327|GO:0030054	endoplasmic reticulum | plasma membrane | bicellular tight junction | membrane | integral component of membrane | basolateral plasma membrane | apicolateral plasma membrane | cell junction
SMCO2	3	0.48118	0.52991	0.995257	10523	1	0.67667	0.0018142	0.0051449	0.805703	134	2	0.67667	1.59845	1.59845	0.0318577	0.913151	507 | 500 | 336	3	608 | 316 | 162	3	511.49 | 504.42 | 338.97	3	606.46 | 315.20 | 161.59	3	single-pass membrane protein with coiled-coil domains 2 [Source:HGNC Symbol;Acc:HGNC:34448]	12	27466810	27502185	1	protein_coding	.	.	.	.	GO:0016020|GO:0016021	membrane | integral component of membrane
DHX15	3	0.91495	0.91503	0.99834	17397	0	0.60676	0.0017588	0.004986	0.805703	129	2	0.60676	1.52283	1.52283	0.0588894	0.849841	663 | 476 | 202	3	466 | 440 | 101	3	668.87 | 480.21 | 203.79	3	464.82 | 438.88 | 100.74	3	DEAH-box helicase 15 [Source:HGNC Symbol;Acc:HGNC:2738]	4	24517441	24584554	-1	protein_coding	GO:0006397|GO:0008380|GO:0009636|GO:0043279	mRNA processing | RNA splicing | response to toxic substance | response to alkaloid	GO:0000166|GO:0003676|GO:0003723|GO:0003724|GO:0003725|GO:0004386|GO:0005515|GO:0005524|GO:0016787|GO:0016887	nucleotide binding | nucleic acid binding | RNA binding | RNA helicase activity | double-stranded RNA binding | helicase activity | protein binding | ATP binding | hydrolase activity | ATPase	GO:0005634|GO:0005654|GO:0005681|GO:0005689|GO:0005730|GO:0016607|GO:0071008	nucleus | nucleoplasm | spliceosomal complex | U12-type spliceosomal complex | nucleolus | nuclear speck | U2-type post-mRNA release spliceosomal complex
THEM6	3	0.99821	0.99825	0.999729	18908	0	0.54209	0.0017902	0.0050764	0.805703	131	3	0.54209	1.45608	1.45608	0.159908	0.667695	369 | 368 | 243	3	276 | 256 | 144	3	372.27 | 371.26 | 245.15	3	275.30 | 255.35 | 143.63	3	thioesterase superfamily member 6 [Source:HGNC Symbol;Acc:HGNC:29656]	8	142727223	142736927	1	protein_coding	.	.	.	.	GO:0005576	extracellular region
TP53BP1	6	0.99906	0.99905	0.999729	18927	0	0.20927	0.00093633	0.0048204	0.805703	66	6	0.20927	1.1561	1.1561	0.614162	0.196255	1270 | 844 | 726 | 636 | 372 | 331	6	1076 | 783 | 626 | 585 | 330 | 274	6	1281.24 | 851.47 | 732.42 | 641.63 | 375.29 | 333.93	6	1073.27 | 781.01 | 624.41 | 583.51 | 329.16 | 273.30	6	tumor protein p53 binding protein 1 [Source:HGNC Symbol;Acc:HGNC:11999]	15	43403061	43510728	-1	protein_coding	GO:0000077|GO:0006281|GO:0006303|GO:0006974|GO:0045830|GO:0045893|GO:0045944|GO:0051091|GO:0051260|GO:0071481|GO:2000042	DNA damage checkpoint signaling | DNA repair | double-strand break repair via nonhomologous end joining | cellular response to DNA damage stimulus | positive regulation of isotype switching | positive regulation of transcription, DNA-templated | positive regulation of transcription by RNA polymerase II | positive regulation of DNA-binding transcription factor activity | protein homooligomerizatio…	GO:0002039|GO:0003677|GO:0003684|GO:0003712|GO:0005515|GO:0035064|GO:0042162|GO:0042393|GO:0043565|GO:0061629|GO:0061649	p53 binding | DNA binding | damaged DNA binding | transcription coregulator activity | protein binding | methylated histone binding | telomeric DNA binding | histone binding | sequence-specific DNA binding | RNA polymerase II-specific DNA-binding transcription factor binding | ubiquitin modification-dependent histone binding	GO:0000775|GO:0000776|GO:0000781|GO:0005634|GO:0005654|GO:0005657|GO:0005694|GO:0005737|GO:0016604|GO:0035861|GO:0043229|GO:1990391	chromosome, centromeric region | kinetochore | chromosome, telomeric region | nucleus | nucleoplasm | replication fork | chromosome | cytoplasm | nuclear body | site of double-strand break | intracellular organelle | DNA repair complex
MNDA	3	0.6634	0.66723	0.996986	13095	1	-0.043304	0.001857	0.0052614	0.810473	138	1	-0.043304	-1.03047	0.97043	0.00137626	0.99492	364 | 310 | 165	3	415 | 172 | 107	3	367.22 | 312.74 | 166.46	3	413.95 | 171.56 | 106.73	3	myeloid cell nuclear differentiation antigen [Source:HGNC Symbol;Acc:HGNC:7183]	1	158831351	158849506	1	protein_coding	GO:0002218|GO:0006968|GO:0006974|GO:0030889|GO:0032731|GO:0035458|GO:0043065|GO:0050853	activation of innate immune response | cellular defense response | cellular response to DNA damage stimulus | negative regulation of B cell proliferation | positive regulation of interleukin-1 beta production | cellular response to interferon-beta | positive regulation of apoptotic process | B cell receptor signaling pathway	GO:0003677|GO:0003690|GO:0005515	DNA binding | double-stranded DNA binding | protein binding	GO:0005576|GO:0005634|GO:0005654|GO:0005730|GO:0005737|GO:0005829|GO:0035578|GO:0043231|GO:0070062|GO:1904813	extracellular region | nucleus | nucleoplasm | nucleolus | cytoplasm | cytosol | azurophil granule lumen | intracellular membrane-bounded organelle | extracellular exosome | ficolin-1-rich granule lumen
LRRIQ4	3	0.77477	0.77493	0.996986	14936	0	0.58278	0.0018432	0.0052269	0.810473	137	2	0.58278	1.49773	1.49773	0.300794	0.484194	1274 | 668 | 555	3	860 | 593 | 445	3	1285.27 | 673.91 | 559.91	3	857.81 | 591.49 | 443.87	3	leucine rich repeats and IQ motif containing 4 [Source:HGNC Symbol;Acc:HGNC:34298]	3	169812870	169837773	1	protein_coding	GO:0006470|GO:0007165	protein dephosphorylation | signal transduction	GO:0004722|GO:0005515	protein serine/threonine phosphatase activity | protein binding	GO:0005737|GO:0043231	cytoplasm | intracellular membrane-bounded organelle
CRMP1	12	0.22222	0.50277	0.994347	6705	3	0.11386	0.00073134	0.0053552	0.812863	46	6	0.11386	1.08212	1.08212	0.000276825	0.998895	1117 | 562 | 537 | 482 | 455 | 408 | 267 | 202 | 194 | 188 | 136 | 105	12	575 | 494 | 491 | 381 | 349 | 343 | 261 | 255 | 235 | 193 | 168 | 41	12	1126.88 | 566.97 | 541.75 | 486.27 | 459.03 | 411.61 | 269.36 | 203.79 | 195.72 | 189.66 | 137.20 | 105.93	12	573.54 | 492.74 | 489.75 | 380.03 | 348.11 | 342.13 | 260.34 | 254.35 | 234.40 | 192.51 | 167.57 | 40.90	12	collapsin response mediator protein 1 [Source:HGNC Symbol;Acc:HGNC:2365]	4	5748084	5893086	-1	protein_coding	GO:0000226|GO:0006139|GO:0007399|GO:0007411|GO:0010977|GO:1904530	microtubule cytoskeleton organization | nucleobase-containing compound metabolic process | nervous system development | axon guidance | negative regulation of neuron projection development | negative regulation of actin filament binding	GO:0005515|GO:0016787|GO:0016810|GO:0031005|GO:0042802	protein binding | hydrolase activity | hydrolase activity, acting on carbon-nitrogen (but not peptide) bonds | filamin binding | identical protein binding	GO:0005737|GO:0005813|GO:0005815|GO:0005819|GO:0005829|GO:0005856|GO:0030426|GO:0030496|GO:0042995|GO:0043204	cytoplasm | centrosome | microtubule organizing center | spindle | cytosol | cytoskeleton | growth cone | midbody | cell projection | perikaryon
OR7E24	3	0.9724	0.97256	0.999334	18439	0	0.60734	0.0019083	0.0054056	0.812863	140	3	0.60734	1.52345	1.52345	0.179424	0.641389	719 | 363 | 289	3	477 | 254 | 216	3	725.36 | 366.21 | 291.56	3	475.79 | 253.35 | 215.45	3	olfactory receptor family 7 subfamily E member 24 [Source:HGNC Symbol;Acc:HGNC:8396]	19	9247344	9252625	1	protein_coding	GO:0007165|GO:0007186|GO:0007608|GO:0050896|GO:0050911	signal transduction | G protein-coupled receptor signaling pathway | sensory perception of smell | response to stimulus | detection of chemical stimulus involved in sensory perception of smell	GO:0004930|GO:0004984	G protein-coupled receptor activity | olfactory receptor activity	GO:0005886|GO:0016020|GO:0016021	plasma membrane | membrane | integral component of membrane
RHBDF2	6	0.99895	0.99892	0.999729	18923	0	0.31458	0.0010544	0.0054041	0.812863	74	6	0.31458	1.24365	1.24365	0.225928	0.573861	755 | 549 | 459 | 419 | 362 | 326	6	599 | 476 | 418 | 349 | 231 | 203	6	761.68 | 553.86 | 463.06 | 422.71 | 365.20 | 328.88	6	597.48 | 474.79 | 416.94 | 348.11 | 230.41 | 202.48	6	rhomboid 5 homolog 2 [Source:HGNC Symbol;Acc:HGNC:20788]	17	76470891	76501790	-1	protein_coding	GO:0002862|GO:0006508|GO:0015031|GO:0042058|GO:0050708|GO:0050709	negative regulation of inflammatory response to antigenic stimulus | proteolysis | protein transport | regulation of epidermal growth factor receptor signaling pathway | regulation of protein secretion | negative regulation of protein secretion	GO:0004252|GO:0005515|GO:0019838|GO:0140318	serine-type endopeptidase activity | protein binding | growth factor binding | protein transporter activity	GO:0005783|GO:0005789|GO:0005796|GO:0005886|GO:0016020|GO:0016021	endoplasmic reticulum | endoplasmic reticulum membrane | Golgi lumen | plasma membrane | membrane | integral component of membrane	148500	TYLOSIS WITH ESOPHAGEAL CANCER; TOC;;PALMOPLANTAR KERATODERMA WITH ESOPHAGEAL CANCER;;KERATOSIS PALMARIS ET PLANTARIS WITH ESOPHAGEAL CANCER
APOBEC3D	3	0.54664	0.57494	0.995765	11369	1	0.083874	0.001985	0.0056126	0.837335	142	1	0.083874	1.05986	1.05986	0.0461308	0.876036	701 | 502 | 239	3	479 | 322 | 296	3	707.20 | 506.44 | 241.12	3	477.78 | 321.18 | 295.25	3	apolipoprotein B mRNA editing enzyme catalytic subunit 3D [Source:HGNC Symbol;Acc:HGNC:17354]	22	39021113	39033277	1	protein_coding	GO:0002376|GO:0009972|GO:0010529|GO:0016554|GO:0045087|GO:0045869|GO:0051607|GO:0070383|GO:0080111	immune system process | cytidine deamination | negative regulation of transposition | cytidine to uridine editing | innate immune response | negative regulation of single stranded viral RNA replication via double stranded DNA intermediate | defense response to virus | DNA cytosine deamination | DNA demethylation	GO:0003723|GO:0003824|GO:0004126|GO:0008270|GO:0016787|GO:0046872|GO:0047844	RNA binding | catalytic activity | cytidine deaminase activity | zinc ion binding | hydrolase activity | metal ion binding | deoxycytidine deaminase activity	GO:0000932|GO:0005634|GO:0005737	P-body | nucleus | cytoplasm
C5orf49	3	0.10618	0.18979	0.994347	3815	2	-0.24046	0.0020277	0.0057286	0.847966	144	1	-0.24046	-1.18137	0.846475	0.00143015	0.994529	502 | 360 | 319	3	600 | 458 | 112	3	506.44 | 363.19 | 321.82	3	598.48 | 456.84 | 111.72	3	chromosome 5 open reading frame 49 [Source:HGNC Symbol;Acc:HGNC:27028]	5	7830378	7851151	-1	protein_coding	.	.	GO:0005515	protein binding	GO:0036064	ciliary basal body
SENP7	3	0.99794	0.99799	0.999729	18905	0	0.42213	0.0020631	0.0058169	0.854363	147	3	0.42213	1.3399	1.3399	0.332807	0.451067	500 | 438 | 362	3	344 | 332 | 273	3	504.42 | 441.88 | 365.20	3	343.13 | 331.16 | 272.31	3	SUMO specific peptidase 7 [Source:HGNC Symbol;Acc:HGNC:30402]	3	101324205	101513241	-1	protein_coding	GO:0006508|GO:0016926	proteolysis | protein desumoylation	GO:0005515|GO:0008233|GO:0008234|GO:0016787|GO:0070139	protein binding | peptidase activity | cysteine-type peptidase activity | hydrolase activity | SUMO-specific endopeptidase activity	GO:0005634|GO:0005737	nucleus | cytoplasm
MLLT4	3	0.89403	0.89411	0.998292	16987	0	1.0908	0.0021573	0.0060688	0.870224	149	2	1.0908	2.12992	2.12992	2.65312e-05	0.999877	278 | 138 | 117	3	276 | 65 | 38	3	280.46 | 139.22 | 118.04	3	275.30 | 64.83 | 37.90	3	afadin, adherens junction formation factor [Source:HGNC Symbol;Acc:HGNC:7137]	6	167826911	167972023	1	protein_coding	GO:0007155|GO:0007165|GO:0007267|GO:0010628|GO:0022409|GO:0030154|GO:0030336|GO:0032880|GO:0043547|GO:0044331|GO:0046931|GO:0048856|GO:0061951|GO:0070830|GO:0090557|GO:2000049	cell adhesion | signal transduction | cell-cell signaling | positive regulation of gene expression | positive regulation of cell-cell adhesion | cell differentiation | negative regulation of cell migration | regulation of protein localization | positive regulation of GTPase activity | cell-cell adhesion mediated by cadherin | pore complex assembly | anatomical structure development | establishmen…	GO:0005515|GO:0008022|GO:0031267|GO:0045296|GO:0050839|GO:0051015	protein binding | protein C-terminus binding | small GTPase binding | cadherin binding | cell adhesion molecule binding | actin filament binding	GO:0005654|GO:0005829|GO:0005886|GO:0005911|GO:0005912|GO:0016607|GO:0030054|GO:0044291|GO:0046930|GO:0070160	nucleoplasm | cytosol | plasma membrane | cell-cell junction | adherens junction | nuclear speck | cell junction | cell-cell contact zone | pore complex | tight junction
OGG1	3	0.97685	0.97703	0.999706	18518	0	0.48702	0.0021983	0.0061848	0.870224	152	3	0.48702	1.40155	1.40155	0.00422574	0.984467	414 | 295 | 272	3	256 | 196 | 162	3	417.66 | 297.61 | 274.41	3	255.35 | 195.50 | 161.59	3	8-oxoguanine DNA glycosylase [Source:HGNC Symbol;Acc:HGNC:8125]	3	9749944	9788219	1	protein_coding	GO:0002526|GO:0006281|GO:0006284|GO:0006285|GO:0006289|GO:0006355|GO:0006974|GO:0006979|GO:0007568|GO:0008152|GO:0009314|GO:0009416|GO:0009987|GO:0032355|GO:0033683|GO:0043066|GO:0045007|GO:0045008|GO:0045471|GO:0051593|GO:0071276|GO:0090305|GO:1901291	acute inflammatory response | DNA repair | base-excision repair | base-excision repair, AP site formation | nucleotide-excision repair | regulation of transcription, DNA-templated | cellular response to DNA damage stimulus | response to oxidative stress | aging | metabolic process | response to radiation | response to light stimulus | cellular process | response to estradiol | nucleotide-excision…	GO:0003677|GO:0003684|GO:0003824|GO:0004519|GO:0005515|GO:0008017|GO:0008534|GO:0016787|GO:0016798|GO:0016829|GO:0019104|GO:0032357|GO:0034039|GO:0140078	DNA binding | damaged DNA binding | catalytic activity | endonuclease activity | protein binding | microtubule binding | oxidized purine nucleobase lesion DNA N-glycosylase activity | hydrolase activity | hydrolase activity, acting on glycosyl bonds | lyase activity | DNA N-glycosylase activity | oxidized purine DNA binding | 8-oxo-7,8-dihydroguanine DNA N-glycosylase activity | class I DNA-(apur…	GO:0005634|GO:0005654|GO:0005739|GO:0005759|GO:0005829|GO:0016363|GO:0016607|GO:0032991	nucleus | nucleoplasm | mitochondrion | mitochondrial matrix | cytosol | nuclear matrix | nuclear speck | protein-containing complex	144700	RENAL CELL CARCINOMA, NONPAPILLARY; RCC;;HYPERNEPHROMA;;ADENOCARCINOMA OF KIDNEY NONPAPILLARY RENAL CARCINOMA 1 LOCUS, INCLUDED; NRC1, INCLUDED
JMJD4	3	0.44377	0.50581	0.994347	10059	1	0.19244	0.0021556	0.0060641	0.870224	148	2	0.19244	1.1427	1.1427	0.00457612	0.983498	409 | 173 | 162	3	221 | 158 | 153	3	412.62 | 174.53 | 163.43	3	220.44 | 157.60 | 152.61	3	jumonji domain containing 4 [Source:HGNC Symbol;Acc:HGNC:25724]	1	227730425	227735411	-1	protein_coding	GO:0018126|GO:0045905	protein hydroxylation | positive regulation of translational termination	GO:0005515|GO:0016491|GO:0016706|GO:0046872|GO:0051213|GO:0106156	protein binding | oxidoreductase activity | 2-oxoglutarate-dependent dioxygenase activity | metal ion binding | dioxygenase activity | peptidyl-lysine 4-dioxygenase activity	GO:0005737	cytoplasm
GPN3	6	0.41681	0.60791	0.995765	9701	1	0.32624	0.0012228	0.0062005	0.870224	85	3	0.32624	1.25374	1.25374	0.0776423	0.809999	733 | 512 | 418 | 414 | 317 | 255	6	777 | 564 | 345 | 251 | 246 | 174	6	739.49 | 516.53 | 421.70 | 417.66 | 319.81 | 257.26	6	775.03 | 562.57 | 344.12 | 250.36 | 245.37 | 173.56	6	GPN-loop GTPase 3 [Source:HGNC Symbol;Acc:HGNC:30186]	12	110452486	110469268	-1	protein_coding	.	.	GO:0000166|GO:0003924|GO:0005515|GO:0005525|GO:0016787	nucleotide binding | GTPase activity | protein binding | GTP binding | hydrolase activity	GO:0032991	protein-containing complex
TMTC4	3	0.99782	0.99787	0.999729	18903	0	0.61731	0.0021762	0.0061257	0.870224	151	3	0.61731	1.53401	1.53401	0.12292	0.724517	329 | 316 | 159	3	246 | 208 | 93	3	331.91 | 318.80 | 160.41	3	245.37 | 207.47 | 92.76	3	transmembrane O-mannosyltransferase targeting cadherins 4 [Source:HGNC Symbol;Acc:HGNC:25904]	13	100603625	100675093	-1	protein_coding	GO:0006486|GO:0007605|GO:0030968|GO:0032470|GO:0035269|GO:1905584	protein glycosylation | sensory perception of sound | endoplasmic reticulum unfolded protein response | positive regulation of endoplasmic reticulum calcium ion concentration | protein O-linked mannosylation | outer hair cell apoptotic process	GO:0000030|GO:0004169|GO:0005515|GO:0016740|GO:0051117	mannosyltransferase activity | dolichyl-phosphate-mannose-protein mannosyltransferase activity | protein binding | transferase activity | ATPase binding	GO:0005783|GO:0016020|GO:0016021	endoplasmic reticulum | membrane | integral component of membrane
TMEM102	3	0.99784	0.99789	0.999729	18904	0	0.51342	0.0021612	0.0060813	0.870224	150	3	0.51342	1.42743	1.42743	0.165001	0.66053	316 | 289 | 222	3	235 | 171 | 157	3	318.80 | 291.56 | 223.96	3	234.40 | 170.57 | 156.60	3	transmembrane protein 102 [Source:HGNC Symbol;Acc:HGNC:26722]	17	7435435	7437679	1	protein_coding	GO:0006915|GO:0007165|GO:0010820|GO:0034097|GO:0042981|GO:0045785|GO:0050730|GO:1901028|GO:2000406	apoptotic process | signal transduction | positive regulation of T cell chemotaxis | response to cytokine | regulation of apoptotic process | positive regulation of cell adhesion | regulation of peptidyl-tyrosine phosphorylation | regulation of mitochondrial outer membrane permeabilization involved in apoptotic signaling pathway | positive regulation of T cell migration	GO:0005515	protein binding	GO:0005739|GO:0005886|GO:0009986|GO:0016020|GO:0016021|GO:0032991	mitochondrion | plasma membrane | cell surface | membrane | integral component of membrane | protein-containing complex
RNF213	3	0.99776	0.99781	0.999729	18902	0	0.66357	0.0022432	0.0063092	0.878968	153	3	0.66357	1.584	1.584	0.169137	0.655716	447 | 310 | 129	3	347 | 195 | 82	3	450.96 | 312.74 | 130.14	3	346.12 | 194.50 | 81.79	3	ring finger protein 213 [Source:HGNC Symbol;Acc:HGNC:14539]	17	80260852	80398794	1	protein_coding	GO:0001525|GO:0002040|GO:0006511|GO:0016567|GO:0019216|GO:0042742|GO:0051865|GO:0070534|GO:0098792|GO:0140042|GO:2000051	angiogenesis | sprouting angiogenesis | ubiquitin-dependent protein catabolic process | protein ubiquitination | regulation of lipid metabolic process | defense response to bacterium | protein autoubiquitination | protein K63-linked ubiquitination | xenophagy | lipid droplet formation | negative regulation of non-canonical Wnt signaling pathway	GO:0004842|GO:0016740|GO:0016787|GO:0016887|GO:0046872|GO:0061630	ubiquitin-protein transferase activity | transferase activity | hydrolase activity | ATPase | metal ion binding | ubiquitin protein ligase activity	GO:0005730|GO:0005737|GO:0005811|GO:0005829|GO:0016020	nucleolus | cytoplasm | lipid droplet | cytosol | membrane	607151	MOYAMOYA DISEASE 2; MYMY2
CFTR	3	0.78915	0.78924	0.996986	15182	0	0.15484	0.0023263	0.0065422	0.879117	157	2	0.15484	1.1133	1.1133	3.84523e-06	0.999975	283 | 134 | 131	3	257 | 148 | 32	3	285.50 | 135.19 | 132.16	3	256.35 | 147.62 | 31.92	3	CF transmembrane conductance regulator [Source:HGNC Symbol;Acc:HGNC:1884]	7	117287120	117715971	1	protein_coding	GO:0006695|GO:0006811|GO:0006821|GO:0006904|GO:0015698|GO:0015701|GO:0030301|GO:0034220|GO:0034976|GO:0035377|GO:0035774|GO:0045921|GO:0048240|GO:0050891|GO:0051454|GO:0055085|GO:0060081|GO:0070175|GO:0071320|GO:0097186|GO:1902161|GO:1902476|GO:1902943|GO:1904322	cholesterol biosynthetic process | ion transport | chloride transport | vesicle docking involved in exocytosis | inorganic anion transport | bicarbonate transport | cholesterol transport | ion transmembrane transport | response to endoplasmic reticulum stress | transepithelial water transport | positive regulation of insulin secretion involved in cellular response to glucose stimulus | positive r…	GO:0000166|GO:0005254|GO:0005260|GO:0005515|GO:0005524|GO:0015106|GO:0015108|GO:0016853|GO:0016887|GO:0017081|GO:0019869|GO:0019899|GO:0030165|GO:0042626|GO:0043225|GO:0051087|GO:0106138|GO:0140359	nucleotide binding | chloride channel activity | intracellularly ATP-gated chloride channel activity | protein binding | ATP binding | bicarbonate transmembrane transporter activity | chloride transmembrane transporter activity | isomerase activity | ATPase | chloride channel regulator activity | chloride channel inhibitor activity | enzyme binding | PDZ domain binding | ATPase-coupled transmembr…	GO:0005634|GO:0005737|GO:0005765|GO:0005768|GO:0005769|GO:0005783|GO:0005789|GO:0005829|GO:0005886|GO:0005887|GO:0009986|GO:0010008|GO:0016020|GO:0016021|GO:0016324|GO:0030660|GO:0030669|GO:0031901|GO:0032991|GO:0034707|GO:0055037|GO:0055038	nucleus | cytoplasm | lysosomal membrane | endosome | early endosome | endoplasmic reticulum | endoplasmic reticulum membrane | cytosol | plasma membrane | integral component of plasma membrane | cell surface | endosome membrane | membrane | integral component of membrane | apical plasma membrane | Golgi-associated vesicle membrane | clathrin-coated endocytic vesicle membrane | early endosome mem…	167800	PANCREATITIS, HEREDITARY; PCTT;;HPC;;HP;;PANCREATITIS, CHRONIC PANCREATITIS, CHRONIC, SUSCEPTIBILITY TO, INCLUDED;;PANCREATITIS, CALCIFIC, INCLUDED;;PANCREATITIS, CHRONIC, PROTECTION AGAINST, INCLUDED
C16orf52	3	0.89704	0.89715	0.998292	17049	0	0.84578	0.0023106	0.0064921	0.879117	155	2	0.84578	1.79724	1.79724	0.00013059	0.999477	373 | 262 | 150	3	370 | 147 | 49	3	376.30 | 264.32 | 151.33	3	369.06 | 146.63 | 48.88	3	modulator of smoothened [Source:HGNC Symbol;Acc:HGNC:27087]	16	22007638	22087534	1	protein_coding	GO:0030154|GO:0031647|GO:0045664|GO:0045879	cell differentiation | regulation of protein stability | regulation of neuron differentiation | negative regulation of smoothened signaling pathway	.	.	GO:0005794|GO:0005886|GO:0016020|GO:0016021|GO:0042995|GO:0060170	Golgi apparatus | plasma membrane | membrane | integral component of membrane | cell projection | ciliary membrane
GABRA4	6	0.25987	0.45832	0.994347	7578	1	0.42419	0.0012823	0.006491	0.879117	90	4	0.42419	1.34182	1.34182	0.00123245	0.995356	1394 | 483 | 388 | 263 | 262 | 96	6	958 | 424 | 399 | 186 | 171 | 109	6	1406.34 | 487.27 | 391.43 | 265.33 | 264.32 | 96.85	6	955.57 | 422.92 | 397.99 | 185.53 | 170.57 | 108.72	6	gamma-aminobutyric acid type A receptor subunit alpha4 [Source:HGNC Symbol;Acc:HGNC:4078]	4	46918900	46993581	-1	protein_coding	GO:0006811|GO:0006821|GO:0007165|GO:0007214|GO:0007268|GO:0034220|GO:0042391|GO:0050877|GO:0051932|GO:0060078|GO:1902476	ion transport | chloride transport | signal transduction | gamma-aminobutyric acid signaling pathway | chemical synaptic transmission | ion transmembrane transport | regulation of membrane potential | nervous system process | synaptic transmission, GABAergic | regulation of postsynaptic membrane potential | chloride transmembrane transport	GO:0004888|GO:0004890|GO:0005216|GO:0005230|GO:0005237|GO:0005254|GO:0008503|GO:0022851|GO:0030594|GO:1904315	transmembrane signaling receptor activity | GABA-A receptor activity | ion channel activity | extracellular ligand-gated ion channel activity | inhibitory extracellular ligand-gated ion channel activity | chloride channel activity | benzodiazepine receptor activity | GABA-gated chloride ion channel activity | neurotransmitter receptor activity | transmitter-gated ion channel activity involved in …	GO:0005886|GO:0005887|GO:0016020|GO:0016021|GO:0030054|GO:0032590|GO:0034707|GO:0043005|GO:0045202|GO:0045211|GO:0098794|GO:0098982|GO:0099060|GO:1902711	plasma membrane | integral component of plasma membrane | membrane | integral component of membrane | cell junction | dendrite membrane | chloride channel complex | neuron projection | synapse | postsynaptic membrane | postsynapse | GABA-ergic synapse | integral component of postsynaptic specialization membrane | GABA-A receptor complex
DMPK	9	0.77016	0.88187	0.998292	14856	2	0.39017	0.0010453	0.0065041	0.879117	72	6	0.39017	1.31055	1.31055	0.110856	0.746611	643 | 594 | 555 | 418 | 387 | 313 | 307 | 141 | 115	9	583 | 496 | 359 | 329 | 295 | 281 | 255 | 190 | 69	9	648.69 | 599.26 | 559.91 | 421.70 | 390.42 | 315.77 | 309.72 | 142.25 | 116.02	9	581.52 | 494.74 | 358.09 | 328.16 | 294.25 | 280.29 | 254.35 | 189.52 | 68.82	9	DM1 protein kinase [Source:HGNC Symbol;Acc:HGNC:2933]	19	45769709	45782552	-1	protein_coding	GO:0002028|GO:0006468|GO:0006874|GO:0006998|GO:0008016|GO:0009987|GO:0010657|GO:0010830|GO:0014722|GO:0014853|GO:0016310|GO:0018105|GO:0035556|GO:0050790|GO:0051823	regulation of sodium ion transport | protein phosphorylation | cellular calcium ion homeostasis | nuclear envelope organization | regulation of heart contraction | cellular process | muscle cell apoptotic process | regulation of myotube differentiation | regulation of skeletal muscle contraction by calcium ion signaling | regulation of excitatory postsynaptic membrane potential involved in skelet…	GO:0000166|GO:0004672|GO:0004674|GO:0005515|GO:0005524|GO:0016301|GO:0016740|GO:0017020|GO:0046872|GO:0106310|GO:0106311	nucleotide binding | protein kinase activity | protein serine/threonine kinase activity | protein binding | ATP binding | kinase activity | transferase activity | myosin phosphatase regulator activity | metal ion binding | protein serine kinase activity | protein threonine kinase activity	GO:0005634|GO:0005640|GO:0005737|GO:0005739|GO:0005741|GO:0005783|GO:0005789|GO:0005829|GO:0005886|GO:0016020|GO:0016021|GO:0016529|GO:0031307|GO:0031965|GO:0031966|GO:0033017	nucleus | nuclear outer membrane | cytoplasm | mitochondrion | mitochondrial outer membrane | endoplasmic reticulum | endoplasmic reticulum membrane | cytosol | plasma membrane | membrane | integral component of membrane | sarcoplasmic reticulum | integral component of mitochondrial outer membrane | nuclear membrane | mitochondrial membrane | sarcoplasmic reticulum membrane	160900	MYOTONIC DYSTROPHY 1; DM1;;DYSTROPHIA MYOTONICA 1;;DYSTROPHIA MYOTONICA; DM;;STEINERT DISEASE
MED21	3	0.99768	0.99773	0.999729	18901	0	0.41578	0.0023157	0.0065103	0.879117	156	3	0.41578	1.33402	1.33402	0.347199	0.436919	673 | 639 | 385	3	515 | 510 | 260	3	678.96 | 644.65 | 388.41	3	513.69 | 508.70 | 259.34	3	mediator complex subunit 21 [Source:HGNC Symbol;Acc:HGNC:11473]	12	27022546	27066343	1	protein_coding	GO:0001824|GO:0006357|GO:0019827|GO:0032774|GO:0045944	blastocyst development | regulation of transcription by RNA polymerase II | stem cell population maintenance | RNA biosynthetic process | positive regulation of transcription by RNA polymerase II	GO:0003712|GO:0003713|GO:0003899|GO:0005515	transcription coregulator activity | transcription coactivator activity | DNA-directed 5'-3' RNA polymerase activity | protein binding	GO:0005634|GO:0016592	nucleus | mediator complex
KIAA0040	6	0.98062	0.98056	0.999706	18581	0	0.37449	0.0013068	0.0065955	0.880038	93	4	0.37449	1.29638	1.29638	0.346319	0.437952	1422 | 892 | 570 | 471 | 295 | 165	6	1080 | 886 | 392 | 302 | 299 | 132	6	1434.58 | 899.89 | 575.04 | 475.17 | 297.61 | 166.46	6	1077.26 | 883.75 | 391.00 | 301.23 | 298.24 | 131.66	6	KIAA0040 [Source:HGNC Symbol;Acc:HGNC:28950]	1	175156986	175192999	-1	protein_coding	.	.	GO:0005515	protein binding	GO:0016020|GO:0016021	membrane | integral component of membrane
ASCL1	3	0.7607	0.76099	0.996986	14700	0	0.40228	0.0024116	0.0067654	0.888187	161	2	0.40228	1.3216	1.3216	0.00125616	0.995353	289 | 259 | 212	3	285 | 162 | 101	3	291.56 | 261.29 | 213.88	3	284.28 | 161.59 | 100.74	3	achaete-scute family bHLH transcription factor 1 [Source:HGNC Symbol;Acc:HGNC:738]	12	102957674	102960513	1	protein_coding	GO:0000122|GO:0001764|GO:0003358|GO:0003359|GO:0006357|GO:0007219|GO:0007346|GO:0007389|GO:0007399|GO:0007400|GO:0007405|GO:0007423|GO:0007507|GO:0008593|GO:0010001|GO:0010226|GO:0010468|GO:0014003|GO:0021527|GO:0021529|GO:0021530|GO:0021750|GO:0021779|GO:0021879|GO:0021892|GO:0021902|GO:0021954|GO:0021987|GO:0022008|GO:0030154|GO:0030182|GO:0030856|GO:0032526|GO:0042127|GO:0043066|GO:0043525|GO:…	negative regulation of transcription by RNA polymerase II | neuron migration | noradrenergic neuron development | noradrenergic neuron fate commitment | regulation of transcription by RNA polymerase II | Notch signaling pathway | regulation of mitotic cell cycle | pattern specification process | nervous system development | neuroblast fate determination | neuroblast proliferation | sensory organ …	GO:0000977|GO:0000978|GO:0000981|GO:0001227|GO:0003677|GO:0003682|GO:0003690|GO:0003700|GO:0005515|GO:0042802|GO:0043425|GO:0043565|GO:0046983|GO:0070888|GO:1990837	RNA polymerase II transcription regulatory region sequence-specific DNA binding | RNA polymerase II cis-regulatory region sequence-specific DNA binding | DNA-binding transcription factor activity, RNA polymerase II-specific | DNA-binding transcription repressor activity, RNA polymerase II-specific | DNA binding | chromatin binding | double-stranded DNA binding | DNA-binding transcription factor a…	GO:0000785|GO:0005634|GO:0043025|GO:0090575	chromatin | nucleus | neuronal cell body | RNA polymerase II transcription regulator complex	209880	CENTRAL HYPOVENTILATION SYNDROME, CONGENITAL; CCHS;;AUTONOMIC CONTROL, CONGENITAL FAILURE OF;;ONDINE CURSE, CONGENITAL ONDINE-HIRSCHSPRUNG DISEASE, INCLUDED; OHD, INCLUDED;;CCHS WITH HIRSCHSPRUNG DISEASE, INCLUDED;;HADDAD SYNDROME, INCLUDED
BAG3	3	0.62504	0.63502	0.996986	12486	1	0.78014	0.0024259	0.0067972	0.888187	162	2	0.78014	1.7173	1.7173	0.0622407	0.841858	415 | 260 | 232	3	308 | 244 | 127	3	418.67 | 262.30 | 234.05	3	307.22 | 243.38 | 126.68	3	BAG cochaperone 3 [Source:HGNC Symbol;Acc:HGNC:939]	10	119651380	119677819	1	protein_coding	GO:0000045|GO:0006457|GO:0006915|GO:0007420|GO:0008625|GO:0010664|GO:0021510|GO:0034605|GO:0034620|GO:0042307|GO:0043066|GO:0046716|GO:0046827|GO:0050821|GO:0061684|GO:0070842|GO:0071260|GO:0097192|GO:0097201|GO:0098840|GO:1903215|GO:1905337	autophagosome assembly | protein folding | apoptotic process | brain development | extrinsic apoptotic signaling pathway via death domain receptors | negative regulation of striated muscle cell apoptotic process | spinal cord development | cellular response to heat | cellular response to unfolded protein | positive regulation of protein import into nucleus | negative regulation of apoptotic proce…	GO:0000774|GO:0005515|GO:0031072|GO:0044877|GO:0045296|GO:0045505|GO:0051087|GO:0140597	adenyl-nucleotide exchange factor activity | protein binding | heat shock protein binding | protein-containing complex binding | cadherin binding | dynein intermediate chain binding | chaperone binding | protein carrier activity	GO:0001725|GO:0005634|GO:0005737|GO:0005829|GO:0005886|GO:0016020|GO:0016235|GO:0030018|GO:0043005|GO:0101031	stress fiber | nucleus | cytoplasm | cytosol | plasma membrane | membrane | aggresome | Z disc | neuron projection | chaperone complex	612954	MYOPATHY, MYOFIBRILLAR, 6; MFM6
TNNT3	3	0.99356	0.99368	0.999706	18826	0	0.55799	0.0023903	0.006711	0.888187	160	3	0.55799	1.47222	1.47222	0.276095	0.511338	737 | 603 | 574	3	508 | 506 | 377	3	743.52 | 608.34 | 579.08	3	506.71 | 504.71 | 376.04	3	troponin T3, fast skeletal type [Source:HGNC Symbol;Acc:HGNC:11950]	11	1919703	1938706	1	protein_coding	GO:0003009|GO:0006936|GO:0006937|GO:0006942|GO:0030049|GO:0043462|GO:0045214|GO:1903612	skeletal muscle contraction | muscle contraction | regulation of muscle contraction | regulation of striated muscle contraction | muscle filament sliding | regulation of ATPase activity | sarcomere organization | positive regulation of calcium-dependent ATPase activity	GO:0003779|GO:0005523|GO:0030172|GO:0031013|GO:0048306	actin binding | tropomyosin binding | troponin C binding | troponin I binding | calcium-dependent protein binding	GO:0005829|GO:0005861	cytosol | troponin complex	618435	ARTHROGRYPOSIS, DISTAL, TYPE 2B2; DA2B2
CALM1	3	0.89534	0.89544	0.998292	17018	0	0.34778	0.0024542	0.0068767	0.892412	165	2	0.34778	1.2726	1.2726	0.00548903	0.979928	385 | 375 | 150	3	373 | 150 | 119	3	388.41 | 378.32 | 151.33	3	372.05 | 149.62 | 118.70	3	calmodulin 1 [Source:HGNC Symbol;Acc:HGNC:1442]	14	90396502	90408268	1	protein_coding	GO:0000086|GO:0002027|GO:0005513|GO:0007186|GO:0010800|GO:0010801|GO:0010880|GO:0010881|GO:0016240|GO:0016310|GO:0019722|GO:0021762|GO:0031279|GO:0031954|GO:0032465|GO:0032516|GO:0035307|GO:0043388|GO:0050848|GO:0051343|GO:0051592|GO:0055117|GO:0060314|GO:0060315|GO:0060316|GO:0071902|GO:0098901|GO:0140056|GO:1901020|GO:1901842|GO:1901844|GO:1905913|GO:1990456	G2/M transition of mitotic cell cycle | regulation of heart rate | detection of calcium ion | G protein-coupled receptor signaling pathway | positive regulation of peptidyl-threonine phosphorylation | negative regulation of peptidyl-threonine phosphorylation | regulation of release of sequestered calcium ion into cytosol by sarcoplasmic reticulum | regulation of cardiac muscle contraction by regu…	GO:0005509|GO:0005515|GO:0008179|GO:0010856|GO:0016301|GO:0019855|GO:0019901|GO:0019904|GO:0030234|GO:0031432|GO:0031997|GO:0043539|GO:0044325|GO:0046872|GO:0048306|GO:0072542|GO:0097718	calcium ion binding | protein binding | adenylate cyclase binding | adenylate cyclase activator activity | kinase activity | calcium channel inhibitor activity | protein kinase binding | protein domain specific binding | enzyme regulator activity | titin binding | N-terminal myristoylation domain binding | protein serine/threonine kinase activator activity | ion channel binding | metal ion bindin…	GO:0000922|GO:0005576|GO:0005634|GO:0005654|GO:0005737|GO:0005813|GO:0005815|GO:0005819|GO:0005829|GO:0005856|GO:0005876|GO:0005886|GO:0008076|GO:0016020|GO:0030017|GO:0031982|GO:0032991|GO:0034704|GO:0043209|GO:1902494	spindle pole | extracellular region | nucleus | nucleoplasm | cytoplasm | centrosome | microtubule organizing center | spindle | cytosol | cytoskeleton | spindle microtubule | plasma membrane | voltage-gated potassium channel complex | membrane | sarcomere | vesicle | protein-containing complex | calcium channel complex | myelin sheath | catalytic complex	614916	VENTRICULAR TACHYCARDIA, CATECHOLAMINERGIC POLYMORPHIC, 4; CPVT4
WNT5B	6	0.047022	0.13653	0.994347	2179	2	0.40448	0.0013883	0.0069645	0.896006	107	4	0.40448	1.32361	1.32361	0.00229693	0.992158	463 | 449 | 398 | 269 | 245 | 175	6	459 | 333 | 218 | 215 | 214 | 213	6	467.10 | 452.97 | 401.52 | 271.38 | 247.17 | 176.55	6	457.83 | 332.15 | 217.45 | 214.45 | 213.46 | 212.46	6	Wnt family member 5B [Source:HGNC Symbol;Acc:HGNC:16265]	12	1529891	1647212	1	protein_coding	GO:0002062|GO:0007275|GO:0016055|GO:0030182|GO:0030335|GO:0042060|GO:0042692|GO:0045165|GO:0045444|GO:0060070|GO:0070307|GO:0071300|GO:1904105|GO:2000052	chondrocyte differentiation | multicellular organism development | Wnt signaling pathway | neuron differentiation | positive regulation of cell migration | wound healing | muscle cell differentiation | cell fate commitment | fat cell differentiation | canonical Wnt signaling pathway | lens fiber cell development | cellular response to retinoic acid | positive regulation of convergent extension in…	GO:0005102|GO:0005109|GO:0005125	signaling receptor binding | frizzled binding | cytokine activity	GO:0005576|GO:0005615|GO:0005788|GO:0005796|GO:0005886|GO:0030666|GO:0062023|GO:0070062	extracellular region | extracellular space | endoplasmic reticulum lumen | Golgi lumen | plasma membrane | endocytic vesicle membrane | collagen-containing extracellular matrix | extracellular exosome
DDR2	3	0.9975	0.99753	0.999729	18900	0	0.3902	0.0024975	0.0069989	0.896006	166	3	0.3902	1.31058	1.31058	0.437003	0.358312	562 | 543 | 402	3	448 | 415 | 310	3	566.97 | 547.81 | 405.56	3	446.86 | 413.95 | 309.21	3	discoidin domain receptor tyrosine kinase 2 [Source:HGNC Symbol;Acc:HGNC:2731]	1	162631373	162787405	1	protein_coding	GO:0001503|GO:0003416|GO:0006468|GO:0007155|GO:0007165|GO:0007169|GO:0008284|GO:0010715|GO:0010763|GO:0016310|GO:0018108|GO:0030199|GO:0030500|GO:0031214|GO:0033674|GO:0034103|GO:0035988|GO:0038063|GO:0045669|GO:0045860|GO:0046777|GO:0048146|GO:0051091|GO:0090091	ossification | endochondral bone growth | protein phosphorylation | cell adhesion | signal transduction | transmembrane receptor protein tyrosine kinase signaling pathway | positive regulation of cell population proliferation | regulation of extracellular matrix disassembly | positive regulation of fibroblast migration | phosphorylation | peptidyl-tyrosine phosphorylation | collagen fibril organi…	GO:0000166|GO:0004672|GO:0004713|GO:0004714|GO:0005515|GO:0005518|GO:0005524|GO:0016301|GO:0016740|GO:0038062	nucleotide binding | protein kinase activity | protein tyrosine kinase activity | transmembrane receptor protein tyrosine kinase activity | protein binding | collagen binding | ATP binding | kinase activity | transferase activity | protein tyrosine kinase collagen receptor activity	GO:0005886|GO:0005887|GO:0005925|GO:0015629|GO:0016020|GO:0016021|GO:0016324|GO:0043235	plasma membrane | integral component of plasma membrane | focal adhesion | actin cytoskeleton | membrane | integral component of membrane | apical plasma membrane | receptor complex	271665	SPONDYLOMETAEPIPHYSEAL DYSPLASIA, SHORT LIMB-HAND TYPE;;SMED-SL;;SMED, SHORT LIMB-HAND TYPE;;SMED, TYPE II;;SPONDYLOMETAEPIPHYSEAL DYSPLASIA, SHORT LIMB-ABNORMAL CALCIFICATION TYPE;;SMED, SHORT LIMB-ABNORMAL CALCIFICATION TYPE;;SMED-SL/AC
GTF2A1	6	0.46163	0.63843	0.996986	10296	2	0.013737	0.0014088	0.0070763	0.897941	108	2	0.013737	1.00957	1.00957	4.53655e-05	0.999834	701 | 614 | 357 | 248 | 200 | 119	6	801 | 593 | 371 | 248 | 102 | 66	6	707.20 | 619.43 | 360.16 | 250.19 | 201.77 | 120.05	6	798.96 | 591.49 | 370.06 | 247.37 | 101.74 | 65.83	6	general transcription factor IIA subunit 1 [Source:HGNC Symbol;Acc:HGNC:4646]	14	81175452	81221377	-1	protein_coding	GO:0006366|GO:0006367	transcription by RNA polymerase II | transcription initiation from RNA polymerase II promoter	GO:0000979|GO:0003677|GO:0005515|GO:0008134|GO:0016251|GO:0017025|GO:0046982|GO:0061629	RNA polymerase II core promoter sequence-specific DNA binding | DNA binding | protein binding | transcription factor binding | RNA polymerase II general transcription initiation factor activity | TBP-class protein binding | protein heterodimerization activity | RNA polymerase II-specific DNA-binding transcription factor binding	GO:0005634|GO:0005654|GO:0005669|GO:0005672|GO:0005737|GO:0005829|GO:0097550	nucleus | nucleoplasm | transcription factor TFIID complex | transcription factor TFIIA complex | cytoplasm | cytosol | transcription preinitiation complex
SYCE2	3	0.88309	0.88317	0.998292	16801	0	0.83867	0.0025416	0.0071155	0.897941	170	2	0.83867	1.7884	1.7884	0.0452556	0.878424	289 | 215 | 96	3	163 | 116 | 96	3	291.56 | 216.90 | 96.85	3	162.59 | 115.71 | 95.76	3	synaptonemal complex central element protein 2 [Source:HGNC Symbol;Acc:HGNC:27411]	19	12898786	12919293	-1	protein_coding	GO:0007049|GO:0007130|GO:0051301|GO:0051321	cell cycle | synaptonemal complex assembly | cell division | meiotic cell cycle	GO:0005515	protein binding	GO:0000801|GO:0005634|GO:0005654|GO:0005694	central element | nucleus | nucleoplasm | chromosome
USP27X	3	0.99212	0.99224	0.999706	18796	0	0.65755	0.0025575	0.0071562	0.897941	171	3	0.65755	1.5774	1.5774	0.133122	0.709045	509 | 321 | 282	3	326 | 225 | 190	3	513.50 | 323.84 | 284.50	3	325.17 | 224.43 | 189.52	3	ubiquitin specific peptidase 27 X-linked [Source:HGNC Symbol;Acc:HGNC:13486]	X	49879484	49882558	1	protein_coding	GO:0006508|GO:0006511|GO:0016579|GO:0043065|GO:0050821|GO:0070536|GO:0071108	proteolysis | ubiquitin-dependent protein catabolic process | protein deubiquitination | positive regulation of apoptotic process | protein stabilization | protein K63-linked deubiquitination | protein K48-linked deubiquitination	GO:0004843|GO:0008233|GO:0008234|GO:0016787|GO:0061578|GO:1990380	thiol-dependent deubiquitinase | peptidase activity | cysteine-type peptidase activity | hydrolase activity | Lys63-specific deubiquitinase activity | Lys48-specific deubiquitinase activity	GO:0005634|GO:0005737|GO:0005829	nucleus | cytoplasm | cytosol	300984	MENTAL RETARDATION, X-LINKED 105; MRX105
S100PBP	5	0.93534	0.93559	0.999307	17754	0	0.48197	0.0016557	0.0072853	0.908123	123	4	0.48197	1.39665	1.39665	0.294635	0.49108	620 | 365 | 267 | 231 | 215	5	500 | 387 | 173 | 167 | 150	5	625.49 | 368.23 | 269.36 | 233.04 | 216.90	5	498.73 | 386.02 | 172.56 | 166.58 | 149.62	5	S100P binding protein [Source:HGNC Symbol;Acc:HGNC:25768]	1	32816767	32858875	1	protein_coding	.	.	GO:0005515|GO:0048306	protein binding | calcium-dependent protein binding	GO:0005634|GO:0005829|GO:0016607	nucleus | cytosol | nuclear speck
PPP5D1	3	0.14836	0.24522	0.994347	4917	2	-0.68074	0.0039035	0.01079	0.909817	239	1	-0.68074	-1.60296	0.623845	1.38527e-06	0.999992	129 | 108 | 28	3	212 | 46 | 27	3	130.14 | 108.96 | 28.25	3	211.46 | 45.88 | 26.93	3
CYB561	9	0.011962	0.054588	0.991483	627	3	0.26167	0.0013145	0.0080334	0.909817	95	5	0.26167	1.19887	1.19887	4.77992e-05	0.999833	973 | 659 | 406 | 327 | 325 | 211 | 210 | 143 | 142	9	632 | 588 | 581 | 502 | 353 | 230 | 177 | 121 | 52	9	981.61 | 664.83 | 409.59 | 329.89 | 327.88 | 212.87 | 211.86 | 144.27 | 143.26	9	630.39 | 586.51 | 579.52 | 500.72 | 352.10 | 229.42 | 176.55 | 120.69 | 51.87	9	cytochrome b561 [Source:HGNC Symbol;Acc:HGNC:2571]	17	63432304	63446354	-1	protein_coding	GO:0006879|GO:0022900|GO:0140576	cellular iron ion homeostasis | electron transport chain | ascorbate homeostasis	GO:0005515|GO:0016491|GO:0046872|GO:0140575	protein binding | oxidoreductase activity | metal ion binding | transmembrane monodehydroascorbate reductase activity	GO:0005765|GO:0016020|GO:0016021|GO:0031410|GO:0042584|GO:0110165	lysosomal membrane | membrane | integral component of membrane | cytoplasmic vesicle | chromaffin granule membrane | cellular anatomical entity	618182	ORTHOSTATIC HYPOTENSION 2; ORTHYP2
MAPKBP1	3	0.65854	0.66305	0.996986	13017	1	0.13634	0.0036052	0.0099807	0.909817	221	2	0.13634	1.09911	1.09911	7.26397e-05	0.999729	425 | 174 | 145	3	391 | 208 | 41	3	428.76 | 175.54 | 146.28	3	390.01 | 207.47 | 40.90	3	mitogen-activated protein kinase binding protein 1 [Source:HGNC Symbol;Acc:HGNC:29536]	15	41774434	41827855	1	protein_coding	GO:0032717|GO:0043124|GO:1900425	negative regulation of interleukin-8 production | negative regulation of I-kappaB kinase/NF-kappaB signaling | negative regulation of defense response to bacterium	GO:0005515	protein binding	GO:0000922|GO:0005634|GO:0005654|GO:0005730|GO:0005737|GO:0005856|GO:0097431	spindle pole | nucleus | nucleoplasm | nucleolus | cytoplasm | cytoskeleton | mitotic spindle pole	617271	NEPHRONOPHTHISIS 20; NPHP20
NAA20	6	0.11098	0.26863	0.994347	3946	4	-0.16392	0.002006	0.0099854	0.909817	143	1	-0.16392	-1.12033	0.892596	0.00046441	0.997921	560 | 386 | 317 | 316 | 299 | 192	6	628 | 411 | 410 | 402 | 220 | 100	6	564.96 | 389.42 | 319.81 | 318.80 | 301.65 | 193.70	6	626.40 | 409.96 | 408.96 | 400.98 | 219.44 | 99.75	6	N-alpha-acetyltransferase 20, NatB catalytic subunit [Source:HGNC Symbol;Acc:HGNC:15908]	20	20017310	20033655	1	protein_coding	GO:0017196	N-terminal peptidyl-methionine acetylation	GO:0004596|GO:0005515|GO:0008080|GO:0016740|GO:0016746	peptide alpha-N-acetyltransferase activity | protein binding | N-acetyltransferase activity | transferase activity | acyltransferase activity	GO:0005634|GO:0005737|GO:0005829|GO:0031416	nucleus | cytoplasm | cytosol | NatB complex
CSNK2A1	3	0.88402	0.88407	0.998292	16820	0	0.038762	0.0032643	0.0090751	0.909817	200	1	0.038762	1.02723	1.02723	0.000480711	0.997824	1256 | 518 | 207	3	1265 | 510 | 67	3	1267.12 | 522.58 | 208.83	3	1261.79 | 508.70 | 66.83	3	casein kinase 2 alpha 1 [Source:HGNC Symbol;Acc:HGNC:2457]	20	472498	543835	-1	protein_coding	GO:0006468|GO:0006915|GO:0007049|GO:0007165|GO:0008284|GO:0016055|GO:0016310|GO:0018105|GO:0018107|GO:0030177|GO:0030307|GO:0043154|GO:0045732|GO:0048511|GO:0051726|GO:0061077|GO:1905818|GO:2000059|GO:2001234	protein phosphorylation | apoptotic process | cell cycle | signal transduction | positive regulation of cell population proliferation | Wnt signaling pathway | phosphorylation | peptidyl-serine phosphorylation | peptidyl-threonine phosphorylation | positive regulation of Wnt signaling pathway | positive regulation of cell growth | negative regulation of cysteine-type endopeptidase activity involv…	GO:0000166|GO:0004672|GO:0004674|GO:0005515|GO:0005524|GO:0016301|GO:0016740|GO:0042802|GO:0047485|GO:0051879|GO:0106310|GO:0106311	nucleotide binding | protein kinase activity | protein serine/threonine kinase activity | protein binding | ATP binding | kinase activity | transferase activity | identical protein binding | protein N-terminus binding | Hsp90 protein binding | protein serine kinase activity | protein threonine kinase activity	GO:0005634|GO:0005654|GO:0005829|GO:0005886|GO:0005956|GO:0016580|GO:0016581|GO:0031519	nucleus | nucleoplasm | cytosol | plasma membrane | protein kinase CK2 complex | Sin3 complex | NuRD complex | PcG protein complex	617062	OKUR-CHUNG NEURODEVELOPMENTAL SYNDROME; OCNDS
CDCA7L	3	0.58209	0.6011	0.995765	11858	1	0.37607	0.0038609	0.010665	0.909817	236	2	0.37607	1.2978	1.2978	0.000580217	0.997604	434 | 215 | 210	3	338 | 264 | 70	3	437.84 | 216.90 | 211.86	3	337.14 | 263.33 | 69.82	3	cell division cycle associated 7 like [Source:HGNC Symbol;Acc:HGNC:30777]	7	21900899	21945903	-1	protein_coding	GO:0006355|GO:0008284|GO:0051301	regulation of transcription, DNA-templated | positive regulation of cell population proliferation | cell division	GO:0005515	protein binding	GO:0001650|GO:0005634|GO:0005654|GO:0005730|GO:0005737|GO:0005829|GO:0016020|GO:0016021	fibrillar center | nucleus | nucleoplasm | nucleolus | cytoplasm | cytosol | membrane | integral component of membrane
BAK1	3	0.23206	0.35229	0.994347	6952	1	0.093411	0.0033495	0.009304	0.909817	205	1	0.093411	1.06689	1.06689	0.000688604	0.997115	496 | 345 | 221	3	657 | 327 | 74	3	500.39 | 348.05 | 222.96	3	655.33 | 326.17 | 73.81	3	BCL2 antagonist/killer 1 [Source:HGNC Symbol;Acc:HGNC:949]	6	33572547	33580293	-1	protein_coding	GO:0001776|GO:0001782|GO:0001783|GO:0001836|GO:0001974|GO:0002262|GO:0002352|GO:0006915|GO:0006919|GO:0007420|GO:0007568|GO:0008053|GO:0008283|GO:0008285|GO:0008630|GO:0008635|GO:0009620|GO:0010046|GO:0010225|GO:0010248|GO:0010332|GO:0010524|GO:0010629|GO:0012501|GO:0014070|GO:0031018|GO:0031100|GO:0031334|GO:0032469|GO:0032471|GO:0033137|GO:0034620|GO:0034644|GO:0035108|GO:0042542|GO:0042981|GO:…	leukocyte homeostasis | B cell homeostasis | B cell apoptotic process | release of cytochrome c from mitochondria | blood vessel remodeling | myeloid cell homeostasis | B cell negative selection | apoptotic process | activation of cysteine-type endopeptidase activity involved in apoptotic process | brain development | aging | mitochondrial fusion | cell population proliferation | negative regulat…	GO:0003674|GO:0005515|GO:0031072|GO:0042802|GO:0042803|GO:0044325|GO:0044877|GO:0046872|GO:0046982|GO:0051087|GO:0051400	molecular_function | protein binding | heat shock protein binding | identical protein binding | protein homodimerization activity | ion channel binding | protein-containing complex binding | metal ion binding | protein heterodimerization activity | chaperone binding | BH domain binding	GO:0005739|GO:0005741|GO:0005783|GO:0005829|GO:0016020|GO:0016021|GO:0031307|GO:0031966|GO:0046930|GO:0097136|GO:0097145	mitochondrion | mitochondrial outer membrane | endoplasmic reticulum | cytosol | membrane | integral component of membrane | integral component of mitochondrial outer membrane | mitochondrial membrane | pore complex | Bcl-2 family protein complex | BAK complex
BRK1	3	0.79144	0.79155	0.996986	15219	0	0.30758	0.0037757	0.010448	0.909817	233	2	0.30758	1.23763	1.23763	0.000874038	0.996599	464 | 229 | 219	3	379 | 248 | 74	3	468.11 | 231.03 | 220.94	3	378.04 | 247.37 | 73.81	3	BRICK1 subunit of SCAR/WAVE actin nucleating complex [Source:HGNC Symbol;Acc:HGNC:23057]	3	10115675	10127190	1	protein_coding	GO:0001701|GO:0007015|GO:0008064|GO:0008284|GO:0010592|GO:0016601|GO:0030036|GO:0031334|GO:0048870|GO:2000601	in utero embryonic development | actin filament organization | regulation of actin polymerization or depolymerization | positive regulation of cell population proliferation | positive regulation of lamellipodium assembly | Rac protein signal transduction | actin cytoskeleton organization | positive regulation of protein-containing complex assembly | cell motility | positive regulation of Arp2/3 c…	GO:0005515|GO:0031267|GO:0042802|GO:0044877	protein binding | small GTPase binding | identical protein binding | protein-containing complex binding	GO:0005737|GO:0005829|GO:0005856|GO:0030027|GO:0031209|GO:0070062	cytoplasm | cytosol | cytoskeleton | lamellipodium | SCAR complex | extracellular exosome
LILRA3	4	0.79682	0.79746	0.996986	15333	1	0.41027	0.0022645	0.0081319	0.909817	154	3	0.41027	1.32893	1.32893	0.00168429	0.993681	699 | 419 | 370 | 217	4	458 | 415 | 370 | 79	4	705.19 | 422.71 | 373.27 | 218.92	4	456.84 | 413.95 | 369.06 | 78.80	4	leukocyte immunoglobulin like receptor A3 [Source:HGNC Symbol;Acc:HGNC:6604]	CHR_HSCHR19_4_CTG3_1	54294391	54301485	-1	protein_coding	GO:0002250|GO:0002376|GO:0019221	adaptive immune response | immune system process | cytokine-mediated signaling pathway	GO:0032396	inhibitory MHC class I receptor activity	GO:0005576|GO:0005886|GO:0035579|GO:0070821|GO:0101003|GO:0110165	extracellular region | plasma membrane | specific granule membrane | tertiary granule membrane | ficolin-1-rich granule membrane | cellular anatomical entity
VPS39	3	0.75448	0.75465	0.996986	14602	0	0.39743	0.0027527	0.0076877	0.909817	175	2	0.39743	1.31716	1.31716	0.0033435	0.98868	391 | 375 | 321	3	409 | 300 | 120	3	394.46 | 378.32 | 323.84	3	407.96 | 299.24 | 119.70	3	VPS39 subunit of HOPS complex [Source:HGNC Symbol;Acc:HGNC:20593]	15	42158701	42208307	-1	protein_coding	GO:0006886|GO:0006914|GO:0008333|GO:0015031|GO:0016192|GO:0032456|GO:0034058|GO:0046907|GO:0061909|GO:1902774	intracellular protein transport | autophagy | endosome to lysosome transport | protein transport | vesicle-mediated transport | endocytic recycling | endosomal vesicle fusion | intracellular transport | autophagosome-lysosome fusion | late endosome to lysosome transport	GO:0005515	protein binding	GO:0005737|GO:0005764|GO:0005765|GO:0005768|GO:0005770|GO:0012505|GO:0016020|GO:0030123|GO:0030897|GO:0031902|GO:1902501	cytoplasm | lysosome | lysosomal membrane | endosome | late endosome | endomembrane system | membrane | AP-3 adaptor complex | HOPS complex | late endosome membrane | lysosomal HOPS complex
PRTFDC1	3	0.87155	0.87166	0.998292	16596	0	0.55995	0.0032217	0.0089565	0.909817	197	2	0.55995	1.47422	1.47422	0.00510323	0.9819	360 | 359 | 343	3	365 | 235 | 143	3	363.19 | 362.18 | 346.04	3	364.07 | 234.40 | 142.64	3	phosphoribosyl transferase domain containing 1 [Source:HGNC Symbol;Acc:HGNC:23333]	10	24848614	24952606	-1	protein_coding	GO:0006166|GO:0009116	purine ribonucleoside salvage | nucleoside metabolic process	GO:0000166|GO:0000287|GO:0004422|GO:0005515|GO:0042803|GO:0046872	nucleotide binding | magnesium ion binding | hypoxanthine phosphoribosyltransferase activity | protein binding | protein homodimerization activity | metal ion binding	.	.
ABCC2	3	0.94243	0.94258	0.999307	17876	0	0.23326	0.003179	0.0088546	0.909817	191	2	0.23326	1.17549	1.17549	0.00537461	0.980249	350 | 329 | 278	3	301 | 260 | 127	3	353.10 | 331.91 | 280.46	3	300.24 | 259.34 | 126.68	3	ATP binding cassette subfamily C member 2 [Source:HGNC Symbol;Acc:HGNC:53]	10	99782640	99852594	1	protein_coding	GO:0006855|GO:0010629|GO:0015698|GO:0015711|GO:0015721|GO:0015723|GO:0042167|GO:0046618|GO:0055085|GO:0070633|GO:0071716|GO:0150104|GO:1990962	drug transmembrane transport | negative regulation of gene expression | inorganic anion transport | organic anion transport | bile acid and bile salt transport | bilirubin transport | heme catabolic process | drug export | transmembrane transport | transepithelial transport | leukotriene transport | transport across blood-brain barrier | xenobiotic transport across blood-brain barrier	GO:0000166|GO:0005515|GO:0005524|GO:0008514|GO:0008559|GO:0015127|GO:0015431|GO:0022857|GO:0042626|GO:0042910|GO:0043225|GO:0140359	nucleotide binding | protein binding | ATP binding | organic anion transmembrane transporter activity | ABC-type xenobiotic transporter activity | bilirubin transmembrane transporter activity | ABC-type glutathione S-conjugate transporter activity | transmembrane transporter activity | ATPase-coupled transmembrane transporter activity | xenobiotic transmembrane transporter activity | ATPase-coupl…	GO:0005886|GO:0005887|GO:0009986|GO:0016020|GO:0016021|GO:0016324|GO:0046581	plasma membrane | integral component of plasma membrane | cell surface | membrane | integral component of membrane | apical plasma membrane | intercellular canaliculus	237500	DUBIN-JOHNSON SYNDROME; DJS;;HYPERBILIRUBINEMIA, DUBIN-JOHNSON TYPE; HBLRDJ;;HYPERBILIRUBINEMIA II
KIAA0895L	3	0.011892	0.031549	0.989684	623	1	0.73786	0.0039118	0.010811	0.909817	240	2	0.73786	1.6677	1.6677	0.0085856	0.970748	558 | 309 | 276	3	531 | 297 | 187	3	562.94 | 311.73 | 278.44	3	529.65 | 296.25 | 186.52	3	KIAA0895 like [Source:HGNC Symbol;Acc:HGNC:34408]	16	67175599	67184040	-1	protein_coding	.	.	GO:0005515	protein binding	.	.
FAM26F	3	0.83297	0.83294	0.997244	15968	0	0.66415	0.0032414	0.0090113	0.909817	198	2	0.66415	1.58463	1.58463	0.0103163	0.966466	1104 | 433 | 239	3	1138 | 276 | 103	3	1113.77 | 436.83 | 241.12	3	1135.11 | 275.30 | 102.74	3	calcium homeostasis modulator family member 6 [Source:HGNC Symbol;Acc:HGNC:33391]	6	116461370	116463771	1	protein_coding	GO:0006811|GO:0034220|GO:0098655	ion transport | ion transmembrane transport | cation transmembrane transport	GO:0005261|GO:0005515	cation channel activity | protein binding	GO:0005887|GO:0016020|GO:0016021	integral component of plasma membrane | membrane | integral component of membrane
TCL1A	3	0.95978	0.96004	0.999307	18200	0	0.60258	0.0029489	0.0082348	0.909817	185	3	0.60258	1.51843	1.51843	0.0106698	0.965751	571 | 441 | 244	3	407 | 380 | 104	3	576.05 | 444.90 | 246.16	3	405.97 | 379.03 | 103.74	3	TCL1 family AKT coactivator A [Source:HGNC Symbol;Acc:HGNC:11648]	14	95709947	95714196	-1	protein_coding	GO:0007275|GO:0008284|GO:0010918|GO:0031334|GO:0033138|GO:0043066|GO:0071356|GO:0071902	multicellular organism development | positive regulation of cell population proliferation | positive regulation of mitochondrial membrane potential | positive regulation of protein-containing complex assembly | positive regulation of peptidyl-serine phosphorylation | negative regulation of apoptotic process | cellular response to tumor necrosis factor | positive regulation of protein serine/threo…	GO:0005515|GO:0019901|GO:0042802|GO:0043539	protein binding | protein kinase binding | identical protein binding | protein serine/threonine kinase activator activity	GO:0005634|GO:0005654|GO:0005737|GO:0005783|GO:0005829|GO:0032991|GO:0043231	nucleus | nucleoplasm | cytoplasm | endoplasmic reticulum | cytosol | protein-containing complex | intracellular membrane-bounded organelle
INSR	3	0.35205	0.45097	0.994347	8982	1	0.7272	0.0032085	0.0089178	0.909817	195	2	0.7272	1.65542	1.65542	0.0127419	0.958766	346 | 252 | 243	3	342 | 211 | 112	3	349.06 | 254.23 | 245.15	3	341.13 | 210.46 | 111.72	3	insulin receptor [Source:HGNC Symbol;Acc:HGNC:6091]	19	7112255	7294414	-1	protein_coding	GO:0001934|GO:0002092|GO:0003007|GO:0005975|GO:0006355|GO:0006468|GO:0006898|GO:0007169|GO:0007186|GO:0007612|GO:0007613|GO:0008284|GO:0008286|GO:0008544|GO:0008584|GO:0009887|GO:0014068|GO:0016310|GO:0018108|GO:0030238|GO:0030325|GO:0030335|GO:0031017|GO:0032147|GO:0032148|GO:0032869|GO:0033674|GO:0038083|GO:0042593|GO:0043243|GO:0043406|GO:0043410|GO:0045429|GO:0045725|GO:0045821|GO:0045840|GO:…	positive regulation of protein phosphorylation | positive regulation of receptor internalization | heart morphogenesis | carbohydrate metabolic process | regulation of transcription, DNA-templated | protein phosphorylation | receptor-mediated endocytosis | transmembrane receptor protein tyrosine kinase signaling pathway | G protein-coupled receptor signaling pathway | learning | memory | positive…	GO:0000166|GO:0001540|GO:0004672|GO:0004713|GO:0004714|GO:0005009|GO:0005159|GO:0005515|GO:0005524|GO:0005525|GO:0016301|GO:0016740|GO:0019904|GO:0031994|GO:0031995|GO:0038024|GO:0042802|GO:0043548|GO:0043559|GO:0043560|GO:0044877|GO:0051425	nucleotide binding | amyloid-beta binding | protein kinase activity | protein tyrosine kinase activity | transmembrane receptor protein tyrosine kinase activity | insulin-activated receptor activity | insulin-like growth factor receptor binding | protein binding | ATP binding | GTP binding | kinase activity | transferase activity | protein domain specific binding | insulin-like growth factor I bi…	GO:0005635|GO:0005764|GO:0005768|GO:0005770|GO:0005886|GO:0005887|GO:0005899|GO:0005901|GO:0009897|GO:0010008|GO:0016020|GO:0016021|GO:0030424|GO:0031981|GO:0032590|GO:0032809|GO:0043235|GO:0070062	nuclear envelope | lysosome | endosome | late endosome | plasma membrane | integral component of plasma membrane | insulin receptor complex | caveola | external side of plasma membrane | endosome membrane | membrane | integral component of membrane | axon | nuclear lumen | dendrite membrane | neuronal cell body membrane | receptor complex | extracellular exosome	246200	DONOHUE SYNDROME;;LEPRECHAUNISM INSULIN RECEPTOR, DEFECT IN, INCLUDED
NME3	3	0.49429	0.53861	0.995257	10692	1	-0.090141	0.0026674	0.0074609	0.909817	173	1	-0.090141	-1.06447	0.939431	0.0132256	0.957467	452 | 426 | 221	3	544 | 238 | 175	3	456.00 | 429.77 | 222.96	3	542.62 | 237.40 | 174.56	3	NME/NM23 nucleoside diphosphate kinase 3 [Source:HGNC Symbol;Acc:HGNC:7851]	16	1770320	1771561	-1	protein_coding	GO:0006165|GO:0006183|GO:0006228|GO:0006241|GO:0006915|GO:0009117|GO:0016310|GO:0055086	nucleoside diphosphate phosphorylation | GTP biosynthetic process | UTP biosynthetic process | CTP biosynthetic process | apoptotic process | nucleotide metabolic process | phosphorylation | nucleobase-containing small molecule metabolic process	GO:0000166|GO:0004550|GO:0005515|GO:0005524|GO:0016301|GO:0016740|GO:0046872	nucleotide binding | nucleoside diphosphate kinase activity | protein binding | ATP binding | kinase activity | transferase activity | metal ion binding	GO:0005829	cytosol
KIRREL3	3	0.13578	0.22882	0.994347	4610	2	-0.26406	0.0030938	0.0086205	0.909817	187	1	-0.26406	-1.20085	0.832741	0.0142808	0.954038	450 | 302 | 243	3	367 | 356 | 193	3	453.98 | 304.67 | 245.15	3	366.07 | 355.10 | 192.51	3	kirre like nephrin family adhesion molecule 3 [Source:HGNC Symbol;Acc:HGNC:23204]	11	126423358	127003460	-1	protein_coding	GO:0001764|GO:0002121|GO:0007156|GO:0007416|GO:0021740|GO:0021766|GO:0030097|GO:0048812|GO:0072102|GO:0098609	neuron migration | inter-male aggressive behavior | homophilic cell adhesion via plasma membrane adhesion molecules | synapse assembly | principal sensory nucleus of trigeminal nerve development | hippocampus development | hemopoiesis | neuron projection morphogenesis | glomerulus morphogenesis | cell-cell adhesion	GO:0005515|GO:0050839	protein binding | cell adhesion molecule binding	GO:0005576|GO:0005886|GO:0005887|GO:0005911|GO:0008021|GO:0016020|GO:0016021|GO:0030424|GO:0030425|GO:0043198	extracellular region | plasma membrane | integral component of plasma membrane | cell-cell junction | synaptic vesicle | membrane | integral component of membrane | axon | dendrite | dendritic shaft
ANO4	6	0.17867	0.3585	0.994347	5645	2	0.095315	0.002042	0.01012	0.909817	145	3	0.095315	1.0683	1.0683	0.014532	0.953435	981 | 846 | 616 | 262 | 185 | 163	6	1110 | 573 | 546 | 322 | 157 | 119	6	989.68 | 853.49 | 621.45 | 264.32 | 186.64 | 164.44	6	1107.18 | 571.54 | 544.61 | 321.18 | 156.60 | 118.70	6	anoctamin 4 [Source:HGNC Symbol;Acc:HGNC:23837]	12	100717526	101128641	1	protein_coding	GO:0006821|GO:0006869|GO:0034220|GO:0055085|GO:0061588|GO:0061589|GO:0061590|GO:0061591|GO:1902476	chloride transport | lipid transport | ion transmembrane transport | transmembrane transport | calcium activated phospholipid scrambling | calcium activated phosphatidylserine scrambling | calcium activated phosphatidylcholine scrambling | calcium activated galactosylceramide scrambling | chloride transmembrane transport	GO:0005229|GO:0005254|GO:0017128|GO:0046983	intracellular calcium activated chloride channel activity | chloride channel activity | phospholipid scramblase activity | protein dimerization activity	GO:0005886|GO:0016020|GO:0016021	plasma membrane | membrane | integral component of membrane
PAQR6	3	0.99613	0.99621	0.999706	18877	0	0.80053	0.0038724	0.010698	0.909817	238	3	0.80053	1.74174	1.74174	0.0148723	0.951684	500 | 356 | 154	3	278 | 243 | 89	3	504.42 | 359.15 | 155.36	3	277.29 | 242.38 | 88.77	3	progestin and adipoQ receptor family member 6 [Source:HGNC Symbol;Acc:HGNC:30132]	1	156243320	156248117	-1	protein_coding	.	.	GO:0005496|GO:0005515|GO:0008289|GO:0038023	steroid binding | protein binding | lipid binding | signaling receptor activity	GO:0005886|GO:0016020|GO:0016021	plasma membrane | membrane | integral component of membrane
RANBP10	3	0.43893	0.50283	0.994347	9999	1	0.17142	0.0027953	0.0078016	0.909817	177	2	0.17142	1.12617	1.12617	0.0182802	0.944277	635 | 470 | 454	3	760 | 422 | 192	3	640.62 | 474.16 | 458.02	3	758.07 | 420.93 | 191.51	3	RAN binding protein 10 [Source:HGNC Symbol;Acc:HGNC:29285]	16	67723070	67806560	-1	protein_coding	GO:0007010|GO:0007166	cytoskeleton organization | cell surface receptor signaling pathway	GO:0005515	protein binding	GO:0000151|GO:0005634|GO:0005737|GO:0005829	ubiquitin ligase complex | nucleus | cytoplasm | cytosol
KCNIP1	6	0.24857	0.44472	0.994347	7333	2	0.18775	0.0015656	0.0078586	0.909817	115	3	0.18775	1.13899	1.13899	0.0200771	0.939313	812 | 791 | 488 | 380 | 376 | 202	6	964 | 660 | 461 | 313 | 204 | 191	6	819.19 | 798.00 | 492.32 | 383.36 | 379.33 | 203.79	6	961.55 | 658.32 | 459.83 | 312.20 | 203.48 | 190.51	6	potassium voltage-gated channel interacting protein 1 [Source:HGNC Symbol;Acc:HGNC:15521]	5	170353487	170736632	1	protein_coding	GO:0006811|GO:0006813|GO:0034765|GO:0071805|GO:1901379	ion transport | potassium ion transport | regulation of ion transmembrane transport | potassium ion transmembrane transport | regulation of potassium ion transmembrane transport	GO:0005244|GO:0005267|GO:0005509|GO:0005515|GO:0015459|GO:0046872	voltage-gated ion channel activity | potassium channel activity | calcium ion binding | protein binding | potassium channel regulator activity | metal ion binding	GO:0005737|GO:0005886|GO:0008076|GO:0016020|GO:0030425|GO:0031234|GO:0042995	cytoplasm | plasma membrane | voltage-gated potassium channel complex | membrane | dendrite | extrinsic component of cytoplasmic side of plasma membrane | cell projection
TIGD3	3	0.46628	0.52017	0.994987	10354	1	0.14946	0.0040739	0.011248	0.909817	251	2	0.14946	1.10915	1.10915	0.0272238	0.92215	589 | 445 | 322	3	537 | 403 | 195	3	594.21 | 448.94 | 324.85	3	535.64 | 401.98 | 194.50	3	tigger transposable element derived 3 [Source:HGNC Symbol;Acc:HGNC:18334]	11	65354751	65357613	1	protein_coding	.	.	GO:0003676|GO:0003677|GO:0005515	nucleic acid binding | DNA binding | protein binding	GO:0005634	nucleus
OPTN	3	0.99736	0.99739	0.999729	18898	0	0.69319	0.0026385	0.0073783	0.909817	172	3	0.69319	1.61685	1.61685	0.0306096	0.916081	763 | 356 | 242	3	628 | 174 | 151	3	769.75 | 359.15 | 244.14	3	626.40 | 173.56 | 150.62	3	optineurin [Source:HGNC Symbol;Acc:HGNC:17142]	10	13099449	13138308	1	protein_coding	GO:0001920|GO:0002376|GO:0006914|GO:0007030|GO:0007165|GO:0008219|GO:0010508|GO:0016192|GO:0034067|GO:0034613|GO:0034620|GO:0043001|GO:0043122|GO:0043124|GO:0045087|GO:0050829|GO:0061734|GO:0090161|GO:1904417	negative regulation of receptor recycling | immune system process | autophagy | Golgi organization | signal transduction | cell death | positive regulation of autophagy | vesicle-mediated transport | protein localization to Golgi apparatus | cellular protein localization | cellular response to unfolded protein | Golgi to plasma membrane protein transport | regulation of I-kappaB kinase/NF-kappaB …	GO:0005515|GO:0008022|GO:0030674|GO:0031267|GO:0031593|GO:0042802|GO:0046872|GO:0070530	protein binding | protein C-terminus binding | protein-macromolecule adaptor activity | small GTPase binding | polyubiquitin modification-dependent protein binding | identical protein binding | metal ion binding | K63-linked polyubiquitin modification-dependent protein binding	GO:0000139|GO:0005634|GO:0005654|GO:0005737|GO:0005768|GO:0005776|GO:0005794|GO:0005802|GO:0005829|GO:0031410|GO:0048471|GO:0055037|GO:0055038	Golgi membrane | nucleus | nucleoplasm | cytoplasm | endosome | autophagosome | Golgi apparatus | trans-Golgi network | cytosol | cytoplasmic vesicle | perinuclear region of cytoplasm | recycling endosome | recycling endosome membrane	606657	GLAUCOMA, NORMAL TENSION, SUSCEPTIBILITY TO;;NTG;;GLAUCOMA, NORMAL PRESSURE, SUSCEPTIBILITY TO; NPG
ZNF394	3	0.84783	0.84786	0.99785	16214	0	0.59871	0.0036905	0.010216	0.909817	227	2	0.59871	1.51436	1.51436	0.0308971	0.915521	565 | 560 | 279	3	581 | 261 | 186	3	570.00 | 564.96 | 281.47	3	579.52 | 260.34 | 185.53	3	zinc finger protein 394 [Source:HGNC Symbol;Acc:HGNC:18832]	7	99473877	99504857	-1	protein_coding	GO:0006355|GO:0006357	regulation of transcription, DNA-templated | regulation of transcription by RNA polymerase II	GO:0000978|GO:0000981|GO:0003677|GO:0005515|GO:0046872	RNA polymerase II cis-regulatory region sequence-specific DNA binding | DNA-binding transcription factor activity, RNA polymerase II-specific | DNA binding | protein binding | metal ion binding	GO:0005634	nucleus
RRS1	3	0.9018	0.90192	0.998292	17132	0	0.83796	0.0037746	0.010446	0.909817	232	2	0.83796	1.78752	1.78752	0.0346466	0.90692	257 | 256 | 227	3	253 | 133 | 128	3	259.27 | 258.27 | 229.01	3	252.36 | 132.66 | 127.67	3	ribosome biogenesis regulator 1 homolog [Source:HGNC Symbol;Acc:HGNC:17083]	8	66429014	66430733	1	protein_coding	GO:0000027|GO:0000055|GO:0000447|GO:0002244|GO:0007080|GO:0042254|GO:0042273|GO:1901796|GO:1902570	ribosomal large subunit assembly | ribosomal large subunit export from nucleus | endonucleolytic cleavage in ITS1 to separate SSU-rRNA from 5.8S rRNA and LSU-rRNA from tricistronic rRNA transcript (SSU-rRNA, 5.8S rRNA, LSU-rRNA) | hematopoietic progenitor cell differentiation | mitotic metaphase plate congression | ribosome biogenesis | ribosomal large subunit biogenesis | regulation of signal tr…	GO:0003723|GO:0005515|GO:0008097	RNA binding | protein binding | 5S rRNA binding	GO:0000794|GO:0005634|GO:0005654|GO:0005730|GO:0005783|GO:0030687	condensed nuclear chromosome | nucleus | nucleoplasm | nucleolus | endoplasmic reticulum | preribosome, large subunit precursor
RAB28	3	0.15286	0.25106	0.994347	5022	2	-0.21888	0.0028806	0.0080493	0.909817	182	1	-0.21888	-1.16383	0.859232	0.0367927	0.898427	654 | 560 | 116	3	770 | 254 | 152	3	659.79 | 564.96 | 117.03	3	768.04 | 253.35 | 151.61	3	RAB28, member RAS oncogene family [Source:HGNC Symbol;Acc:HGNC:9768]	4	13361354	13484365	-1	protein_coding	GO:0006886|GO:1901998	intracellular protein transport | toxin transport	GO:0000166|GO:0003924|GO:0005515|GO:0005525|GO:0019003	nucleotide binding | GTPase activity | protein binding | GTP binding | GDP binding	GO:0005737|GO:0005856|GO:0005886|GO:0012505|GO:0016020|GO:0035253|GO:0036064|GO:0042995	cytoplasm | cytoskeleton | plasma membrane | endomembrane system | membrane | ciliary rootlet | ciliary basal body | cell projection	615374	CONE-ROD DYSTROPHY 18; CORD18
TIPARP	9	0.70779	0.85507	0.998292	13821	1	0.23575	0.0016036	0.0096389	0.909817	118	6	0.23575	1.17752	1.17752	0.0401395	0.892633	631 | 481 | 465 | 433 | 424 | 305 | 202 | 144 | 128	9	450 | 413 | 388 | 327 | 288 | 276 | 194 | 186 | 73	9	636.58 | 485.26 | 469.12 | 436.83 | 427.75 | 307.70 | 203.79 | 145.27 | 129.13	9	448.86 | 411.95 | 387.01 | 326.17 | 287.27 | 275.30 | 193.51 | 185.53 | 72.81	9	TCDD inducible poly(ADP-ribose) polymerase [Source:HGNC Symbol;Acc:HGNC:23696]	3	156673235	156706770	1	protein_coding	GO:0001570|GO:0001822|GO:0006471|GO:0006807|GO:0008209|GO:0008210|GO:0008585|GO:0009791|GO:0010629|GO:0030097|GO:0045732|GO:0048008|GO:0048705|GO:0048745|GO:0060021|GO:0060325|GO:0070213|GO:0071407|GO:0140289	vasculogenesis | kidney development | protein ADP-ribosylation | nitrogen compound metabolic process | androgen metabolic process | estrogen metabolic process | female gonad development | post-embryonic development | negative regulation of gene expression | hemopoiesis | positive regulation of protein catabolic process | platelet-derived growth factor receptor signaling pathway | skeletal system …	GO:0000987|GO:0003950|GO:0016740|GO:0016757|GO:0046872|GO:1990404	cis-regulatory region sequence-specific DNA binding | NAD+ ADP-ribosyltransferase activity | transferase activity | glycosyltransferase activity | metal ion binding | protein ADP-ribosylase activity	GO:0005634	nucleus
RGS4	12	0.76543	0.90766	0.998292	14771	1	0.35514	0.0016919	0.011173	0.909817	126	8	0.35514	1.27911	1.27911	0.0484655	0.870883	1205 | 897 | 489 | 421 | 388 | 376 | 343 | 340 | 200 | 191 | 175 | 149	12	905 | 855 | 454 | 409 | 355 | 296 | 277 | 272 | 268 | 137 | 92 | 86	12	1215.66 | 904.94 | 493.33 | 424.73 | 391.43 | 379.33 | 346.04 | 343.01 | 201.77 | 192.69 | 176.55 | 150.32	12	902.70 | 852.83 | 452.85 | 407.96 | 354.10 | 295.25 | 276.30 | 271.31 | 267.32 | 136.65 | 91.77 | 85.78	12	regulator of G protein signaling 4 [Source:HGNC Symbol;Acc:HGNC:10000]	1	163068775	163076802	1	protein_coding	GO:0001975|GO:0007186|GO:0007420|GO:0008277|GO:0009968|GO:0010460|GO:0042220|GO:0043278|GO:0043547|GO:0045471|GO:0045744|GO:0050790|GO:0051924|GO:0060160|GO:0061052|GO:0110053|GO:1900924|GO:1901379|GO:1901380|GO:1990791|GO:2000463	response to amphetamine | G protein-coupled receptor signaling pathway | brain development | regulation of G protein-coupled receptor signaling pathway | negative regulation of signal transduction | positive regulation of heart rate | response to cocaine | response to morphine | positive regulation of GTPase activity | response to ethanol | negative regulation of G protein-coupled receptor signal…	GO:0001965|GO:0003924|GO:0005096|GO:0005516	G-protein alpha-subunit binding | GTPase activity | GTPase activator activity | calmodulin binding	GO:0005634|GO:0005737|GO:0005829|GO:0005886|GO:0016020|GO:0032991	nucleus | cytoplasm | cytosol | plasma membrane | membrane | protein-containing complex
CPEB2	3	0.8974	0.8975	0.998292	17059	0	0.67549	0.0033773	0.0093729	0.909817	206	2	0.67549	1.59714	1.59714	0.0522186	0.863995	408 | 406 | 324	3	403 | 258 | 164	3	411.61 | 409.59 | 326.87	3	401.98 | 257.34 | 163.58	3	cytoplasmic polyadenylation element binding protein 2 [Source:HGNC Symbol;Acc:HGNC:21745]	4	15002481	15070153	1	protein_coding	GO:0006412|GO:0006417|GO:0032869|GO:0034260|GO:0034599|GO:0071243|GO:0071456|GO:1900248|GO:2000766	translation | regulation of translation | cellular response to insulin stimulus | negative regulation of GTPase activity | cellular response to oxidative stress | cellular response to arsenic-containing substance | cellular response to hypoxia | negative regulation of cytoplasmic translational elongation | negative regulation of cytoplasmic translation	GO:0000900|GO:0003676|GO:0003723|GO:0003730|GO:0005095|GO:0008135|GO:0035925|GO:0043022|GO:0043023|GO:0043024|GO:0045182	translation repressor activity, mRNA regulatory element binding | nucleic acid binding | RNA binding | mRNA 3'-UTR binding | GTPase inhibitor activity | translation factor activity, RNA binding | mRNA 3'-UTR AU-rich region binding | ribosome binding | ribosomal large subunit binding | ribosomal small subunit binding | translation regulator activity	GO:0005634|GO:0005737|GO:0043005|GO:0045202|GO:1990124	nucleus | cytoplasm | neuron projection | synapse | messenger ribonucleoprotein complex
QRICH1	3	0.97916	0.9793	0.999706	18560	0	0.79714	0.0038698	0.010692	0.909817	237	3	0.79714	1.73765	1.73765	0.057017	0.854493	728 | 264 | 255	3	659 | 148 | 144	3	734.44 | 266.34 | 257.26	3	657.33 | 147.62 | 143.63	3	glutamine rich 1 [Source:HGNC Symbol;Acc:HGNC:24713]	3	49029707	49094363	-1	protein_coding	GO:0006986|GO:0030968|GO:0034976|GO:0036499|GO:0042981|GO:0043065|GO:0045893|GO:0070059|GO:0140467	response to unfolded protein | endoplasmic reticulum unfolded protein response | response to endoplasmic reticulum stress | PERK-mediated unfolded protein response | regulation of apoptotic process | positive regulation of apoptotic process | positive regulation of transcription, DNA-templated | intrinsic apoptotic signaling pathway in response to endoplasmic reticulum stress | integrated stress …	GO:0003677|GO:0005515	DNA binding | protein binding	GO:0005634|GO:0005654|GO:0005737|GO:0005886|GO:0016020	nucleus | nucleoplasm | cytoplasm | plasma membrane | membrane	617982	VERVERI-BRADY SYNDROME; VERBRAS
CNP	3	0.078964	0.15347	0.994347	3074	2	-0.33596	0.0038183	0.010557	0.909817	235	1	-0.33596	-1.26222	0.792257	0.0722491	0.818684	670 | 375 | 204	3	479 | 330 | 272	3	675.93 | 378.32 | 205.81	3	477.78 | 329.16 | 271.31	3	2',3'-cyclic nucleotide 3' phosphodiesterase [Source:HGNC Symbol;Acc:HGNC:2158]	17	41966763	41977740	1	protein_coding	GO:0000226|GO:0007268|GO:0007409|GO:0007568|GO:0008344|GO:0009214|GO:0009636|GO:0021762|GO:0030900|GO:0032496|GO:0046902|GO:0048709	microtubule cytoskeleton organization | chemical synaptic transmission | axonogenesis | aging | adult locomotory behavior | cyclic nucleotide catabolic process | response to toxic substance | substantia nigra development | forebrain development | response to lipopolysaccharide | regulation of mitochondrial membrane permeability | oligodendrocyte differentiation	GO:0003723|GO:0004113|GO:0005515|GO:0016787|GO:0030551	RNA binding | 2',3'-cyclic-nucleotide 3'-phosphodiesterase activity | protein binding | hydrolase activity | cyclic nucleotide binding	GO:0005615|GO:0005737|GO:0005741|GO:0005743|GO:0005874|GO:0005886|GO:0005902|GO:0016020|GO:0031143|GO:0035748|GO:0035749|GO:0042470|GO:0042995|GO:0043209|GO:0045202|GO:0048471|GO:0070062	extracellular space | cytoplasm | mitochondrial outer membrane | mitochondrial inner membrane | microtubule | plasma membrane | microvillus | membrane | pseudopodium | myelin sheath abaxonal region | myelin sheath adaxonal region | melanosome | cell projection | myelin sheath | synapse | perinuclear region of cytoplasm | extracellular exosome	619071	LEUKODYSTROPHY, HYPOMYELINATING, 20; HLD20
AKAP5	3	0.99645	0.99652	0.999706	18884	0	0.59763	0.003552	0.009849	0.909817	217	3	0.59763	1.51323	1.51323	0.0798173	0.805199	246 | 198 | 153	3	183 | 132 | 83	3	248.18 | 199.75 | 154.35	3	182.53 | 131.66 | 82.79	3	A-kinase anchoring protein 5 [Source:HGNC Symbol;Acc:HGNC:375]	14	64465499	64474503	1	protein_coding	GO:0007165|GO:0007193|GO:0007194|GO:0007268|GO:0010738|GO:0045762|GO:1900273|GO:1903078|GO:1905751	signal transduction | adenylate cyclase-inhibiting G protein-coupled receptor signaling pathway | negative regulation of adenylate cyclase activity | chemical synaptic transmission | regulation of protein kinase A signaling | positive regulation of adenylate cyclase activity | positive regulation of long-term synaptic potentiation | positive regulation of protein localization to plasma membrane |…	GO:0005515|GO:0005516|GO:0008179|GO:0017124|GO:0030346|GO:0031698|GO:0034237|GO:0035254|GO:0050811|GO:0051018|GO:0060090|GO:0097110	protein binding | calmodulin binding | adenylate cyclase binding | SH3 domain binding | protein phosphatase 2B binding | beta-2 adrenergic receptor binding | protein kinase A regulatory subunit binding | glutamate receptor binding | GABA receptor binding | protein kinase A binding | molecular adaptor activity | scaffold protein binding	GO:0005768|GO:0005829|GO:0005886|GO:0009898|GO:0014069|GO:0016020|GO:0030054|GO:0032590|GO:0043197|GO:0045121|GO:0045202|GO:0060076|GO:0098837	endosome | cytosol | plasma membrane | cytoplasmic side of plasma membrane | postsynaptic density | membrane | cell junction | dendrite membrane | dendritic spine | membrane raft | synapse | excitatory synapse | postsynaptic recycling endosome
KIAA1731	3	0.92569	0.92579	0.998648	17585	0	0.61357	0.0039887	0.011032	0.909817	245	2	0.61357	1.53004	1.53004	0.0937904	0.77881	896 | 552 | 353	3	536 | 478 | 233	3	903.93 | 556.88 | 356.12	3	534.64 | 476.79 | 232.41	3	centrosomal protein 295 [Source:HGNC Symbol;Acc:HGNC:29366]	11	93661682	93730358	1	protein_coding	GO:0007099|GO:0010825|GO:0046599|GO:1901985|GO:1903724|GO:1904951	centriole replication | positive regulation of centrosome duplication | regulation of centriole replication | positive regulation of protein acetylation | positive regulation of centriole elongation | positive regulation of establishment of protein localization	GO:0008017	microtubule binding	GO:0005737|GO:0005813|GO:0005814|GO:0005815|GO:0005819|GO:0005829|GO:0005856|GO:0005886|GO:1990498	cytoplasm | centrosome | centriole | microtubule organizing center | spindle | cytosol | cytoskeleton | plasma membrane | mitotic spindle microtubule
PRPF40B	3	0.33128	0.43924	0.994347	8702	1	0.57402	0.003556	0.0098594	0.909817	218	2	0.57402	1.48867	1.48867	0.103228	0.759801	601 | 435 | 326	3	560 | 408 | 177	3	606.32 | 438.85 | 328.88	3	558.58 | 406.96 | 176.55	3	pre-mRNA processing factor 40 homolog B [Source:HGNC Symbol;Acc:HGNC:25031]	12	49568218	49644666	1	protein_coding	GO:0000398|GO:0006397|GO:0008380|GO:0045292	mRNA splicing, via spliceosome | mRNA processing | RNA splicing | mRNA cis splicing, via spliceosome	GO:0003723|GO:0005515	RNA binding | protein binding	GO:0005634|GO:0005685|GO:0016607|GO:0071004	nucleus | U1 snRNP | nuclear speck | U2-type prespliceosome
KCNAB1	9	0.98762	0.98779	0.999706	18711	0	0.46373	0.0016718	0.0099645	0.909817	124	6	0.46373	1.3791	1.3791	0.104131	0.75837	694 | 599 | 456 | 336 | 306 | 248 | 211 | 209 | 164	9	557 | 408 | 333 | 301 | 272 | 225 | 174 | 147 | 120	9	700.14 | 604.30 | 460.04 | 338.97 | 308.71 | 250.19 | 212.87 | 210.85 | 165.45	9	555.58 | 406.96 | 332.15 | 300.24 | 271.31 | 224.43 | 173.56 | 146.63 | 119.70	9	potassium voltage-gated channel subfamily A regulatory beta subunit 1 [Source:HGNC Symbol;Acc:HGNC:6228]	3	156037701	156539138	1	protein_coding	GO:0006811|GO:0006813|GO:0034220|GO:0034765|GO:0055085|GO:0071805|GO:1901379|GO:1902259|GO:1902260|GO:1903817	ion transport | potassium ion transport | ion transmembrane transport | regulation of ion transmembrane transport | transmembrane transport | potassium ion transmembrane transport | regulation of potassium ion transmembrane transport | regulation of delayed rectifier potassium channel activity | negative regulation of delayed rectifier potassium channel activity | negative regulation of voltage-g…	GO:0004033|GO:0005244|GO:0005249|GO:0015459|GO:0016491|GO:0019904|GO:0044325|GO:0047834|GO:0070402	aldo-keto reductase (NADP) activity | voltage-gated ion channel activity | voltage-gated potassium channel activity | potassium channel regulator activity | oxidoreductase activity | protein domain specific binding | ion channel binding | D-threo-aldose 1-dehydrogenase activity | NADPH binding	GO:0005737|GO:0005829|GO:0005886|GO:0008076|GO:0016020|GO:0016021|GO:0031234|GO:0034705|GO:0044224	cytoplasm | cytosol | plasma membrane | voltage-gated potassium channel complex | membrane | integral component of membrane | extrinsic component of cytoplasmic side of plasma membrane | potassium channel complex | juxtaparanode region of axon
IL6ST	3	0.50627	0.54668	0.995644	10841	1	0.11626	0.0027101	0.0075685	0.909817	174	1	0.11626	1.08392	1.08392	0.104244	0.75824	803 | 587 | 253	3	691 | 401 | 236	3	810.11 | 592.19 | 255.24	3	689.24 | 399.98 | 235.40	3	interleukin 6 cytokine family signal transducer [Source:HGNC Symbol;Acc:HGNC:6021]	5	55935095	55995022	-1	protein_coding	GO:0002675|GO:0002821|GO:0005977|GO:0007165|GO:0008284|GO:0008593|GO:0010575|GO:0010613|GO:0019221|GO:0034097|GO:0038154|GO:0038165|GO:0042102|GO:0042531|GO:0043066|GO:0043524|GO:0045669|GO:0045747|GO:0048711|GO:0048861|GO:0060576|GO:0070102|GO:0070104|GO:0070106|GO:0070120|GO:1901731	positive regulation of acute inflammatory response | positive regulation of adaptive immune response | glycogen metabolic process | signal transduction | positive regulation of cell population proliferation | regulation of Notch signaling pathway | positive regulation of vascular endothelial growth factor production | positive regulation of cardiac muscle hypertrophy | cytokine-mediated signaling…	GO:0004896|GO:0004897|GO:0004915|GO:0004921|GO:0004923|GO:0004924|GO:0005127|GO:0005138|GO:0005515|GO:0019838|GO:0019955|GO:0019970|GO:0019981|GO:0042802|GO:0045509|GO:0097110	cytokine receptor activity | ciliary neurotrophic factor receptor activity | interleukin-6 receptor activity | interleukin-11 receptor activity | leukemia inhibitory factor receptor activity | oncostatin-M receptor activity | ciliary neurotrophic factor receptor binding | interleukin-6 receptor binding | protein binding | growth factor binding | cytokine binding | interleukin-11 binding | interle…	GO:0005576|GO:0005615|GO:0005886|GO:0005896|GO:0005900|GO:0009897|GO:0016020|GO:0016021|GO:0030425|GO:0043025|GO:0043235|GO:0044297|GO:0045121|GO:0070062|GO:0070110	extracellular region | extracellular space | plasma membrane | interleukin-6 receptor complex | oncostatin-M receptor complex | external side of plasma membrane | membrane | integral component of membrane | dendrite | neuronal cell body | receptor complex | cell body | membrane raft | extracellular exosome | ciliary neurotrophic factor receptor complex	618523	HYPER-IgE RECURRENT INFECTION SYNDROME 4, AUTOSOMAL RECESSIVE; HIES4
FCRL5	3	0.42872	0.49656	0.994347	9860	1	0.72682	0.0028733	0.0080268	0.909817	180	2	0.72682	1.65499	1.65499	0.104582	0.757938	521 | 495 | 359	3	635 | 286 | 219	3	525.61 | 499.38 | 362.18	3	633.39 | 285.27 | 218.44	3	Fc receptor like 5 [Source:HGNC Symbol;Acc:HGNC:18508]	1	157513377	157552515	-1	protein_coding	GO:0007166	cell surface receptor signaling pathway	GO:0004888|GO:0005515	transmembrane signaling receptor activity | protein binding	GO:0005886|GO:0005887|GO:0009986|GO:0016020|GO:0016021|GO:0043235	plasma membrane | integral component of plasma membrane | cell surface | membrane | integral component of membrane | receptor complex
FANCB	3	0.49919	0.54189	0.995257	10750	1	0.67633	0.0035431	0.009827	0.909817	216	2	0.67633	1.59807	1.59807	0.132375	0.709966	522 | 343 | 272	3	421 | 330 | 159	3	526.62 | 346.04 | 274.41	3	419.93 | 329.16 | 158.60	3	FA complementation group B [Source:HGNC Symbol;Acc:HGNC:3583]	X	14835961	14873069	-1	protein_coding	GO:0006281|GO:0006974|GO:0036297|GO:1905168|GO:1990414|GO:2000042	DNA repair | cellular response to DNA damage stimulus | interstrand cross-link repair | positive regulation of double-strand break repair via homologous recombination | replication-born double-strand break repair via sister chromatid exchange | negative regulation of double-strand break repair via homologous recombination	GO:0005515	protein binding	GO:0005634|GO:0005654|GO:0043240	nucleus | nucleoplasm | Fanconi anaemia nuclear complex	300514	FANCONI ANEMIA, COMPLEMENTATION GROUP B; FANCB;;FACB;;FANCONI PANCYTOPENIA, TYPE 2; FA2
LOC728392	3	0.99283	0.99295	0.999706	18804	0	0.64782	0.0033159	0.0092141	0.909817	202	3	0.64782	1.5668	1.5668	0.140176	0.698161	456 | 339 | 241	3	294 | 203 | 188	3	460.04 | 342.00 | 243.13	3	293.25 | 202.48 | 187.52	3
OPTC	3	0.86281	0.86282	0.998292	16447	0	0.72363	0.0039148	0.01082	0.909817	241	2	0.72363	1.65133	1.65133	0.144204	0.692799	368 | 298 | 158	3	225 | 179 | 162	3	371.26 | 300.64 | 159.40	3	224.43 | 178.55 | 161.59	3	opticin [Source:HGNC Symbol;Acc:HGNC:8158]	1	203494153	203508949	1	protein_coding	GO:0030199	collagen fibril organization	GO:0005201|GO:0005515	extracellular matrix structural constituent | protein binding	GO:0005576|GO:0031012	extracellular region | extracellular matrix
ATF7IP2	3	0.99599	0.99607	0.999706	18874	0	0.51608	0.0040077	0.011091	0.909817	246	3	0.51608	1.43006	1.43006	0.150003	0.684046	550 | 469 | 262	3	449 | 265 | 185	3	554.87 | 473.15 | 264.32	3	447.86 | 264.33 | 184.53	3	activating transcription factor 7 interacting protein 2 [Source:HGNC Symbol;Acc:HGNC:20397]	16	10326434	10483638	1	protein_coding	.	.	GO:0005515	protein binding	GO:0005634	nucleus
CHST4	6	0.99838	0.99836	0.999729	18909	0	0.35989	0.0016173	0.0081005	0.909817	120	6	0.35989	1.28333	1.28333	0.170086	0.654773	673 | 374 | 372 | 332 | 274 | 109	6	608 | 341 | 263 | 240 | 235 | 59	6	678.96 | 377.31 | 375.29 | 334.94 | 276.42 | 109.96	6	606.46 | 340.13 | 262.33 | 239.39 | 234.40 | 58.85	6	carbohydrate sulfotransferase 4 [Source:HGNC Symbol;Acc:HGNC:1972]	16	71525233	71538748	1	protein_coding	GO:0005975|GO:0006044|GO:0006477|GO:0006790|GO:0006954|GO:0006955|GO:0007155|GO:0007267|GO:0016266|GO:1903238	carbohydrate metabolic process | N-acetylglucosamine metabolic process | protein sulfation | sulfur compound metabolic process | inflammatory response | immune response | cell adhesion | cell-cell signaling | O-glycan processing | positive regulation of leukocyte tethering or rolling	GO:0001517|GO:0008146|GO:0016740	N-acetylglucosamine 6-O-sulfotransferase activity | sulfotransferase activity | transferase activity	GO:0000139|GO:0005794|GO:0005802|GO:0016020|GO:0016021|GO:0031228	Golgi membrane | Golgi apparatus | trans-Golgi network | membrane | integral component of membrane | intrinsic component of Golgi membrane
IL1RAP	3	0.87669	0.87676	0.998292	16677	0	0.68398	0.0036747	0.010169	0.909817	226	2	0.68398	1.60657	1.60657	0.171412	0.652504	483 | 385 | 320	3	488 | 242 | 194	3	487.27 | 388.41 | 322.83	3	486.76 | 241.39 | 193.51	3	interleukin 1 receptor accessory protein [Source:HGNC Symbol;Acc:HGNC:5995]	3	190514051	190659750	1	protein_coding	GO:0002376|GO:0006954|GO:0006955|GO:0007165|GO:0019221|GO:0032736|GO:0032753|GO:0032754|GO:0032755|GO:0038172|GO:0045087|GO:0051092|GO:0051965|GO:0065003|GO:0099151|GO:0099545|GO:0099560|GO:1905606	immune system process | inflammatory response | immune response | signal transduction | cytokine-mediated signaling pathway | positive regulation of interleukin-13 production | positive regulation of interleukin-4 production | positive regulation of interleukin-5 production | positive regulation of interleukin-6 production | interleukin-33-mediated signaling pathway | innate immune response | pos…	GO:0002114|GO:0003953|GO:0004908|GO:0005149|GO:0016787|GO:0050135|GO:0061809	interleukin-33 receptor activity | NAD+ nucleosidase activity | interleukin-1 receptor activity | interleukin-1 receptor binding | hydrolase activity | NAD(P)+ nucleosidase activity | NAD+ nucleotidase, cyclic ADP-ribose generating	GO:0005576|GO:0005886|GO:0005887|GO:0016020|GO:0016021|GO:0098978	extracellular region | plasma membrane | integral component of plasma membrane | membrane | integral component of membrane | glutamatergic synapse
KIAA1683	3	0.98722	0.98737	0.999706	18701	0	0.58751	0.0034817	0.0096462	0.909817	211	3	0.58751	1.50265	1.50265	0.174979	0.64739	571 | 513 | 438	3	443 | 384 | 258	3	576.05 | 517.54 | 441.88	3	441.87 | 383.02 | 257.34	3
AGTPBP1	3	0.93412	0.93428	0.999307	17733	0	0.58129	0.0032058	0.008911	0.909817	194	2	0.58129	1.49619	1.49619	0.178134	0.643335	607 | 409 | 251	3	410 | 238 | 237	3	612.37 | 412.62 | 253.22	3	408.96 | 237.40 | 236.40	3	ATP/GTP binding carboxypeptidase 1 [Source:HGNC Symbol;Acc:HGNC:17258]	9	85546539	85742029	-1	protein_coding	GO:0001754|GO:0006508|GO:0007005|GO:0007628|GO:0008285|GO:0021549|GO:0021680|GO:0021702|GO:0021772|GO:0021954|GO:0035608|GO:0035609|GO:0035610|GO:0042133|GO:0050905|GO:0060041|GO:0098930|GO:0098957|GO:0098958|GO:2000060	eye photoreceptor cell differentiation | proteolysis | mitochondrion organization | adult walking behavior | negative regulation of cell population proliferation | cerebellum development | cerebellar Purkinje cell layer development | cerebellar Purkinje cell differentiation | olfactory bulb development | central nervous system neuron development | protein deglutamylation | C-terminal protein degl…	GO:0004180|GO:0004181|GO:0008233|GO:0008237|GO:0008270|GO:0015631|GO:0016787|GO:0046872	carboxypeptidase activity | metallocarboxypeptidase activity | peptidase activity | metallopeptidase activity | zinc ion binding | tubulin binding | hydrolase activity | metal ion binding	GO:0005634|GO:0005730|GO:0005737|GO:0005739|GO:0005829|GO:0030424|GO:0043231|GO:1904115	nucleus | nucleolus | cytoplasm | mitochondrion | cytosol | axon | intracellular membrane-bounded organelle | axon cytoplasm	618276	NEURODEGENERATION, CHILDHOOD-ONSET, WITH CEREBELLAR ATROPHY; CONDCA
PRKCDBP	3	0.29669	0.42026	0.994347	8245	1	0.029828	0.0036478	0.010106	0.909817	223	1	0.029828	1.02089	1.02089	0.179884	0.640694	1020 | 429 | 317	3	558 | 430 | 425	3	1029.03 | 432.80 | 319.81	3	556.58 | 428.91 | 423.92	3	caveolae associated protein 3 [Source:HGNC Symbol;Acc:HGNC:9400]	11	6318946	6320532	-1	protein_coding	GO:0030866|GO:0032922|GO:0048511|GO:0051898|GO:0070374|GO:1901003	cortical actin cytoskeleton organization | circadian regulation of gene expression | rhythmic process | negative regulation of protein kinase B signaling | positive regulation of ERK1 and ERK2 cascade | negative regulation of fermentation	GO:0005080|GO:0005515	protein kinase C binding | protein binding	GO:0005737|GO:0005829|GO:0005901|GO:0016020|GO:0032991	cytoplasm | cytosol | caveola | membrane | protein-containing complex
TBX15	3	0.17799	0.28371	0.994347	5620	2	-0.235	0.0030085	0.0083957	0.909817	186	1	-0.235	-1.17691	0.849685	0.183254	0.636943	1063 | 267 | 203	3	579 | 318 | 258	3	1072.41 | 269.36 | 204.80	3	577.53 | 317.19 | 257.34	3	T-box transcription factor 15 [Source:HGNC Symbol;Acc:HGNC:11594]	1	118883046	118989556	-1	protein_coding	GO:0000122|GO:0001708|GO:0006355|GO:0006357|GO:0048701|GO:0048704	negative regulation of transcription by RNA polymerase II | cell fate specification | regulation of transcription, DNA-templated | regulation of transcription by RNA polymerase II | embryonic cranial skeleton morphogenesis | embryonic skeletal system morphogenesis	GO:0000976|GO:0000978|GO:0000981|GO:0001227|GO:0003677|GO:0003700|GO:0005515|GO:0042803|GO:1990837	transcription cis-regulatory region binding | RNA polymerase II cis-regulatory region sequence-specific DNA binding | DNA-binding transcription factor activity, RNA polymerase II-specific | DNA-binding transcription repressor activity, RNA polymerase II-specific | DNA binding | DNA-binding transcription factor activity | protein binding | protein homodimerization activity | sequence-specific doub…	GO:0000785|GO:0005634|GO:0090571	chromatin | nucleus | RNA polymerase II transcription repressor complex	260660	COUSIN SYNDROME;;CRANIOFACIAL DYSMORPHISM, HYPOPLASIA OF SCAPULA AND PELVIS, AND SHORT STATURE;;PELVISCAPULAR DYSPLASIA
HS3ST3A1	3	0.95313	0.95344	0.999307	18083	0	0.6384	0.0038102	0.010539	0.909817	234	2	0.6384	1.5566	1.5566	0.196293	0.617248	590 | 330 | 303	3	383 | 279 | 202	3	595.22 | 332.92 | 305.68	3	382.03 | 278.29 | 201.49	3	heparan sulfate-glucosamine 3-sulfotransferase 3A1 [Source:HGNC Symbol;Acc:HGNC:5196]	17	13494032	13601929	-1	protein_coding	GO:0006024|GO:1901135|GO:1901564	glycosaminoglycan biosynthetic process | carbohydrate derivative metabolic process | organonitrogen compound metabolic process	GO:0008146|GO:0008467|GO:0016740|GO:0033872	sulfotransferase activity | [heparan sulfate]-glucosamine 3-sulfotransferase 1 activity | transferase activity | [heparan sulfate]-glucosamine 3-sulfotransferase 3 activity	GO:0000139|GO:0005794|GO:0016020|GO:0016021	Golgi membrane | Golgi apparatus | membrane | integral component of membrane
TOMM22	3	0.88822	0.88831	0.998292	16889	0	0.036877	0.0029232	0.0081648	0.909817	183	1	0.036877	1.02589	1.02589	0.19864	0.614181	1054 | 509 | 140	3	569 | 510 | 138	3	1063.33 | 513.50 | 141.24	3	567.55 | 508.70 | 137.65	3	translocase of outer mitochondrial membrane 22 [Source:HGNC Symbol;Acc:HGNC:18002]	22	38681957	38685421	1	protein_coding	GO:0006626|GO:0006886|GO:0015031|GO:0043065|GO:0045040|GO:0051204|GO:0071806	protein targeting to mitochondrion | intracellular protein transport | protein transport | positive regulation of apoptotic process | protein insertion into mitochondrial outer membrane | protein insertion into mitochondrial membrane | protein transmembrane transport	GO:0005515|GO:0008320	protein binding | protein transmembrane transporter activity	GO:0005739|GO:0005741|GO:0005742|GO:0016020|GO:0016021|GO:0098588	mitochondrion | mitochondrial outer membrane | mitochondrial outer membrane translocase complex | membrane | integral component of membrane | bounding membrane of organelle
PRR32	3	0.99603	0.99611	0.999706	18876	0	0.50678	0.0039701	0.010978	0.909817	242	3	0.50678	1.42088	1.42088	0.208008	0.601389	419 | 359 | 228	3	281 | 254 | 162	3	422.71 | 362.18 | 230.02	3	280.29 | 253.35 | 161.59	3	proline rich 32 [Source:HGNC Symbol;Acc:HGNC:34498]	X	126819729	126821786	1	protein_coding	.	.	GO:0005515	protein binding	.	.
RFT1	3	0.99598	0.99606	0.999706	18873	0	0.52943	0.0040174	0.011116	0.909817	247	3	0.52943	1.44336	1.44336	0.21068	0.597511	436 | 253 | 146	3	280 | 181 | 102	3	439.86 | 255.24 | 147.29	3	279.29 | 180.54 | 101.74	3	RFT1 homolog [Source:HGNC Symbol;Acc:HGNC:30220]	3	53088483	53130453	-1	protein_coding	GO:0006488|GO:0008643|GO:0034203	dolichol-linked oligosaccharide biosynthetic process | carbohydrate transport | glycolipid translocation	GO:0005515|GO:0034202	protein binding | glycolipid floppase activity	GO:0005789|GO:0016020|GO:0016021	endoplasmic reticulum membrane | membrane | integral component of membrane	612015	CONGENITAL DISORDER OF GLYCOSYLATION, TYPE In; CDG1N;;CDG In; CDGIn
NBPF6	3	0.9965	0.99656	0.999706	18886	0	0.50432	0.003503	0.0097074	0.909817	212	3	0.50432	1.41846	1.41846	0.227368	0.572333	756 | 567 | 309	3	474 | 404 | 236	3	762.69 | 572.02 | 311.73	3	472.80 | 402.97 | 235.40	3	NBPF member 6 [Source:HGNC Symbol;Acc:HGNC:31988]	1	108450282	108471920	1	protein_coding	.	.	.	.	GO:0005737	cytoplasm
NDUFB4	3	0.99653	0.99659	0.999706	18887	0	0.39292	0.0034725	0.0096212	0.909817	210	3	0.39292	1.31305	1.31305	0.236333	0.559272	665 | 357 | 327	3	512 | 277 | 198	3	670.88 | 360.16 | 329.89	3	510.70 | 276.30 | 197.50	3	NADH:ubiquinone oxidoreductase subunit B4 [Source:HGNC Symbol;Acc:HGNC:7699]	3	120596328	120602507	1	protein_coding	GO:0006120|GO:0006979|GO:0032981	mitochondrial electron transport, NADH to ubiquinone | response to oxidative stress | mitochondrial respiratory chain complex I assembly	GO:0008137	NADH dehydrogenase (ubiquinone) activity	GO:0005654|GO:0005739|GO:0005743|GO:0005747|GO:0016020|GO:0016021|GO:0070469	nucleoplasm | mitochondrion | mitochondrial inner membrane | mitochondrial respiratory chain complex I | membrane | integral component of membrane | respirasome
RBM28	3	0.99682	0.99687	0.999721	18893	0	0.44241	0.0031804	0.0088572	0.909817	192	3	0.44241	1.35887	1.35887	0.237188	0.55809	467 | 261 | 132	3	352 | 194 | 82	3	471.13 | 263.31 | 133.17	3	351.11 | 193.51 | 81.79	3	RNA binding motif protein 28 [Source:HGNC Symbol;Acc:HGNC:21863]	7	128297685	128343908	-1	protein_coding	GO:0006397|GO:0008380	mRNA processing | RNA splicing	GO:0003676|GO:0003723	nucleic acid binding | RNA binding	GO:0005634|GO:0005681|GO:0005730	nucleus | spliceosomal complex | nucleolus	612079	ALOPECIA, NEUROLOGIC DEFECTS, AND ENDOCRINOPATHY SYNDROME; ANES;;ANE SYNDROME
F13A1	3	0.99672	0.99678	0.999721	18891	0	0.51988	0.003276	0.0091085	0.909817	201	3	0.51988	1.43384	1.43384	0.239198	0.556051	696 | 464 | 325	3	574 | 327 | 202	3	702.16 | 468.11 | 327.88	3	572.54 | 326.17 | 201.49	3	coagulation factor XIII A chain [Source:HGNC Symbol;Acc:HGNC:3531]	6	6144084	6321013	-1	protein_coding	GO:0007596|GO:0007599|GO:0018149|GO:0072378	blood coagulation | hemostasis | peptide cross-linking | blood coagulation, fibrin clot formation	GO:0003810|GO:0005515|GO:0016740|GO:0016746|GO:0046872	protein-glutamine gamma-glutamyltransferase activity | protein binding | transferase activity | acyltransferase activity | metal ion binding	GO:0005576|GO:0005737|GO:0031093|GO:0062023|GO:0072562	extracellular region | cytoplasm | platelet alpha granule lumen | collagen-containing extracellular matrix | blood microparticle	188050	THROMBOPHILIA DUE TO THROMBIN DEFECT; THPH1;;THROMBOPHILIA DUE TO FACTOR 2 DEFECT;;VENOUS THROMBOSIS;;VENOUS THROMBOEMBOLISM THROMBOSIS, PROTECTION AGAINST, INCLUDED
C14orf169	3	0.99666	0.99672	0.999721	18890	0	0.46611	0.0033415	0.0092846	0.909817	204	3	0.46611	1.38138	1.38138	0.266569	0.524042	342 | 299 | 223	3	260 | 193 | 163	3	345.03 | 301.65 | 224.97	3	259.34 | 192.51 | 162.59	3	ribosomal oxygenase 1 [Source:HGNC Symbol;Acc:HGNC:20968]	14	73490933	73493394	1	protein_coding	GO:0006325|GO:0034720|GO:0034721|GO:0045668|GO:0045892|GO:0070544	chromatin organization | histone H3-K4 demethylation | histone H3-K4 demethylation, trimethyl-H3-K4-specific | negative regulation of osteoblast differentiation | negative regulation of transcription, DNA-templated | histone H3-K36 demethylation	GO:0005506|GO:0005515|GO:0016491|GO:0016706|GO:0032453|GO:0034647|GO:0046872|GO:0051213|GO:0051864	iron ion binding | protein binding | oxidoreductase activity | 2-oxoglutarate-dependent dioxygenase activity | histone demethylase activity (H3-K4 specific) | histone demethylase activity (H3-trimethyl-K4 specific) | metal ion binding | dioxygenase activity | histone demethylase activity (H3-K36 specific)	GO:0005634|GO:0005654|GO:0005730	nucleus | nucleoplasm | nucleolus
HOMER1	3	0.44356	0.50569	0.994347	10056	1	0.60131	0.003327	0.009247	0.909817	203	2	0.60131	1.51709	1.51709	0.268839	0.520468	595 | 548 | 449	3	551 | 394 | 365	3	600.27 | 552.85 | 452.97	3	549.60 | 393.00 | 364.07	3	homer scaffold protein 1 [Source:HGNC Symbol;Acc:HGNC:17512]	5	79372636	79514134	-1	protein_coding	GO:0003009|GO:0007206|GO:0007216|GO:0007268|GO:0007623|GO:0009967|GO:0035094|GO:0035418|GO:0042220|GO:0048148|GO:0048741|GO:0048875|GO:0051262|GO:0051592|GO:0051928|GO:0051966|GO:0090279|GO:0098962|GO:1902950|GO:2001256|GO:2001257	skeletal muscle contraction | phospholipase C-activating G protein-coupled glutamate receptor signaling pathway | G protein-coupled glutamate receptor signaling pathway | chemical synaptic transmission | circadian rhythm | positive regulation of signal transduction | response to nicotine | protein localization to synapse | response to cocaine | behavioral response to cocaine | skeletal muscle fib…	GO:0005102|GO:0005515|GO:0031802|GO:0035256|GO:0035591|GO:0044325|GO:0044877|GO:0060090|GO:0097110|GO:0099186	signaling receptor binding | protein binding | type 5 metabotropic glutamate receptor binding | G protein-coupled glutamate receptor binding | signaling adaptor activity | ion channel binding | protein-containing complex binding | molecular adaptor activity | scaffold protein binding | structural constituent of postsynapse	GO:0005737|GO:0005829|GO:0005886|GO:0014069|GO:0016020|GO:0030018|GO:0030054|GO:0030424|GO:0030425|GO:0042995|GO:0043005|GO:0043025|GO:0043034|GO:0043197|GO:0043198|GO:0044309|GO:0045177|GO:0045202|GO:0060076|GO:0098794|GO:0098978|GO:0099524	cytoplasm | cytosol | plasma membrane | postsynaptic density | membrane | Z disc | cell junction | axon | dendrite | cell projection | neuron projection | neuronal cell body | costamere | dendritic spine | dendritic shaft | neuron spine | apical part of cell | synapse | excitatory synapse | postsynapse | glutamatergic synapse | postsynaptic cytosol
BTG2	3	0.85677	0.85677	0.998292	16357	0	0.048683	0.0034348	0.0095229	0.909817	209	1	0.048683	1.03432	1.03432	0.276362	0.511195	1294 | 394 | 134	3	745 | 404 | 131	3	1305.45 | 397.49 | 135.19	3	743.11 | 402.97 | 130.67	3	BTG anti-proliferation factor 2 [Source:HGNC Symbol;Acc:HGNC:1131]	1	203305491	203309602	1	protein_coding	GO:0000122|GO:0006281|GO:0006479|GO:0006974|GO:0008285|GO:0008306|GO:0009612|GO:0009952|GO:0010033|GO:0010243|GO:0014070|GO:0017148|GO:0021542|GO:0021954|GO:0030182|GO:0031175|GO:0035914|GO:0043066|GO:0043434|GO:0043524|GO:0045930|GO:0051602|GO:0060213|GO:2000178	negative regulation of transcription by RNA polymerase II | DNA repair | protein methylation | cellular response to DNA damage stimulus | negative regulation of cell population proliferation | associative learning | response to mechanical stimulus | anterior/posterior pattern specification | response to organic substance | response to organonitrogen compound | response to organic cyclic compound …	GO:0003714|GO:0005515	transcription corepressor activity | protein binding	GO:0005634|GO:0005737|GO:0005829|GO:0070062	nucleus | cytoplasm | cytosol | extracellular exosome
MRPS18A	3	0.99716	0.99719	0.999729	18897	0	0.53402	0.0028408	0.0079301	0.909817	178	3	0.53402	1.44796	1.44796	0.298129	0.487665	501 | 397 | 303	3	398 | 277 | 206	3	505.43 | 400.51 | 305.68	3	396.99 | 276.30 | 205.48	3	mitochondrial ribosomal protein S18A [Source:HGNC Symbol;Acc:HGNC:14515]	6	43671202	43687791	-1	protein_coding	GO:0006412|GO:0032543	translation | mitochondrial translation	GO:0003735|GO:0070181	structural constituent of ribosome | small ribosomal subunit rRNA binding	GO:0005737|GO:0005739|GO:0005743|GO:0005762|GO:0005763|GO:0005840|GO:0043229	cytoplasm | mitochondrion | mitochondrial inner membrane | mitochondrial large ribosomal subunit | mitochondrial small ribosomal subunit | ribosome | intracellular organelle
TMEM63A	3	0.67976	0.68185	0.996986	13346	1	-0.012251	0.0040313	0.011151	0.909817	250	1	-0.012251	-1.00853	0.991544	0.309241	0.475633	1400 | 431 | 249	3	828 | 484 | 254	3	1412.39 | 434.81 | 251.20	3	825.90 | 482.77 | 253.35	3	transmembrane protein 63A [Source:HGNC Symbol;Acc:HGNC:29118]	1	225845536	225882380	-1	protein_coding	GO:0006811|GO:0034220|GO:0098655	ion transport | ion transmembrane transport | cation transmembrane transport	GO:0003676|GO:0005227|GO:0005515|GO:0008381|GO:1990760	nucleic acid binding | calcium activated cation channel activity | protein binding | mechanosensitive ion channel activity | osmolarity-sensing cation channel activity	GO:0005764|GO:0005765|GO:0005886|GO:0016020|GO:0016021|GO:0034451|GO:0035579|GO:0043231|GO:0070062|GO:0070821	lysosome | lysosomal membrane | plasma membrane | membrane | integral component of membrane | centriolar satellite | specific granule membrane | intracellular membrane-bounded organelle | extracellular exosome | tertiary granule membrane	618688	LEUKODYSTROPHY, HYPOMYELINATING, 19, TRANSIENT INFANTILE; HLD19
IL8	3	0.99626	0.99633	0.999706	18878	0	0.44845	0.0037391	0.010351	0.909817	231	3	0.44845	1.36457	1.36457	0.309589	0.474988	563 | 424 | 337	3	459 | 314 | 220	3	567.98 | 427.75 | 339.98	3	457.83 | 313.20 | 219.44	3	C-X-C motif chemokine ligand 8 [Source:HGNC Symbol;Acc:HGNC:6025]	4	73740541	73743716	1	protein_coding	GO:0001525|GO:0002237|GO:0006935|GO:0006952|GO:0006954|GO:0006955|GO:0007165|GO:0007186|GO:0008285|GO:0009605|GO:0010628|GO:0010629|GO:0019722|GO:0030155|GO:0030593|GO:0031328|GO:0031623|GO:0034976|GO:0035556|GO:0042119|GO:0044344|GO:0045091|GO:0045744|GO:0045766|GO:0048566|GO:0050930|GO:0060354|GO:0061844|GO:0070098|GO:0071222|GO:0071347|GO:0071356|GO:0090023|GO:2000535	angiogenesis | response to molecule of bacterial origin | chemotaxis | defense response | inflammatory response | immune response | signal transduction | G protein-coupled receptor signaling pathway | negative regulation of cell population proliferation | response to external stimulus | positive regulation of gene expression | negative regulation of gene expression | calcium-mediated signaling | …	GO:0005125|GO:0005153|GO:0005515|GO:0008009|GO:0008201|GO:0045236	cytokine activity | interleukin-8 receptor binding | protein binding | chemokine activity | heparin binding | CXCR chemokine receptor binding	GO:0005576|GO:0005615	extracellular region | extracellular space
IL1RL2	3	0.46441	0.51898	0.994987	10332	1	0.52189	0.003666	0.010149	0.909817	225	2	0.52189	1.43583	1.43583	0.315143	0.469528	794 | 534 | 403	3	559 | 495 | 356	3	801.03 | 538.73 | 406.57	3	557.58 | 493.74 | 355.10	3	interleukin 1 receptor like 2 [Source:HGNC Symbol;Acc:HGNC:5999]	2	102187006	102240002	1	protein_coding	GO:0002376|GO:0006954|GO:0006968|GO:0007165|GO:0019221|GO:0032755|GO:0045087|GO:0045582|GO:0050727|GO:0070498	immune system process | inflammatory response | cellular defense response | signal transduction | cytokine-mediated signaling pathway | positive regulation of interleukin-6 production | innate immune response | positive regulation of T cell differentiation | regulation of inflammatory response | interleukin-1-mediated signaling pathway	GO:0003953|GO:0004908|GO:0004909|GO:0016787|GO:0050135|GO:0061809	NAD+ nucleosidase activity | interleukin-1 receptor activity | interleukin-1, type I, activating receptor activity | hydrolase activity | NAD(P)+ nucleosidase activity | NAD+ nucleotidase, cyclic ADP-ribose generating	GO:0005886|GO:0005887|GO:0016020|GO:0016021	plasma membrane | integral component of plasma membrane | membrane | integral component of membrane
FMR1NB	3	0.99628	0.99634	0.999706	18880	0	0.44824	0.0037247	0.010315	0.909817	229	3	0.44824	1.36437	1.36437	0.316159	0.467873	343 | 323 | 218	3	254 | 249 | 147	3	346.04 | 325.86 | 219.93	3	253.35 | 248.37 | 146.63	3	FMR1 neighbor [Source:HGNC Symbol;Acc:HGNC:26372]	X	147981337	148026665	1	protein_coding	.	.	.	.	GO:0016020|GO:0016021	membrane | integral component of membrane
MARCH4	3	0.54503	0.57378	0.995765	11350	1	0.53671	0.003411	0.0094566	0.909817	207	2	0.53671	1.45066	1.45066	0.317396	0.466913	1287 | 573 | 318	3	897 | 385 | 385	3	1298.39 | 578.07 | 320.81	3	894.72 | 384.02 | 384.02	3	membrane associated ring-CH-type finger 4 [Source:HGNC Symbol;Acc:HGNC:29269]	2	216257865	216372483	-1	protein_coding	GO:0016567	protein ubiquitination	GO:0004842|GO:0008270|GO:0016740|GO:0046872	ubiquitin-protein transferase activity | zinc ion binding | transferase activity | metal ion binding	GO:0000139|GO:0005794|GO:0005795|GO:0005802|GO:0016020|GO:0016021	Golgi membrane | Golgi apparatus | Golgi stack | trans-Golgi network | membrane | integral component of membrane
OR10A4	3	0.99639	0.99646	0.999706	18882	0	0.46462	0.0036059	0.0099822	0.909817	222	3	0.46462	1.37995	1.37995	0.325095	0.458994	482 | 284 | 223	3	353 | 202 | 164	3	486.27 | 286.51 | 224.97	3	352.10 | 201.49 | 163.58	3	olfactory receptor family 10 subfamily A member 4 [Source:HGNC Symbol;Acc:HGNC:15130]	11	6876625	6877619	1	protein_coding	GO:0007165|GO:0007186|GO:0007411|GO:0007608|GO:0050896|GO:0050911	signal transduction | G protein-coupled receptor signaling pathway | axon guidance | sensory perception of smell | response to stimulus | detection of chemical stimulus involved in sensory perception of smell	GO:0004930|GO:0004984	G protein-coupled receptor activity | olfactory receptor activity	GO:0005886|GO:0016020|GO:0016021	plasma membrane | membrane | integral component of membrane
C16orf13	3	0.99591	0.996	0.999706	18871	0	0.5048	0.004088	0.011284	0.909817	252	3	0.5048	1.41893	1.41893	0.326551	0.457213	476 | 312 | 176	3	339 | 241 | 124	3	480.21 | 314.76 | 177.56	3	338.14 | 240.39 | 123.68	3	methyltransferase like 26 [Source:HGNC Symbol;Acc:HGNC:14141]	16	634427	636366	-1	protein_coding	.	.	.	.	.	.
KRT85	3	0.99627	0.99634	0.999706	18879	0	0.46577	0.003733	0.010332	0.909817	230	3	0.46577	1.38105	1.38105	0.340707	0.443287	745 | 466 | 428	3	515 | 341 | 340	3	751.59 | 470.12 | 431.79	3	513.69 | 340.13 | 339.14	3	keratin 85 [Source:HGNC Symbol;Acc:HGNC:6462]	12	52360006	52367481	-1	protein_coding	GO:0008544	epidermis development	GO:0005198|GO:0005515	structural molecule activity | protein binding	GO:0005615|GO:0005829|GO:0005882|GO:0045095	extracellular space | cytosol | intermediate filament | keratin filament	602032	ECTODERMAL DYSPLASIA 4, HAIR/NAIL TYPE; ECTD4;;ECTODERMAL DYSPLASIA, 'PURE' HAIR/NAIL TYPE
TCF20	2	0.99535	0.99519	0.999706	18860	0	0.48568	0.0046548	0.008922	0.909817	277	2	0.48568	1.40025	1.40025	0.341762	0.442098	901 | 712	2	625 | 535	2	908.97 | 718.30	2	623.41 | 533.64	2	transcription factor 20 [Source:HGNC Symbol;Acc:HGNC:11631]	22	42160013	42343616	-1	protein_coding	GO:0006357|GO:0045944	regulation of transcription by RNA polymerase II | positive regulation of transcription by RNA polymerase II	GO:0003677|GO:0003723|GO:0005515|GO:0046872	DNA binding | RNA binding | protein binding | metal ion binding	GO:0005634|GO:0005654|GO:0016604	nucleus | nucleoplasm | nuclear body	618430	DEVELOPMENTAL DELAY WITH VARIABLE INTELLECTUAL IMPAIRMENT AND BEHAVIORAL ABNORMALITIES; DDVIBA
SPAG11B	6	0.51665	0.67684	0.996986	10974	2	0.15864	0.0017803	0.0088796	0.909817	130	4	0.15864	1.11623	1.11623	0.348465	0.435561	1693 | 1368 | 1273 | 1127 | 797 | 549	6	1401 | 1203 | 1189 | 1052 | 892 | 323	6	1707.98 | 1380.11 | 1284.27 | 1136.97 | 804.05 | 553.86	6	1397.44 | 1199.94 | 1185.98 | 1049.33 | 889.73 | 322.18	6	sperm associated antigen 11B [Source:HGNC Symbol;Acc:HGNC:14534]	8	7442684	7463674	-1	protein_coding	GO:0006952|GO:0007283|GO:0042742|GO:0051838|GO:0061844	defense response | spermatogenesis | defense response to bacterium | cytolysis by host of symbiont cells | antimicrobial humoral immune response mediated by antimicrobial peptide	GO:0003674|GO:0005515	molecular_function | protein binding	GO:0005576	extracellular region
THNSL2	5	0.57342	0.70952	0.996986	11728	1	0.43925	0.0024994	0.010809	0.909817	167	4	0.43925	1.3559	1.3559	0.349821	0.434277	748 | 588 | 508 | 275 | 243	5	717 | 546 | 408 | 184 | 181	5	754.62 | 593.20 | 512.50 | 277.43 | 245.15	5	715.18 | 544.61 | 406.96 | 183.53 | 180.54	5	threonine synthase like 2 [Source:HGNC Symbol;Acc:HGNC:25602]	2	88170295	88186636	1	protein_coding	GO:0007165|GO:0008150|GO:0009071|GO:0016311|GO:0046360	signal transduction | biological_process | serine family amino acid catabolic process | dephosphorylation | 2-oxobutyrate biosynthetic process	GO:0003674|GO:0005125|GO:0016829|GO:0030170|GO:0070905	molecular_function | cytokine activity | lyase activity | pyridoxal phosphate binding | serine binding	GO:0005575|GO:0005576|GO:0005615	cellular_component | extracellular region | extracellular space
CSAD	9	0.9935	0.9936	0.999706	18823	0	0.42329	0.001891	0.011059	0.909817	139	6	0.42329	1.34098	1.34098	0.351741	0.432565	718 | 536 | 531 | 493 | 296 | 276 | 247 | 176 | 91	9	750 | 393 | 362 | 358 | 249 | 223 | 216 | 160 | 59	9	724.35 | 540.74 | 535.70 | 497.36 | 298.62 | 278.44 | 249.19 | 177.56 | 91.81	9	748.09 | 392.00 | 361.08 | 357.09 | 248.37 | 222.43 | 215.45 | 159.59 | 58.85	9	cysteine sulfinic acid decarboxylase [Source:HGNC Symbol;Acc:HGNC:18966]	12	53157663	53180925	-1	protein_coding	GO:0019449|GO:0019452|GO:0019752|GO:0042412	L-cysteine catabolic process to hypotaurine | L-cysteine catabolic process to taurine | carboxylic acid metabolic process | taurine biosynthetic process	GO:0003824|GO:0004068|GO:0004782|GO:0016829|GO:0016830|GO:0016831|GO:0030170	catalytic activity | aspartate 1-decarboxylase activity | sulfinoalanine decarboxylase activity | lyase activity | carbon-carbon lyase activity | carboxy-lyase activity | pyridoxal phosphate binding	GO:0005737	cytoplasm
ZNF440	3	0.99646	0.99653	0.999706	18885	0	0.49695	0.003541	0.0098223	0.909817	215	3	0.49695	1.41123	1.41123	0.353028	0.430909	641 | 307 | 299	3	527 | 216 | 214	3	646.67 | 309.72 | 301.65	3	525.66 | 215.45 | 213.46	3	zinc finger protein 440 [Source:HGNC Symbol;Acc:HGNC:20874]	19	11814273	11835216	1	protein_coding	GO:0000122|GO:0006355|GO:0006357	negative regulation of transcription by RNA polymerase II | regulation of transcription, DNA-templated | regulation of transcription by RNA polymerase II	GO:0000977|GO:0000981|GO:0001227|GO:0003677|GO:0005515|GO:0046872	RNA polymerase II transcription regulatory region sequence-specific DNA binding | DNA-binding transcription factor activity, RNA polymerase II-specific | DNA-binding transcription repressor activity, RNA polymerase II-specific | DNA binding | protein binding | metal ion binding	GO:0005634	nucleus
LRRC41	2	0.9952	0.99504	0.999706	18856	0	0.47069	0.0048036	0.0092209	0.909817	287	2	0.47069	1.38577	1.38577	0.353692	0.430132	795 | 407	2	606 | 284	2	802.04 | 410.60	2	604.46 | 283.28	2	leucine rich repeat containing 41 [Source:HGNC Symbol;Acc:HGNC:16917]	1	46261196	46303616	-1	protein_coding	GO:0016567	protein ubiquitination	GO:0005515|GO:0042802	protein binding | identical protein binding	GO:0005634|GO:0005737|GO:0005829|GO:0016020	nucleus | cytoplasm | cytosol | membrane
C8orf74	3	0.99715	0.99718	0.999729	18896	0	0.36739	0.0028541	0.0079714	0.909817	179	3	0.36739	1.29002	1.29002	0.375018	0.409297	462 | 440 | 187	3	362 | 345 | 130	3	466.09 | 443.89 | 188.65	3	361.08 | 344.12 | 129.67	3	chromosome 8 open reading frame 74 [Source:HGNC Symbol;Acc:HGNC:32296]	8	10672628	10700590	1	protein_coding	.	.	GO:0005515	protein binding	.	.
WDPCP	3	0.99678	0.99684	0.999721	18892	0	0.3025	0.0032189	0.0089476	0.909817	196	3	0.3025	1.23328	1.23328	0.381088	0.404272	855 | 758 | 513	3	701 | 629 | 343	3	862.57 | 764.71 | 517.54	3	699.22 | 627.40 | 342.13	3	WD repeat containing planar cell polarity effector [Source:HGNC Symbol;Acc:HGNC:28027]	2	63119559	63827843	-1	protein_coding	GO:0001822|GO:0002093|GO:0007224|GO:0007399|GO:0010762|GO:0016476|GO:0030030|GO:0032185|GO:0032880|GO:0042733|GO:0043010|GO:0043587|GO:0044782|GO:0045184|GO:0048568|GO:0051893|GO:0055123|GO:0060021|GO:0060271|GO:0060541|GO:0072359|GO:0090521|GO:1900027|GO:2000114	kidney development | auditory receptor cell morphogenesis | smoothened signaling pathway | nervous system development | regulation of fibroblast migration | regulation of embryonic cell shape | cell projection organization | septin cytoskeleton organization | regulation of protein localization | embryonic digit morphogenesis | camera-type eye development | tongue morphogenesis | cilium organizati…	GO:0005515	protein binding	GO:0005737|GO:0005856|GO:0005886|GO:0005929|GO:0005930|GO:0005938|GO:0016020|GO:0016324|GO:0042995|GO:0097541	cytoplasm | cytoskeleton | plasma membrane | cilium | axoneme | cell cortex | membrane | apical plasma membrane | cell projection | axonemal basal plate	217085	CONGENITAL HEART DEFECTS, HAMARTOMAS OF TONGUE, AND POLYSYNDACTYLY; CHDTHP
OR5C1	3	0.99635	0.99641	0.999706	18881	0	0.41146	0.0036508	0.010111	0.909817	224	3	0.41146	1.33003	1.33003	0.389171	0.396811	1160 | 295 | 287	3	897 | 218 | 216	3	1170.27 | 297.61 | 289.54	3	894.72 | 217.45 | 215.45	3	olfactory receptor family 5 subfamily C member 1 [Source:HGNC Symbol;Acc:HGNC:8331]	9	122788933	122789895	1	protein_coding	GO:0007165|GO:0007186|GO:0007608|GO:0050896|GO:0050911	signal transduction | G protein-coupled receptor signaling pathway | sensory perception of smell | response to stimulus | detection of chemical stimulus involved in sensory perception of smell	GO:0004930|GO:0004984|GO:0005549	G protein-coupled receptor activity | olfactory receptor activity | odorant binding	GO:0005886|GO:0016020|GO:0016021	plasma membrane | membrane | integral component of membrane
DENND1A	3	0.99657	0.99665	0.999706	18889	0	0.3811	0.0034252	0.0094952	0.909817	208	3	0.3811	1.30233	1.30233	0.389609	0.396381	1130 | 375 | 260	3	969 | 291 | 178	3	1140.00 | 378.32 | 262.30	3	966.54 | 290.26 | 177.55	3	DENN domain containing 1A [Source:HGNC Symbol;Acc:HGNC:29324]	9	123379654	123930152	-1	protein_coding	GO:0006897|GO:0015031|GO:0032456|GO:0032483|GO:0043547|GO:0048488|GO:0050790	endocytosis | protein transport | endocytic recycling | regulation of Rab protein signal transduction | positive regulation of GTPase activity | synaptic vesicle endocytosis | regulation of catalytic activity	GO:0005085|GO:0008047|GO:0008289|GO:0017124|GO:0031267|GO:0032266|GO:1901981	guanyl-nucleotide exchange factor activity | enzyme activator activity | lipid binding | SH3 domain binding | small GTPase binding | phosphatidylinositol-3-phosphate binding | phosphatidylinositol phosphate binding	GO:0005654|GO:0005829|GO:0005886|GO:0016020|GO:0030054|GO:0030136|GO:0030425|GO:0030665|GO:0031410|GO:0042734|GO:0042995|GO:0043025|GO:0043231|GO:0045202	nucleoplasm | cytosol | plasma membrane | membrane | cell junction | clathrin-coated vesicle | dendrite | clathrin-coated vesicle membrane | cytoplasmic vesicle | presynaptic membrane | cell projection | neuronal cell body | intracellular membrane-bounded organelle | synapse
SIRT6	3	0.99706	0.99709	0.999729	18895	0	0.37017	0.0029409	0.0082123	0.909817	184	3	0.37017	1.29251	1.29251	0.406358	0.382281	847 | 422 | 282	3	675 | 330 | 203	3	854.50 | 425.73 | 284.50	3	673.28 | 329.16 | 202.48	3	sirtuin 6 [Source:HGNC Symbol;Acc:HGNC:14934]	19	4174109	4182566	-1	protein_coding	GO:0000122|GO:0006284|GO:0006471|GO:0006476|GO:0008285|GO:0010569|GO:0031509|GO:0031648|GO:0032206|GO:0042593|GO:0045814|GO:0045820|GO:0045892|GO:0046325|GO:0048146|GO:0061647|GO:0070932|GO:0120162|GO:1901485|GO:1902732|GO:1905555|GO:1905564|GO:1990619|GO:2000648	negative regulation of transcription by RNA polymerase II | base-excision repair | protein ADP-ribosylation | protein deacetylation | negative regulation of cell population proliferation | regulation of double-strand break repair via homologous recombination | subtelomeric heterochromatin assembly | protein destabilization | positive regulation of telomere maintenance | glucose homeostasis | nega…	GO:0003682|GO:0003714|GO:0003950|GO:0003956|GO:0004407|GO:0005515|GO:0008270|GO:0016740|GO:0017136|GO:0019213|GO:0034979|GO:0046872|GO:0046969|GO:0070403	chromatin binding | transcription corepressor activity | NAD+ ADP-ribosyltransferase activity | NAD(P)+-protein-arginine ADP-ribosyltransferase activity | histone deacetylase activity | protein binding | zinc ion binding | transferase activity | NAD-dependent histone deacetylase activity | deacetylase activity | NAD-dependent protein deacetylase activity | metal ion binding | NAD-dependent histon…	GO:0005634|GO:0005654|GO:0099115	nucleus | nucleoplasm | chromosome, subtelomeric region
RWDD2B	3	0.99597	0.99605	0.999706	18872	0	0.38322	0.0040304	0.01115	0.909817	249	3	0.38322	1.30425	1.30425	0.412078	0.377299	551 | 382 | 261	3	450 | 296 | 188	3	555.88 | 385.38 | 263.31	3	448.86 | 295.25 | 187.52	3	RWD domain containing 2B [Source:HGNC Symbol;Acc:HGNC:1302]	21	29004384	29019360	-1	protein_coding	GO:0008150	biological_process	GO:0003674|GO:0005515	molecular_function | protein binding	GO:0005575	cellular_component
CT45A1	3	0.99602	0.9961	0.999706	18875	0	0.38803	0.003983	0.011012	0.909817	244	3	0.38803	1.30861	1.30861	0.460508	0.341133	923 | 412 | 316	3	768 | 318 | 244	3	931.17 | 415.65 | 318.80	3	766.05 | 317.19 | 243.38	3	cancer/testis antigen family 45 member A1 [Source:HGNC Symbol;Acc:HGNC:33267]	X	135713639	135723539	1	protein_coding	GO:0034472	snRNA 3'-end processing	GO:0005515	protein binding	GO:0032039	integrator complex
MCM7	6	0.30848	0.51606	0.994576	8403	1	0.24501	0.002344	0.011268	0.909817	158	5	0.24501	1.1851	1.1851	0.465021	0.337788	723 | 679 | 575 | 504 | 388 | 343	6	947 | 588 | 494 | 427 | 319 | 220	6	729.40 | 685.01 | 580.09 | 508.46 | 391.43 | 346.04	6	944.59 | 586.51 | 492.74 | 425.91 | 318.19 | 219.44	6	minichromosome maintenance complex component 7 [Source:HGNC Symbol;Acc:HGNC:6950]	7	100092728	100101940	-1	protein_coding	GO:0000727|GO:0006260|GO:0006268|GO:0006270|GO:0006271|GO:0006974|GO:0007049|GO:0008283|GO:0032508|GO:0042325|GO:0071310|GO:0071364|GO:0071466	double-strand break repair via break-induced replication | DNA replication | DNA unwinding involved in DNA replication | DNA replication initiation | DNA strand elongation involved in DNA replication | cellular response to DNA damage stimulus | cell cycle | cell population proliferation | DNA duplex unwinding | regulation of phosphorylation | cellular response to organic substance | cellular resp…	GO:0000166|GO:0003677|GO:0003678|GO:0003697|GO:0004386|GO:0005515|GO:0005524|GO:0016787|GO:0016887|GO:0017116	nucleotide binding | DNA binding | DNA helicase activity | single-stranded DNA binding | helicase activity | protein binding | ATP binding | hydrolase activity | ATPase | single-stranded DNA helicase activity	GO:0000781|GO:0000785|GO:0005634|GO:0005654|GO:0005694|GO:0005829|GO:0016020|GO:0042555|GO:0071162	chromosome, telomeric region | chromatin | nucleus | nucleoplasm | chromosome | cytosol | membrane | MCM complex | CMG complex
CHST15	6	0.99818	0.99814	0.999729	18906	0	0.23565	0.0018235	0.0090902	0.909817	136	6	0.23565	1.17744	1.17744	0.610396	0.223354	1075 | 740 | 731 | 683 | 502 | 336	6	1024 | 630 | 606 | 553 | 417 | 291	6	1084.51 | 746.55 | 737.47 | 689.04 | 506.44 | 338.97	6	1021.40 | 628.40 | 604.46 | 551.59 | 415.94 | 290.26	6	carbohydrate sulfotransferase 15 [Source:HGNC Symbol;Acc:HGNC:18137]	10	124007668	124093598	-1	protein_coding	GO:0019319|GO:0030206	hexose biosynthetic process | chondroitin sulfate biosynthetic process	GO:0005515|GO:0016740|GO:0050656|GO:0050659	protein binding | transferase activity | 3'-phosphoadenosine 5'-phosphosulfate binding | N-acetylgalactosamine 4-sulfate 6-O-sulfotransferase activity	GO:0000139|GO:0005794|GO:0016020|GO:0016021	Golgi membrane | Golgi apparatus | membrane | integral component of membrane
ANKRD34C	3	0.43947	0.50317	0.994347	10008	1	0.066156	0.0041165	0.011363	0.911789	253	1	0.066156	1.04692	1.04692	1.71819e-05	0.999915	441 | 186 | 121	3	426 | 250 | 32	3	444.90 | 187.65 | 122.07	3	424.92 | 249.36 | 31.92	3	ankyrin repeat domain 34C [Source:HGNC Symbol;Acc:HGNC:33888]	15	79282722	79298239	1	protein_coding	.	.	GO:0005515	protein binding	.	.
ZNF30	3	0.99587	0.99596	0.999706	18869	0	0.51505	0.0041341	0.011405	0.911789	254	3	0.51505	1.42904	1.42904	0.0349389	0.906659	468 | 411 | 348	3	327 | 246 | 221	3	472.14 | 414.64 | 351.08	3	326.17 | 245.37 | 220.44	3	zinc finger protein 30 [Source:HGNC Symbol;Acc:HGNC:13090]	19	34926903	34945170	1	protein_coding	GO:0006355|GO:0006357	regulation of transcription, DNA-templated | regulation of transcription by RNA polymerase II	GO:0000978|GO:0000981|GO:0003677|GO:0046872	RNA polymerase II cis-regulatory region sequence-specific DNA binding | DNA-binding transcription factor activity, RNA polymerase II-specific | DNA binding | metal ion binding	GO:0005634	nucleus
L1CAM	9	0.2291	0.47219	0.994347	6876	4	-0.096937	0.0019846	0.011516	0.916819	141	3	-0.096937	-1.0695	0.935016	2.85206e-07	0.999999	991 | 496 | 456 | 235 | 177 | 146 | 143 | 140 | 113	9	1095 | 627 | 437 | 315 | 183 | 158 | 142 | 117 | 28	9	999.77 | 500.39 | 460.04 | 237.08 | 178.57 | 147.29 | 144.27 | 141.24 | 114.00	9	1092.22 | 625.41 | 435.89 | 314.20 | 182.53 | 157.60 | 141.64 | 116.70 | 27.93	9	L1 cell adhesion molecule [Source:HGNC Symbol;Acc:HGNC:6470]	X	153861514	153886173	-1	protein_coding	GO:0006935|GO:0007155|GO:0007156|GO:0007160|GO:0007399|GO:0007411|GO:0016477|GO:0030154|GO:0031175|GO:0045773|GO:0050808|GO:0061564	chemotaxis | cell adhesion | homophilic cell adhesion via plasma membrane adhesion molecules | cell-matrix adhesion | nervous system development | axon guidance | cell migration | cell differentiation | neuron projection development | positive regulation of axon extension | synapse organization | axon development	GO:0005515|GO:0008046|GO:0019904	protein binding | axon guidance receptor activity | protein domain specific binding	GO:0005886|GO:0005925|GO:0009986|GO:0016020|GO:0016021|GO:0030424|GO:0030425|GO:0030426|GO:0042995|GO:0043025|GO:0044295|GO:0062023	plasma membrane | focal adhesion | cell surface | membrane | integral component of membrane | axon | dendrite | growth cone | cell projection | neuronal cell body | axonal growth cone | collagen-containing extracellular matrix	303350	MASA SYNDROME;;MENTAL RETARDATION, APHASIA, SHUFFLING GAIT, AND ADDUCTED THUMBS;;SPASTIC PARAPLEGIA 1, X-LINKED; SPG1;;CLASPED THUMB AND MENTAL RETARDATION;;THUMB, CONGENITAL CLASPED, WITH MENTAL RETARDATION;;ADDUCTED THUMB WITH MENTAL RETARDATION;; /.../-MASON SYNDROME;;CRASH SYNDROME
CBL	3	0.47497	0.52589	0.995257	10454	1	-0.049455	0.0042017	0.011581	0.91812	255	1	-0.049455	-1.03487	0.966301	0.0189042	0.942417	449 | 404 | 203	3	470 | 265 | 172	3	452.97 | 407.58 | 204.80	3	468.81 | 264.33 | 171.56	3	Cbl proto-oncogene [Source:HGNC Symbol;Acc:HGNC:1541]	11	119206298	119313926	1	protein_coding	GO:0000209|GO:0006511|GO:0006513|GO:0006974|GO:0007165|GO:0007166|GO:0007173|GO:0007175|GO:0008584|GO:0010332|GO:0014068|GO:0014823|GO:0016567|GO:0019221|GO:0023051|GO:0032487|GO:0033574|GO:0035635|GO:0036120|GO:0042059|GO:0042594|GO:0043066|GO:0043303|GO:0045471|GO:0045742|GO:0046677|GO:0048260|GO:0051865|GO:0070997|GO:0090650|GO:1901215|GO:1990090|GO:2000583	protein polyubiquitination | ubiquitin-dependent protein catabolic process | protein monoubiquitination | cellular response to DNA damage stimulus | signal transduction | cell surface receptor signaling pathway | epidermal growth factor receptor signaling pathway | negative regulation of epidermal growth factor-activated receptor activity | male gonad development | response to gamma radiation | p…	GO:0001784|GO:0004842|GO:0005509|GO:0005515|GO:0016740|GO:0017124|GO:0019901|GO:0030971|GO:0036312|GO:0045296|GO:0046872|GO:0046875|GO:0047690|GO:0061630|GO:1990782	phosphotyrosine residue binding | ubiquitin-protein transferase activity | calcium ion binding | protein binding | transferase activity | SH3 domain binding | protein kinase binding | receptor tyrosine kinase binding | phosphatidylinositol 3-kinase regulatory subunit binding | cadherin binding | metal ion binding | ephrin receptor binding | aspartyltransferase activity | ubiquitin protein ligase …	GO:0005737|GO:0005794|GO:0005829|GO:0005886|GO:0005925|GO:0005929|GO:0016020|GO:0016600|GO:0030424|GO:0030426|GO:0042995|GO:0045121|GO:0048471	cytoplasm | Golgi apparatus | cytosol | plasma membrane | focal adhesion | cilium | membrane | flotillin complex | axon | growth cone | cell projection | membrane raft | perinuclear region of cytoplasm	607785	JUVENILE MYELOMONOCYTIC LEUKEMIA; JMML;;LEUKEMIA, JUVENILE MYELOMONOCYTIC LEUKEMIA, CHRONIC MYELOMONOCYTIC, INCLUDED; CMML, INCLUDED
TRIM39	6	0.1711	0.34889	0.994347	5459	1	0.46838	0.0024428	0.01167	0.921308	164	5	0.46838	1.38356	1.38356	0.00989112	0.967153	468 | 334 | 318 | 306 | 219 | 154	6	312 | 282 | 242 | 234 | 174 | 153	6	472.14 | 336.96 | 320.81 | 308.71 | 220.94 | 155.36	6	311.21 | 281.28 | 241.39 | 233.41 | 173.56 | 152.61	6	tripartite motif containing 39 [Source:HGNC Symbol;Acc:HGNC:10065]	6	30326469	30343729	1	protein_coding	GO:0006915|GO:0007049|GO:0007095|GO:0010468|GO:0016567|GO:0032435|GO:0043124|GO:0045087|GO:0050821|GO:1902806|GO:2000059|GO:2001235	apoptotic process | cell cycle | mitotic G2 DNA damage checkpoint signaling | regulation of gene expression | protein ubiquitination | negative regulation of proteasomal ubiquitin-dependent protein catabolic process | negative regulation of I-kappaB kinase/NF-kappaB signaling | innate immune response | protein stabilization | regulation of cell cycle G1/S phase transition | negative regulation of…	GO:0005515|GO:0008270|GO:0016740|GO:0042802|GO:0046872|GO:0061630	protein binding | zinc ion binding | transferase activity | identical protein binding | metal ion binding | ubiquitin protein ligase activity	GO:0005634|GO:0005737|GO:0005739|GO:0005829	nucleus | cytoplasm | mitochondrion | cytosol
DBN1	6	0.20139	0.38702	0.994347	6205	2	0.35227	0.0025201	0.011982	0.922825	168	4	0.35227	1.27657	1.27657	1.1944e-05	0.999934	624 | 374 | 262 | 190 | 179 | 122	6	718 | 417 | 330 | 127 | 87 | 40	6	629.52 | 377.31 | 264.32 | 191.68 | 180.58 | 123.08	6	716.18 | 415.94 | 329.16 | 126.68 | 86.78 | 39.90	6	drebrin 1 [Source:HGNC Symbol;Acc:HGNC:2695]	5	177456608	177474401	-1	protein_coding	GO:0001701|GO:0007015|GO:0007399|GO:0010643|GO:0010644|GO:0030154|GO:0030833|GO:0031915|GO:0032507|GO:0045773|GO:0048168|GO:0048699|GO:0048812|GO:0050773|GO:0051220|GO:0061003|GO:0061351|GO:0098974|GO:1902685	in utero embryonic development | actin filament organization | nervous system development | cell communication by chemical coupling | cell communication by electrical coupling | cell differentiation | regulation of actin filament polymerization | positive regulation of synaptic plasticity | maintenance of protein location in cell | positive regulation of axon extension | regulation of neuronal sy…	GO:0003779|GO:0005515|GO:0005522|GO:0045296|GO:0051015	actin binding | protein binding | profilin binding | cadherin binding | actin filament binding	GO:0005737|GO:0005856|GO:0005884|GO:0005886|GO:0005911|GO:0005921|GO:0005938|GO:0014069|GO:0015629|GO:0016020|GO:0030027|GO:0030054|GO:0030425|GO:0030426|GO:0030427|GO:0030863|GO:0030864|GO:0042641|GO:0042995|GO:0045211|GO:0098978|GO:0099524	cytoplasm | cytoskeleton | actin filament | plasma membrane | cell-cell junction | gap junction | cell cortex | postsynaptic density | actin cytoskeleton | membrane | lamellipodium | cell junction | dendrite | growth cone | site of polarized growth | cortical cytoskeleton | cortical actin cytoskeleton | actomyosin | cell projection | postsynaptic membrane | glutamatergic synapse | postsynaptic cy…
PCBP3	3	0.36242	0.457	0.994347	9090	1	0.54413	0.0042559	0.011745	0.922825	256	2	0.54413	1.45814	1.45814	0.088999	0.786471	651 | 642 | 165	3	445 | 353 | 236	3	656.76 | 647.68 | 166.46	3	443.87 | 352.10 | 235.40	3	poly(rC) binding protein 3 [Source:HGNC Symbol;Acc:HGNC:8651]	21	45643694	45942454	1	protein_coding	GO:0000122|GO:0010468|GO:0016071|GO:0051252	negative regulation of transcription by RNA polymerase II | regulation of gene expression | mRNA metabolic process | regulation of RNA metabolic process	GO:0001227|GO:0003676|GO:0003677|GO:0003690|GO:0003723|GO:0003729|GO:0005515|GO:1990829	DNA-binding transcription repressor activity, RNA polymerase II-specific | nucleic acid binding | DNA binding | double-stranded DNA binding | RNA binding | mRNA binding | protein binding | C-rich single-stranded DNA binding	GO:0005634|GO:0005737|GO:0005829|GO:0070062	nucleus | cytoplasm | cytosol | extracellular exosome
CSNK1E	9	0.58753	0.78627	0.996986	11943	2	0.38541	0.0020593	0.011857	0.922825	146	7	0.38541	1.30623	1.30623	0.0916311	0.781688	865 | 772 | 525 | 476 | 399 | 380 | 344 | 302 | 217	9	1002 | 569 | 460 | 321 | 297 | 294 | 278 | 258 | 134	9	872.65 | 778.83 | 529.65 | 480.21 | 402.53 | 383.36 | 347.04 | 304.67 | 218.92	9	999.45 | 567.55 | 458.83 | 320.18 | 296.25 | 293.25 | 277.29 | 257.34 | 133.66	9	casein kinase 1 epsilon [Source:HGNC Symbol;Acc:HGNC:2453]	22	38290691	38318084	-1	protein_coding	GO:0006281|GO:0006468|GO:0006897|GO:0007165|GO:0016055|GO:0016310|GO:0018105|GO:0032091|GO:0032436|GO:0032922|GO:0042752|GO:0048511|GO:0060070|GO:0090263|GO:1903827|GO:1905426|GO:2000052	DNA repair | protein phosphorylation | endocytosis | signal transduction | Wnt signaling pathway | phosphorylation | peptidyl-serine phosphorylation | negative regulation of protein binding | positive regulation of proteasomal ubiquitin-dependent protein catabolic process | circadian regulation of gene expression | regulation of circadian rhythm | rhythmic process | canonical Wnt signaling pathwa…	GO:0000166|GO:0003723|GO:0004672|GO:0004674|GO:0005515|GO:0005524|GO:0016301|GO:0016740|GO:0106310|GO:0106311	nucleotide binding | RNA binding | protein kinase activity | protein serine/threonine kinase activity | protein binding | ATP binding | kinase activity | transferase activity | protein serine kinase activity | protein threonine kinase activity	GO:0005634|GO:0005654|GO:0005737|GO:0005829|GO:0016020|GO:0016021	nucleus | nucleoplasm | cytoplasm | cytosol | membrane | integral component of membrane
NEUROG1	3	0.98995	0.99008	0.999706	18762	0	0.72852	0.0043378	0.011977	0.922825	260	3	0.72852	1.65694	1.65694	0.105706	0.756077	894 | 835 | 307	3	734 | 518 | 187	3	901.91 | 842.39 | 309.72	3	732.13 | 516.68 | 186.52	3	neurogenin 1 [Source:HGNC Symbol;Acc:HGNC:7764]	5	135534282	135535964	-1	protein_coding	GO:0006355|GO:0006357|GO:0007356|GO:0007399|GO:0021559|GO:0021650|GO:0022008|GO:0030154|GO:0030182|GO:0030432|GO:0031223|GO:0031536|GO:0035112|GO:0042472|GO:0045165|GO:0045664|GO:0045666|GO:0045944|GO:0048634|GO:0048806|GO:0048839|GO:0050885|GO:0051091|GO:0071626|GO:0090102|GO:0090103|GO:0097094|GO:0098583|GO:1901078|GO:1905747|GO:1905748	regulation of transcription, DNA-templated | regulation of transcription by RNA polymerase II | thorax and anterior abdomen determination | nervous system development | trigeminal nerve development | vestibulocochlear nerve formation | neurogenesis | cell differentiation | neuron differentiation | peristalsis | auditory behavior | positive regulation of exit from mitosis | genitalia morphogenesis…	GO:0000978|GO:0000981|GO:0003677|GO:0003682|GO:0003700|GO:0005515|GO:0042803|GO:0046983|GO:0070888|GO:1990837	RNA polymerase II cis-regulatory region sequence-specific DNA binding | DNA-binding transcription factor activity, RNA polymerase II-specific | DNA binding | chromatin binding | DNA-binding transcription factor activity | protein binding | protein homodimerization activity | protein dimerization activity | E-box binding | sequence-specific double-stranded DNA binding	GO:0000785|GO:0005634|GO:0043025|GO:0043204	chromatin | nucleus | neuronal cell body | perikaryon
GNPTG	3	0.99566	0.99578	0.999706	18866	0	0.39	0.0043353	0.011968	0.922825	259	3	0.39	1.31039	1.31039	0.275492	0.511723	365 | 297 | 241	3	286 | 229 | 151	3	368.23 | 299.63 | 243.13	3	285.27 | 228.42 | 150.62	3	N-acetylglucosamine-1-phosphate transferase subunit gamma [Source:HGNC Symbol;Acc:HGNC:23026]	16	1351931	1365737	1	protein_coding	GO:0046835	carbohydrate phosphorylation	GO:0003976|GO:0042803	UDP-N-acetylglucosamine-lysosomal-enzyme N-acetylglucosaminephosphotransferase activity | protein homodimerization activity	GO:0000139|GO:0005576|GO:0005783|GO:0005794|GO:0016020|GO:0043231|GO:0070062	Golgi membrane | extracellular region | endoplasmic reticulum | Golgi apparatus | membrane | intracellular membrane-bounded organelle | extracellular exosome	252605	MUCOLIPIDOSIS III GAMMA;;ML III GAMMA;;MUCOLIPIDOSIS III, COMPLEMENTATION GROUP C;;MUCOLIPIDOSIS IIIC;;ML IIIC;;MUCOLIPIDOSIS III, IRANIAN VARIANT FORM;;MUCOLIPIDOSIS III, VARIANT FORM
SLC5A12	3	0.9957	0.9958	0.999706	18867	0	0.41985	0.0043024	0.011873	0.922825	258	3	0.41985	1.33779	1.33779	0.35355	0.430307	385 | 249 | 220	3	302 | 188 | 152	3	388.41 | 251.20 | 221.95	3	301.23 | 187.52 | 151.61	3	solute carrier family 5 member 12 [Source:HGNC Symbol;Acc:HGNC:28750]	11	26667020	26723427	-1	protein_coding	GO:0006811|GO:0006814|GO:0035873|GO:0055085|GO:1903825	ion transport | sodium ion transport | lactate transmembrane transport | transmembrane transport | organic acid transmembrane transport	GO:0005343|GO:0015129|GO:0015293|GO:0022857	organic acid:sodium symporter activity | lactate transmembrane transporter activity | symporter activity | transmembrane transporter activity	GO:0005654|GO:0005886|GO:0016020|GO:0016021|GO:0016324|GO:0070062	nucleoplasm | plasma membrane | membrane | integral component of membrane | apical plasma membrane | extracellular exosome
TMEM167B	3	0.68164	0.68355	0.996986	13372	1	0.20335	0.0045424	0.012564	0.9299	273	2	0.20335	1.15137	1.15137	0.00338168	0.988599	344 | 328 | 258	3	390 | 288 | 95	3	347.04 | 330.90 | 260.28	3	389.01 | 287.27 | 94.76	3	transmembrane protein 167B [Source:HGNC Symbol;Acc:HGNC:30187]	1	109090764	109096934	1	protein_coding	GO:0045054	constitutive secretory pathway	GO:0003674|GO:0005515	molecular_function | protein binding	GO:0000139|GO:0005794|GO:0016020|GO:0016021	Golgi membrane | Golgi apparatus | membrane | integral component of membrane
CBLL1	3	0.55294	0.57948	0.995765	11453	1	0.071392	0.0044573	0.01232	0.9299	263	1	0.071392	1.05073	1.05073	0.00705194	0.974707	322 | 266 | 99	3	256 | 134 | 128	3	324.85 | 268.35 | 99.88	3	255.35 | 133.66 | 127.67	3	Cbl proto-oncogene like 1 [Source:HGNC Symbol;Acc:HGNC:21225]	7	107743949	107761667	1	protein_coding	GO:0007162|GO:0016567|GO:0030155|GO:0030335|GO:0045807|GO:0080009|GO:0098609	negative regulation of cell adhesion | protein ubiquitination | regulation of cell adhesion | positive regulation of cell migration | positive regulation of endocytosis | mRNA methylation | cell-cell adhesion	GO:0004842|GO:0005515|GO:0016740|GO:0042802|GO:0046872|GO:0061630	ubiquitin-protein transferase activity | protein binding | transferase activity | identical protein binding | metal ion binding | ubiquitin protein ligase activity	GO:0000151|GO:0005634|GO:0005654|GO:0005737|GO:0005829|GO:0016607|GO:0036396	ubiquitin ligase complex | nucleus | nucleoplasm | cytoplasm | cytosol | nuclear speck | RNA N6-methyladenosine methyltransferase complex
SLMO2	3	0.054514	0.12008	0.994347	2380	2	-0.42458	0.0044999	0.012446	0.9299	268	1	-0.42458	-1.34218	0.745056	0.0126628	0.959502	429 | 234 | 164	3	318 | 256 | 188	3	432.80 | 236.07 | 165.45	3	317.19 | 255.35 | 187.52	3	PRELI domain containing 3B [Source:HGNC Symbol;Acc:HGNC:15892]	20	59033145	59042809	-1	protein_coding	GO:0015914|GO:0120009	phospholipid transport | intermembrane lipid transfer	GO:1990050	phosphatidic acid transfer activity	GO:0005758	mitochondrial intermembrane space
CASQ1	3	0.91288	0.91297	0.998292	17352	0	0.64555	0.0045297	0.012528	0.9299	270	2	0.64555	1.56434	1.56434	0.0686505	0.826197	446 | 330 | 149	3	322 | 288 | 77	3	449.95 | 332.92 | 150.32	3	321.18 | 287.27 | 76.80	3	calsequestrin 1 [Source:HGNC Symbol;Acc:HGNC:1512]	1	160190575	160201886	1	protein_coding	GO:0007029|GO:0007519|GO:0009408|GO:0010033|GO:0010880|GO:0014809|GO:0014870|GO:0014894|GO:0045214|GO:0051258|GO:0051279|GO:0051281|GO:0051282|GO:1901341|GO:2001256	endoplasmic reticulum organization | skeletal muscle tissue development | response to heat | response to organic substance | regulation of release of sequestered calcium ion into cytosol by sarcoplasmic reticulum | regulation of skeletal muscle contraction by regulation of release of sequestered calcium ion | response to muscle inactivity | response to denervation involved in regulation of muscle…	GO:0005509|GO:0005515|GO:0042802|GO:0046872	calcium ion binding | protein binding | identical protein binding | metal ion binding	GO:0005737|GO:0005739|GO:0005759|GO:0005783|GO:0005790|GO:0005794|GO:0014802|GO:0014804|GO:0016020|GO:0016529|GO:0030016|GO:0030018|GO:0030315|GO:0031674|GO:0033017|GO:0033018|GO:0042383|GO:0043231	cytoplasm | mitochondrion | mitochondrial matrix | endoplasmic reticulum | smooth endoplasmic reticulum | Golgi apparatus | terminal cisterna | terminal cisterna lumen | membrane | sarcoplasmic reticulum | myofibril | Z disc | T-tubule | I band | sarcoplasmic reticulum membrane | sarcoplasmic reticulum lumen | sarcolemma | intracellular membrane-bounded organelle	616231	MYOPATHY, VACUOLAR, WITH CASQ1 AGGREGATES; VMCQA
UXT	3	0.99547	0.99559	0.999706	18862	0	0.45897	0.0045301	0.01253	0.9299	271	3	0.45897	1.37456	1.37456	0.084627	0.794524	605 | 298 | 285	3	501 | 219 | 146	3	610.35 | 300.64 | 287.52	3	499.73 | 218.44 | 145.63	3	ubiquitously expressed prefoldin like chaperone [Source:HGNC Symbol;Acc:HGNC:12641]	X	47651796	47659180	-1	protein_coding	GO:0000122|GO:0000226|GO:0006357|GO:0006915|GO:0007098|GO:0047497	negative regulation of transcription by RNA polymerase II | microtubule cytoskeleton organization | regulation of transcription by RNA polymerase II | apoptotic process | centrosome cycle | mitochondrion transport along microtubule	GO:0003682|GO:0003712|GO:0003714|GO:0005515|GO:0008017|GO:0048487	chromatin binding | transcription coregulator activity | transcription corepressor activity | protein binding | microtubule binding | beta-tubulin binding	GO:0000785|GO:0000922|GO:0005634|GO:0005654|GO:0005737|GO:0005813|GO:0005815|GO:0005856	chromatin | spindle pole | nucleus | nucleoplasm | cytoplasm | centrosome | microtubule organizing center | cytoskeleton
ENPP2	3	0.99553	0.99564	0.999706	18864	0	0.47188	0.0044736	0.012364	0.9299	265	3	0.47188	1.38692	1.38692	0.123578	0.723944	432 | 324 | 197	3	347 | 236 | 107	3	435.82 | 326.87 | 198.74	3	346.12 | 235.40 | 106.73	3	ectonucleotide pyrophosphatase/phosphodiesterase 2 [Source:HGNC Symbol;Acc:HGNC:3357]	8	119557086	119673453	-1	protein_coding	GO:0006629|GO:0006644|GO:0006807|GO:0006897|GO:0006935|GO:0006955|GO:0009395|GO:0009987|GO:0010634|GO:0016042|GO:0030149|GO:0030334|GO:0034638|GO:0044237|GO:0044238|GO:0045765|GO:0048870|GO:0050731|GO:0071704|GO:0090305|GO:2000394	lipid metabolic process | phospholipid metabolic process | nitrogen compound metabolic process | endocytosis | chemotaxis | immune response | phospholipid catabolic process | cellular process | positive regulation of epithelial cell migration | lipid catabolic process | sphingolipid catabolic process | regulation of cell migration | phosphatidylcholine catabolic process | cellular metabolic proce…	GO:0003676|GO:0003824|GO:0004528|GO:0004551|GO:0004622|GO:0005044|GO:0005509|GO:0008134|GO:0008270|GO:0016787|GO:0016788|GO:0030247|GO:0046872|GO:0047391	nucleic acid binding | catalytic activity | phosphodiesterase I activity | nucleotide diphosphatase activity | lysophospholipase activity | scavenger receptor activity | calcium ion binding | transcription factor binding | zinc ion binding | hydrolase activity | hydrolase activity, acting on ester bonds | polysaccharide binding | metal ion binding | alkylglycerophosphoethanolamine phosphodiestera…	GO:0005576|GO:0005615|GO:0005886|GO:0016020|GO:0016021	extracellular region | extracellular space | plasma membrane | membrane | integral component of membrane
THBS2	3	0.92959	0.92973	0.99892	17657	0	0.74026	0.0044301	0.012237	0.9299	261	2	0.74026	1.67048	1.67048	0.12737	0.719481	608 | 293 | 163	3	363 | 177 | 153	3	613.38 | 295.59 | 164.44	3	362.08 | 176.55 | 152.61	3	thrombospondin 2 [Source:HGNC Symbol;Acc:HGNC:11786]	6	169215780	169254050	-1	protein_coding	GO:0007155|GO:0016525|GO:0051965	cell adhesion | negative regulation of angiogenesis | positive regulation of synapse assembly	GO:0005201|GO:0005509|GO:0005515|GO:0008201	extracellular matrix structural constituent | calcium ion binding | protein binding | heparin binding	GO:0005576|GO:0005604|GO:0031012|GO:0031091|GO:0062023|GO:0110165	extracellular region | basement membrane | extracellular matrix | platelet alpha granule | collagen-containing extracellular matrix | cellular anatomical entity	603932	INTERVERTEBRAL DISC DISEASE; IDD LUMBAR DISC DISEASE, INCLUDED; LDD, INCLUDED;;LUMBAR DISC HERNIATION, SUSCEPTIBILITY TO, INCLUDED;;LUMBAR DISC DEGENERATION, SUSCEPTIBILITY TO, INCLUDED
ACTRT1	3	0.99547	0.99558	0.999706	18861	0	0.57208	0.0045336	0.012539	0.9299	272	3	0.57208	1.48666	1.48666	0.240119	0.555016	835 | 619 | 268	3	709 | 392 | 182	3	842.39 | 624.48 | 270.37	3	707.20 | 391.00 | 181.54	3	actin related protein T1 [Source:HGNC Symbol;Acc:HGNC:24027]	X	128050962	128052403	-1	protein_coding	GO:0006355|GO:0008589|GO:0045892	regulation of transcription, DNA-templated | regulation of smoothened signaling pathway | negative regulation of transcription, DNA-templated	GO:0003682	chromatin binding	GO:0005634|GO:0005737|GO:0005856	nucleus | cytoplasm | cytoskeleton
PCNXL3	3	0.99548	0.9956	0.999706	18863	0	0.53551	0.0045207	0.0125	0.9299	269	3	0.53551	1.44945	1.44945	0.265253	0.524802	267 | 234 | 210	3	186 | 176 | 141	3	269.36 | 236.07 | 211.86	3	185.53 | 175.55 | 140.64	3	pecanex 3 [Source:HGNC Symbol;Acc:HGNC:18760]	11	65615776	65637439	1	protein_coding	.	.	.	.	GO:0016020|GO:0016021	membrane | integral component of membrane
PRAC1	3	0.99553	0.99564	0.999706	18865	0	0.50417	0.0044678	0.012347	0.9299	264	3	0.50417	1.41831	1.41831	0.314634	0.469772	480 | 450 | 391	3	342 | 311 | 307	3	484.25 | 453.98 | 394.46	3	341.13 | 310.21 | 306.22	3	PRAC1 small nuclear protein [Source:HGNC Symbol;Acc:HGNC:30591]	17	48721719	48722518	-1	protein_coding	.	.	.	.	GO:0005634|GO:0005654|GO:0005829	nucleus | nucleoplasm | cytosol
HRAS	3	0.32755	0.43721	0.994347	8650	1	-0.12165	0.0047128	0.013036	0.939	282	1	-0.12165	-1.08798	0.919136	0.00341974	0.98855	309 | 278 | 261	3	414 | 306 | 97	3	311.73 | 280.46 | 263.31	3	412.95 | 305.22 | 96.75	3	HRas proto-oncogene, GTPase [Source:HGNC Symbol;Acc:HGNC:5173]	11	532242	537321	-1	protein_coding	GO:0000165|GO:0001934|GO:0006897|GO:0006935|GO:0007165|GO:0007166|GO:0007264|GO:0007265|GO:0007569|GO:0008284|GO:0008285|GO:0009887|GO:0010628|GO:0010629|GO:0010863|GO:0030335|GO:0032729|GO:0034260|GO:0042088|GO:0042832|GO:0043406|GO:0043410|GO:0043524|GO:0043547|GO:0045944|GO:0046330|GO:0048169|GO:0050679|GO:0050852|GO:0051726|GO:0070374|GO:0071480|GO:0090303|GO:0090314|GO:0090398|GO:0097193|GO:…	MAPK cascade | positive regulation of protein phosphorylation | endocytosis | chemotaxis | signal transduction | cell surface receptor signaling pathway | small GTPase mediated signal transduction | Ras protein signal transduction | cell aging | positive regulation of cell population proliferation | negative regulation of cell population proliferation | animal organ morphogenesis | positive regul…	GO:0000166|GO:0003924|GO:0003925|GO:0005515|GO:0005525|GO:0008022|GO:0016787|GO:0019003	nucleotide binding | GTPase activity | G protein activity | protein binding | GTP binding | protein C-terminus binding | hydrolase activity | GDP binding	GO:0000139|GO:0005634|GO:0005654|GO:0005737|GO:0005789|GO:0005794|GO:0005829|GO:0005886|GO:0016020|GO:0048471|GO:0098978	Golgi membrane | nucleus | nucleoplasm | cytoplasm | endoplasmic reticulum membrane | Golgi apparatus | cytosol | plasma membrane | membrane | perinuclear region of cytoplasm | glutamatergic synapse	163200	SCHIMMELPENNING-FEUERSTEIN-MIMS SYNDROME; SFM;;SFM SYNDROME;;LINEAR SEBACEOUS NEVUS SYNDROME;;SEBACEOUS NEVUS SYNDROME, LINEAR;;JADASSOHN NEVUS PHAKOMATOSIS; JNP;;NEVUS SEBACEUS OF JADASSOHN;;ORGANOID NEVUS PHAKOMATOSIS;;EPIDERMAL NEVUS SYNDROME, FORMERLY
OR56B4	3	0.48619	0.53322	0.995257	10585	1	0.12776	0.0046276	0.012803	0.939	276	2	0.12776	1.0926	1.0926	0.0137857	0.955864	618 | 370 | 136	3	572 | 185 | 155	3	623.47 | 373.27 | 137.20	3	570.55 | 184.53 | 154.61	3	olfactory receptor family 56 subfamily B member 4 [Source:HGNC Symbol;Acc:HGNC:15248]	11	6107684	6108835	1	protein_coding	GO:0007165|GO:0007186|GO:0007608|GO:0050896|GO:0050911	signal transduction | G protein-coupled receptor signaling pathway | sensory perception of smell | response to stimulus | detection of chemical stimulus involved in sensory perception of smell	GO:0004930|GO:0004984	G protein-coupled receptor activity | olfactory receptor activity	GO:0005886|GO:0016020|GO:0016021	plasma membrane | membrane | integral component of membrane
KATNAL2	3	0.085626	0.16238	0.994347	3264	2	-0.32013	0.0046702	0.012911	0.939	279	1	-0.32013	-1.24844	0.800998	0.0209986	0.936939	428 | 315 | 283	3	398 | 395 | 188	3	431.79 | 317.79 | 285.50	3	396.99 | 394.00 | 187.52	3	katanin catalytic subunit A1 like 2 [Source:HGNC Symbol;Acc:HGNC:25387]	18	46917492	47103478	1	protein_coding	GO:0051013	microtubule severing	GO:0000166|GO:0005515|GO:0005524|GO:0008017|GO:0008568|GO:0016853|GO:0016887	nucleotide binding | protein binding | ATP binding | microtubule binding | microtubule-severing ATPase activity | isomerase activity | ATPase	GO:0000922|GO:0005737|GO:0005819|GO:0005856|GO:0005874|GO:0043229	spindle pole | cytoplasm | spindle | cytoskeleton | microtubule | intracellular organelle
FAM170B	3	0.95006	0.95028	0.999307	18025	0	0.84873	0.0046894	0.012967	0.939	280	2	0.84873	1.80092	1.80092	0.0376366	0.896334	369 | 267 | 202	3	246 | 197 | 113	3	372.27 | 269.36 | 203.79	3	245.37 | 196.50 | 112.71	3	family with sequence similarity 170 member B [Source:HGNC Symbol;Acc:HGNC:19736]	10	49131154	49134021	-1	protein_coding	GO:0009566|GO:0080154|GO:2000344	fertilization | regulation of fertilization | positive regulation of acrosome reaction	GO:0005515	protein binding	GO:0001669|GO:0002081|GO:0016020|GO:0031410	acrosomal vesicle | outer acrosomal membrane | membrane | cytoplasmic vesicle
GOSR2	3	0.62743	0.63697	0.996986	12520	1	0.65581	0.0046272	0.012801	0.939	275	2	0.65581	1.5755	1.5755	0.16276	0.663806	471 | 270 | 263	3	311 | 302 | 161	3	475.17 | 272.39 | 265.33	3	310.21 | 301.23 | 160.59	3	golgi SNAP receptor complex member 2 [Source:HGNC Symbol;Acc:HGNC:4431]	17	46923075	46975524	1	protein_coding	GO:0006891|GO:0006906|GO:0015031|GO:0016192|GO:0061025	intra-Golgi vesicle-mediated transport | vesicle fusion | protein transport | vesicle-mediated transport | membrane fusion	GO:0000149|GO:0005484|GO:0005515	SNARE binding | SNAP receptor activity | protein binding	GO:0000139|GO:0005737|GO:0005783|GO:0005789|GO:0005794|GO:0012507|GO:0016020|GO:0016021|GO:0031201|GO:0031902|GO:0033116	Golgi membrane | cytoplasm | endoplasmic reticulum | endoplasmic reticulum membrane | Golgi apparatus | ER to Golgi transport vesicle membrane | membrane | integral component of membrane | SNARE complex | late endosome membrane | endoplasmic reticulum-Golgi intermediate compartment membrane	614018	EPILEPSY, PROGRESSIVE MYOCLONIC, 6; EPM6
ARL6IP4	3	0.9953	0.99541	0.999706	18859	0	0.52533	0.0047042	0.013006	0.939	281	3	0.52533	1.43926	1.43926	0.1942	0.621058	415 | 258 | 220	3	333 | 181 | 131	3	418.67 | 260.28 | 221.95	3	332.15 | 180.54 | 130.67	3	ADP ribosylation factor like GTPase 6 interacting protein 4 [Source:HGNC Symbol;Acc:HGNC:18076]	12	122980060	122982913	1	protein_coding	GO:0006397|GO:0008380	mRNA processing | RNA splicing	GO:0003723|GO:0005515|GO:0042802	RNA binding | protein binding | identical protein binding	GO:0005634|GO:0005730|GO:0016607	nucleus | nucleolus | nuclear speck
STAP2	3	0.99527	0.99539	0.999706	18858	0	0.443	0.0047306	0.013084	0.939	283	3	0.443	1.35943	1.35943	0.25719	0.534297	520 | 308 | 206	3	396 | 195 | 153	3	524.60 | 310.73 | 207.82	3	394.99 | 194.50 | 152.61	3	signal transducing adaptor family member 2 [Source:HGNC Symbol;Acc:HGNC:30430]	19	4324043	4342786	-1	protein_coding	.	.	GO:0005515|GO:0035591	protein binding | signaling adaptor activity	GO:0005737|GO:0005829|GO:0005886	cytoplasm | cytosol | plasma membrane
RPS27	3	0.99283	0.99296	0.999706	18805	0	0.45843	0.0046697	0.012911	0.939	278	3	0.45843	1.37405	1.37405	0.337101	0.446438	969 | 551 | 336	3	713 | 375 | 271	3	977.58 | 555.88 | 338.97	3	711.19 | 374.05 | 270.31	3	ribosomal protein S27 [Source:HGNC Symbol;Acc:HGNC:10416]	1	153990762	153992155	1	protein_coding	GO:0000028|GO:0002181|GO:0006364|GO:0006412	ribosomal small subunit assembly | cytoplasmic translation | rRNA processing | translation	GO:0003677|GO:0003723|GO:0003735|GO:0005515|GO:0008270|GO:0046872	DNA binding | RNA binding | structural constituent of ribosome | protein binding | zinc ion binding | metal ion binding	GO:0005634|GO:0005654|GO:0005829|GO:0005840|GO:0014069|GO:0022626|GO:0022627	nucleus | nucleoplasm | cytosol | ribosome | postsynaptic density | cytosolic ribosome | cytosolic small ribosomal subunit	617409	DIAMOND-BLACKFAN ANEMIA 17; DBA17
RRAD	3	0.51972	0.55596	0.995644	11017	1	0.35112	0.0047979	0.01325	0.943777	286	2	0.35112	1.27555	1.27555	0.0193537	0.941417	535 | 400 | 399	3	481 | 424 | 172	3	539.73 | 403.54 | 402.53	3	479.78 | 422.92 | 171.56	3	RRAD, Ras related glycolysis inhibitor and calcium channel regulator [Source:HGNC Symbol;Acc:HGNC:10446]	16	66921679	66925536	-1	protein_coding	GO:0007264|GO:1901841|GO:1901842	small GTPase mediated signal transduction | regulation of high voltage-gated calcium channel activity | negative regulation of high voltage-gated calcium channel activity	GO:0000166|GO:0003924|GO:0005246|GO:0005515|GO:0005516|GO:0005525	nucleotide binding | GTPase activity | calcium channel regulator activity | protein binding | calmodulin binding | GTP binding	GO:0005829|GO:0005886|GO:0016020	cytosol | plasma membrane | membrane
OR2S2	3	0.99521	0.99533	0.999706	18857	0	0.31204	0.0047911	0.013228	0.943777	284	3	0.31204	1.24146	1.24146	0.269731	0.519199	831 | 571 | 390	3	707 | 465 | 233	3	838.35 | 576.05 | 393.45	3	705.20 | 463.82 | 232.41	3	olfactory receptor family 2 subfamily S member 2 [Source:HGNC Symbol;Acc:HGNC:8276]	9	35957108	35958154	-1	protein_coding	GO:0007165|GO:0007186|GO:0007608|GO:0050896|GO:0050911	signal transduction | G protein-coupled receptor signaling pathway | sensory perception of smell | response to stimulus | detection of chemical stimulus involved in sensory perception of smell	GO:0004930|GO:0004984	G protein-coupled receptor activity | olfactory receptor activity	GO:0005886|GO:0016020|GO:0016021	plasma membrane | membrane | integral component of membrane
FOSL2	3	0.11262	0.19838	0.994347	3988	2	-0.46511	0.0048405	0.013364	0.944316	289	1	-0.46511	-1.38042	0.724416	0.00744676	0.973858	404 | 347 | 100	3	573 | 143 | 140	3	407.58 | 350.07 | 100.88	3	571.54 | 142.64 | 139.64	3	FOS like 2, AP-1 transcription factor subunit [Source:HGNC Symbol;Acc:HGNC:3798]	2	28392448	28417317	1	protein_coding	GO:0003334|GO:0006355|GO:0006357|GO:0008219|GO:0045893|GO:0045944|GO:0048146	keratinocyte development | regulation of transcription, DNA-templated | regulation of transcription by RNA polymerase II | cell death | positive regulation of transcription, DNA-templated | positive regulation of transcription by RNA polymerase II | positive regulation of fibroblast proliferation	GO:0000977|GO:0000978|GO:0000981|GO:0001228|GO:0003677|GO:0003682|GO:0003700|GO:0005515|GO:0043565	RNA polymerase II transcription regulatory region sequence-specific DNA binding | RNA polymerase II cis-regulatory region sequence-specific DNA binding | DNA-binding transcription factor activity, RNA polymerase II-specific | DNA-binding transcription activator activity, RNA polymerase II-specific | DNA binding | chromatin binding | DNA-binding transcription factor activity | protein binding | se…	GO:0000785|GO:0005634|GO:0005654	chromatin | nucleus | nucleoplasm
SPAG8	3	0.684	0.68568	0.996986	13413	1	0.60912	0.0048218	0.01331	0.944316	288	2	0.60912	1.52533	1.52533	0.150707	0.683255	462 | 281 | 208	3	306 | 242 | 161	3	466.09 | 283.49 | 209.84	3	305.22 | 241.39 | 160.59	3	sperm associated antigen 8 [Source:HGNC Symbol;Acc:HGNC:14105]	9	35808045	35812272	-1	protein_coding	GO:0007049|GO:0007283|GO:0007338|GO:0008150|GO:0030154|GO:0032092|GO:0045944	cell cycle | spermatogenesis | single fertilization | biological_process | cell differentiation | positive regulation of protein binding | positive regulation of transcription by RNA polymerase II	GO:0003674|GO:0005515|GO:0008017	molecular_function | protein binding | microtubule binding	GO:0001669|GO:0005634|GO:0005737|GO:0005819|GO:0005856|GO:0016020|GO:0031410	acrosomal vesicle | nucleus | cytoplasm | spindle | cytoskeleton | membrane | cytoplasmic vesicle
CNGA3	3	0.41643	0.489	0.994347	9694	1	0.51374	0.0048618	0.013421	0.944316	290	2	0.51374	1.42775	1.42775	0.166838	0.658282	702 | 342 | 108	3	497 | 205 | 159	3	708.21 | 345.03 | 108.96	3	495.74 | 204.48 | 158.60	3	cyclic nucleotide gated channel subunit alpha 3 [Source:HGNC Symbol;Acc:HGNC:2150]	2	98346188	98398601	1	protein_coding	GO:0006811|GO:0006812|GO:0007165|GO:0007601|GO:0031960|GO:0032026|GO:0034220|GO:0050896|GO:0051591|GO:0055085|GO:0098659	ion transport | cation transport | signal transduction | visual perception | response to corticosteroid | response to magnesium ion | ion transmembrane transport | response to stimulus | response to cAMP | transmembrane transport | inorganic cation import across plasma membrane	GO:0000166|GO:0005216|GO:0005222|GO:0005223|GO:0005515|GO:0008022|GO:0015276|GO:0030553	nucleotide binding | ion channel activity | intracellular cAMP-activated cation channel activity | intracellular cGMP-activated cation channel activity | protein binding | protein C-terminus binding | ligand-gated ion channel activity | cGMP binding	GO:0005737|GO:0005886|GO:0016020|GO:0016021|GO:0030425|GO:0043025|GO:0043194|GO:0043204|GO:0097386|GO:1902495	cytoplasm | plasma membrane | membrane | integral component of membrane | dendrite | neuronal cell body | axon initial segment | perikaryon | glial cell projection | transmembrane transporter complex	216900	ACHROMATOPSIA 2; ACHM2;;COLORBLINDNESS, TOTAL;;ROD MONOCHROMATISM 2;;ROD MONOCHROMACY 2; RMCH2
COL6A2	3	0.99512	0.99524	0.999706	18855	0	0.48576	0.0048772	0.013457	0.944316	292	3	0.48576	1.40032	1.40032	0.280673	0.505423	403 | 197 | 161	3	314 | 129 | 116	3	406.57 | 198.74 | 162.42	3	313.20 | 128.67 | 115.71	3	collagen type VI alpha 2 chain [Source:HGNC Symbol;Acc:HGNC:2212]	21	46098112	46132848	1	protein_coding	GO:0007155|GO:0009749	cell adhesion | response to glucose	GO:0005515|GO:0005518|GO:0030020	protein binding | collagen binding | extracellular matrix structural constituent conferring tensile strength	GO:0005576|GO:0005581|GO:0005615|GO:0005788|GO:0016020|GO:0031012|GO:0032991|GO:0042383|GO:0062023|GO:0070062|GO:0110165|GO:1903561	extracellular region | collagen trimer | extracellular space | endoplasmic reticulum lumen | membrane | extracellular matrix | protein-containing complex | sarcolemma | collagen-containing extracellular matrix | extracellular exosome | cellular anatomical entity | extracellular vesicle	254090	ULLRICH CONGENITAL MUSCULAR DYSTROPHY 1; UCMD1;;ULLRICH CONGENITAL MUSCULAR DYSTROPHY; UCMD;;MUSCULAR DYSTROPHY, SCLEROATONIC;;ULLRICH DISEASE;;ULLRICH SCLEROATONIC MUSCULAR DYSTROPHY;;MUSCULAR DYSTROPHY, LIMB-GIRDLE, AUTOSOMAL RECESSIVE 22; LGMDR22
DCTN3	3	0.99509	0.99522	0.999706	18854	0	0.48185	0.0049086	0.01354	0.946677	294	3	0.48185	1.39653	1.39653	0.229431	0.569993	625 | 445 | 328	3	521 | 322 | 198	3	630.53 | 448.94 | 330.90	3	519.68 | 321.18 | 197.50	3	dynactin subunit 3 [Source:HGNC Symbol;Acc:HGNC:2713]	9	34613545	34620523	-1	protein_coding	GO:0000278|GO:0007017|GO:0007049|GO:0051301|GO:0061640	mitotic cell cycle | microtubule-based process | cell cycle | cell division | cytoskeleton-dependent cytokinesis	GO:0005198|GO:0005515	structural molecule activity | protein binding	GO:0000775|GO:0000776|GO:0005694|GO:0005730|GO:0005737|GO:0005813|GO:0005815|GO:0005819|GO:0005829|GO:0005856|GO:0005869|GO:0005875|GO:0030496|GO:0032154|GO:0048471	chromosome, centromeric region | kinetochore | chromosome | nucleolus | cytoplasm | centrosome | microtubule organizing center | spindle | cytosol | cytoskeleton | dynactin complex | microtubule associated complex | midbody | cleavage furrow | perinuclear region of cytoplasm
STK32B	3	0.054407	0.11995	0.994347	2376	1	0.58654	0.0049257	0.013593	0.946873	295	2	0.58654	1.50164	1.50164	0.0326335	0.911801	629 | 487 | 388	3	736 | 311 | 261	3	634.57 | 491.31 | 391.43	3	734.13 | 310.21 | 260.34	3	serine/threonine kinase 32B [Source:HGNC Symbol;Acc:HGNC:14217]	4	5051480	5500994	1	protein_coding	GO:0006468|GO:0016310|GO:0018105|GO:0035556	protein phosphorylation | phosphorylation | peptidyl-serine phosphorylation | intracellular signal transduction	GO:0000166|GO:0004672|GO:0004674|GO:0005524|GO:0016301|GO:0016740|GO:0046872|GO:0106310|GO:0106311	nucleotide binding | protein kinase activity | protein serine/threonine kinase activity | ATP binding | kinase activity | transferase activity | metal ion binding | protein serine kinase activity | protein threonine kinase activity	.	.
MAN1A2	3	0.086607	0.16367	0.994347	3295	1	0.19091	0.0049683	0.013708	0.948325	297	1	0.19091	1.14148	1.14148	8.0891e-05	0.999666	175 | 132 | 113	3	253 | 100 | 56	3	176.55 | 133.17 | 114.00	3	252.36 | 99.75 | 55.86	3	mannosidase alpha class 1A member 2 [Source:HGNC Symbol;Acc:HGNC:6822]	1	117367449	117528872	1	protein_coding	GO:0005975|GO:0006486|GO:0006491|GO:0007585|GO:0008152|GO:0009100|GO:0036508|GO:0048286|GO:1904381	carbohydrate metabolic process | protein glycosylation | N-glycan processing | respiratory gaseous exchange by respiratory system | metabolic process | glycoprotein metabolic process | protein alpha-1,2-demannosylation | lung alveolus development | Golgi apparatus mannose trimming	GO:0004571|GO:0005509|GO:0016787|GO:0016798|GO:0046872	mannosyl-oligosaccharide 1,2-alpha-mannosidase activity | calcium ion binding | hydrolase activity | hydrolase activity, acting on glycosyl bonds | metal ion binding	GO:0000139|GO:0005783|GO:0005794|GO:0016020|GO:0016021|GO:0070062	Golgi membrane | endoplasmic reticulum | Golgi apparatus | membrane | integral component of membrane | extracellular exosome
TGFA	3	0.15424	0.25281	0.994347	5070	2	-0.33736	0.0050108	0.013814	0.948325	300	1	-0.33736	-1.26344	0.791488	0.0011134	0.995707	246 | 143 | 43	3	183 | 90 | 72	3	248.18 | 144.27 | 43.38	3	182.53 | 89.77 | 71.82	3	transforming growth factor alpha [Source:HGNC Symbol;Acc:HGNC:11765]	2	70447284	70554193	-1	protein_coding	GO:0001525|GO:0007165|GO:0007173|GO:0008284|GO:0035556|GO:0042059|GO:0042060|GO:0043066|GO:0043406|GO:0045741|GO:0045840|GO:0048523|GO:0050679|GO:0050731|GO:0051781|GO:0051897|GO:0060749|GO:0072574	angiogenesis | signal transduction | epidermal growth factor receptor signaling pathway | positive regulation of cell population proliferation | intracellular signal transduction | negative regulation of epidermal growth factor receptor signaling pathway | wound healing | negative regulation of apoptotic process | positive regulation of MAP kinase activity | positive regulation of epidermal growt…	GO:0005154|GO:0005515|GO:0008083	epidermal growth factor receptor binding | protein binding | growth factor activity	GO:0005576|GO:0005615|GO:0005634|GO:0005789|GO:0005886|GO:0009986|GO:0012507|GO:0016020|GO:0016021|GO:0016323|GO:0030669|GO:0031410|GO:0033116|GO:0048471	extracellular region | extracellular space | nucleus | endoplasmic reticulum membrane | plasma membrane | cell surface | ER to Golgi transport vesicle membrane | membrane | integral component of membrane | basolateral plasma membrane | clathrin-coated endocytic vesicle membrane | cytoplasmic vesicle | endoplasmic reticulum-Golgi intermediate compartment membrane | perinuclear region of cytoplasm
ARHGAP5	3	0.87251	0.87265	0.998292	16613	0	0.70539	0.0049796	0.01373	0.948325	298	2	0.70539	1.63058	1.63058	0.0190836	0.941839	315 | 301 | 96	3	305 | 195 | 44	3	317.79 | 303.66 | 96.85	3	304.22 | 194.50 | 43.89	3	Rho GTPase activating protein 5 [Source:HGNC Symbol;Acc:HGNC:675]	14	32076114	32159728	1	protein_coding	GO:0007155|GO:0007165|GO:0007266|GO:0030879|GO:0050790|GO:0051056	cell adhesion | signal transduction | Rho protein signal transduction | mammary gland development | regulation of catalytic activity | regulation of small GTPase mediated signal transduction	GO:0003924|GO:0005096|GO:0005515|GO:0005525|GO:0042169	GTPase activity | GTPase activator activity | protein binding | GTP binding | SH2 domain binding	GO:0005737|GO:0005783|GO:0005829|GO:0005886|GO:0016020	cytoplasm | endoplasmic reticulum | cytosol | plasma membrane | membrane
HNRNPLL	3	0.51634	0.55362	0.995644	10972	1	0.67269	0.0050067	0.013804	0.948325	299	2	0.67269	1.59404	1.59404	0.179332	0.641394	434 | 327 | 208	3	275 | 265 | 204	3	437.84 | 329.89 | 209.84	3	274.30 | 264.33 | 203.48	3	heterogeneous nuclear ribonucleoprotein L like [Source:HGNC Symbol;Acc:HGNC:25127]	2	38561969	38603586	-1	protein_coding	GO:0006397|GO:0033120|GO:0043484	mRNA processing | positive regulation of RNA splicing | regulation of RNA splicing	GO:0003676|GO:0003723|GO:0003729|GO:0005515	nucleic acid binding | RNA binding | mRNA binding | protein binding	GO:0005634|GO:0016020	nucleus | membrane
SLC6A12	9	0.028849	0.10873	0.994347	1447	6	-0.1943	0.0031353	0.01691	0.950363	189	1	-0.1943	-1.14417	0.873997	5.10286e-07	0.999998	670 | 604 | 457 | 421 | 345 | 320 | 265 | 233 | 119	9	765 | 742 | 529 | 405 | 400 | 371 | 360 | 236 | 24	9	675.93 | 609.35 | 461.04 | 424.73 | 348.05 | 322.83 | 267.35 | 235.06 | 120.05	9	763.06 | 740.11 | 527.66 | 403.97 | 398.98 | 370.06 | 359.09 | 235.40 | 23.94	9	solute carrier family 6 member 12 [Source:HGNC Symbol;Acc:HGNC:11045]	12	190077	214570	-1	protein_coding	GO:0003333|GO:0006836|GO:0006865|GO:0015718|GO:0035725|GO:0051936|GO:0055085|GO:0071702|GO:0071705	amino acid transmembrane transport | neurotransmitter transport | amino acid transport | monocarboxylic acid transport | sodium ion transmembrane transport | gamma-aminobutyric acid reuptake | transmembrane transport | organic substance transport | nitrogen compound transport	GO:0005332|GO:0005515|GO:0008028|GO:0015171|GO:0015293	gamma-aminobutyric acid:sodium symporter activity | protein binding | monocarboxylic acid transmembrane transporter activity | amino acid transmembrane transporter activity | symporter activity	GO:0005886|GO:0005887|GO:0016020|GO:0016021|GO:0043005|GO:0098793	plasma membrane | integral component of plasma membrane | membrane | integral component of membrane | neuron projection | presynapse
PRKAA2	3	0.98219	0.98235	0.999706	18609	0	0.55794	0.005096	0.014047	0.950363	304	3	0.55794	1.47217	1.47217	0.00026741	0.998932	470 | 245 | 177	3	412 | 168 | 57	3	474.16 | 247.17 | 178.57	3	410.95 | 167.57 | 56.86	3	protein kinase AMP-activated catalytic subunit alpha 2 [Source:HGNC Symbol;Acc:HGNC:9377]	1	56645314	56715335	1	protein_coding	GO:0006325|GO:0006468|GO:0006629|GO:0006631|GO:0006633|GO:0006694|GO:0006695|GO:0006914|GO:0007165|GO:0008202|GO:0008203|GO:0008610|GO:0010468|GO:0010508|GO:0010629|GO:0014850|GO:0016055|GO:0016126|GO:0016239|GO:0016241|GO:0016310|GO:0031669|GO:0032007|GO:0034599|GO:0035404|GO:0035556|GO:0042149|GO:0042593|GO:0042752|GO:0043066|GO:0045821|GO:0048511|GO:0055089|GO:0062028|GO:0070507|GO:0071277|GO:…	chromatin organization | protein phosphorylation | lipid metabolic process | fatty acid metabolic process | fatty acid biosynthetic process | steroid biosynthetic process | cholesterol biosynthetic process | autophagy | signal transduction | steroid metabolic process | cholesterol metabolic process | lipid biosynthetic process | regulation of gene expression | positive regulation of autophagy | n…	GO:0000166|GO:0003682|GO:0004672|GO:0004674|GO:0004679|GO:0004712|GO:0005515|GO:0005524|GO:0016301|GO:0016740|GO:0035174|GO:0046872|GO:0047322|GO:0050405|GO:0106310|GO:0106311	nucleotide binding | chromatin binding | protein kinase activity | protein serine/threonine kinase activity | AMP-activated protein kinase activity | protein serine/threonine/tyrosine kinase activity | protein binding | ATP binding | kinase activity | transferase activity | histone serine kinase activity | metal ion binding | [hydroxymethylglutaryl-CoA reductase (NADPH)] kinase activity | [acetyl…	GO:0005634|GO:0005654|GO:0005737|GO:0005794|GO:0005829|GO:0010494|GO:0016607|GO:0030424|GO:0030425|GO:0043025	nucleus | nucleoplasm | cytoplasm | Golgi apparatus | cytosol | cytoplasmic stress granule | nuclear speck | axon | dendrite | neuronal cell body
RBMX	3	0.71006	0.71036	0.996986	13861	1	0.17381	0.0054365	0.014947	0.950363	319	1	0.17381	1.12803	1.12803	0.000547192	0.997638	180 | 144 | 83	3	129 | 101 | 59	3	181.59 | 145.27 | 83.73	3	128.67 | 100.74 | 58.85	3	RNA binding motif protein X-linked [Source:HGNC Symbol;Acc:HGNC:9910]	X	136848004	136880764	-1	protein_coding	GO:0000381|GO:0000398|GO:0001649|GO:0006366|GO:0006396|GO:0006397|GO:0006509|GO:0008380|GO:0045944|GO:0048025|GO:0048026|GO:0051260|GO:0071347	regulation of alternative mRNA splicing, via spliceosome | mRNA splicing, via spliceosome | osteoblast differentiation | transcription by RNA polymerase II | RNA processing | mRNA processing | membrane protein ectodomain proteolysis | RNA splicing | positive regulation of transcription by RNA polymerase II | negative regulation of mRNA splicing, via spliceosome | positive regulation of mRNA splic…	GO:0000978|GO:0003676|GO:0003682|GO:0003723|GO:0003729|GO:0005515|GO:0019904|GO:0042802	RNA polymerase II cis-regulatory region sequence-specific DNA binding | nucleic acid binding | chromatin binding | RNA binding | mRNA binding | protein binding | protein domain specific binding | identical protein binding	GO:0000791|GO:0005615|GO:0005634|GO:0005654|GO:0005681|GO:0005730|GO:0016020|GO:0032991|GO:0044530|GO:0070062|GO:0071013|GO:1990904	euchromatin | extracellular space | nucleus | nucleoplasm | spliceosomal complex | nucleolus | membrane | protein-containing complex | supraspliceosomal complex | extracellular exosome | catalytic step 2 spliceosome | ribonucleoprotein complex	300238	MENTAL RETARDATION, X-LINKED, SYNDROMIC 11; MRXS11;;SHASHI X-LINKED MENTAL RETARDATION SYNDROME; SMRXS;;MENTAL RETARDATION, X-LINKED, SHASHI TYPE
RRAGC	3	0.71463	0.71474	0.996986	13933	1	-0.096513	0.0054791	0.01505	0.950363	321	1	-0.096513	-1.06919	0.935291	0.00113643	0.995686	380 | 199 | 197	3	411 | 228 | 67	3	383.36 | 200.76 | 198.74	3	409.96 | 227.42 | 66.83	3	Ras related GTP binding C [Source:HGNC Symbol;Acc:HGNC:19902]	1	38838198	38859772	-1	protein_coding	GO:0006351|GO:0006915|GO:0007264|GO:0008380|GO:0009267|GO:0010506|GO:0032006|GO:0032008|GO:0034198|GO:0034613|GO:0043200|GO:0071230|GO:1903432	transcription, DNA-templated | apoptotic process | small GTPase mediated signal transduction | RNA splicing | cellular response to starvation | regulation of autophagy | regulation of TOR signaling | positive regulation of TOR signaling | cellular response to amino acid starvation | cellular protein localization | response to amino acid | cellular response to amino acid stimulus | regulation of T…	GO:0000166|GO:0000287|GO:0003924|GO:0005515|GO:0005525|GO:0016787|GO:0019003|GO:0046982|GO:0051020	nucleotide binding | magnesium ion binding | GTPase activity | protein binding | GTP binding | hydrolase activity | GDP binding | protein heterodimerization activity | GTPase binding	GO:0005634|GO:0005654|GO:0005737|GO:0005764|GO:0005829|GO:0043231|GO:1990131	nucleus | nucleoplasm | cytoplasm | lysosome | cytosol | intracellular membrane-bounded organelle | Gtr1-Gtr2 GTPase complex
RAB31	3	0.44083	0.50401	0.994347	10023	1	0.12005	0.0051385	0.01417	0.950363	306	2	0.12005	1.08677	1.08677	0.00130342	0.995252	619 | 278 | 211	3	576 | 357 | 73	3	624.48 | 280.46 | 212.87	3	574.54 | 356.09 | 72.81	3	RAB31, member RAS oncogene family [Source:HGNC Symbol;Acc:HGNC:9771]	18	9708275	9862551	1	protein_coding	GO:0006886|GO:0031623|GO:0032869|GO:0043001|GO:0045055|GO:0060100|GO:0090382	intracellular protein transport | receptor internalization | cellular response to insulin stimulus | Golgi to plasma membrane protein transport | regulated exocytosis | positive regulation of phagocytosis, engulfment | phagosome maturation	GO:0000166|GO:0003924|GO:0005515|GO:0005525|GO:0019003	nucleotide binding | GTPase activity | protein binding | GTP binding | GDP binding	GO:0001891|GO:0005768|GO:0005769|GO:0005794|GO:0005829|GO:0005886|GO:0012505|GO:0016020|GO:0030667|GO:0030670|GO:0031410|GO:0031901|GO:0032588|GO:0036186|GO:0045335	phagocytic cup | endosome | early endosome | Golgi apparatus | cytosol | plasma membrane | endomembrane system | membrane | secretory granule membrane | phagocytic vesicle membrane | cytoplasmic vesicle | early endosome membrane | trans-Golgi network membrane | early phagosome membrane | phagocytic vesicle
PDE5A	9	0.32991	0.5874	0.995765	8685	1	0.15453	0.002529	0.014073	0.950363	169	5	0.15453	1.11306	1.11306	0.00275108	0.990701	594 | 518 | 463 | 388 | 354 | 335 | 196 | 195 | 193	9	503 | 419 | 355 | 339 | 323 | 292 | 219 | 178 | 130	9	599.26 | 522.58 | 467.10 | 391.43 | 357.13 | 337.96 | 197.73 | 196.73 | 194.71	9	501.72 | 417.94 | 354.10 | 338.14 | 322.18 | 291.26 | 218.44 | 177.55 | 129.67	9	phosphodiesterase 5A [Source:HGNC Symbol;Acc:HGNC:8784]	4	119494397	119628804	-1	protein_coding	GO:0007165|GO:0008152|GO:0010613|GO:0010749|GO:0042130|GO:0043406|GO:0046068|GO:0046069|GO:0055118|GO:0055119|GO:0060282	signal transduction | metabolic process | positive regulation of cardiac muscle hypertrophy | regulation of nitric oxide mediated signal transduction | negative regulation of T cell proliferation | positive regulation of MAP kinase activity | cGMP metabolic process | cGMP catabolic process | negative regulation of cardiac muscle contraction | relaxation of cardiac muscle | positive regulation of …	GO:0000166|GO:0003824|GO:0004112|GO:0004114|GO:0005515|GO:0008081|GO:0016787|GO:0030553|GO:0046872|GO:0047555	nucleotide binding | catalytic activity | cyclic-nucleotide phosphodiesterase activity | 3',5'-cyclic-nucleotide phosphodiesterase activity | protein binding | phosphoric diester hydrolase activity | hydrolase activity | cGMP binding | metal ion binding | 3',5'-cyclic-GMP phosphodiesterase activity	GO:0005575|GO:0005829	cellular_component | cytosol
ZNF600	3	0.85807	0.85807	0.998292	16379	0	0.49323	0.0058195	0.015959	0.950363	341	2	0.49323	1.40759	1.40759	0.00353355	0.988323	571 | 256 | 120	3	410 | 124 | 97	3	576.05 | 258.27 | 121.06	3	408.96 | 123.68 | 96.75	3	zinc finger protein 600 [Source:HGNC Symbol;Acc:HGNC:30951]	19	52749942	52786807	-1	protein_coding	GO:0006355|GO:0006357|GO:0045944	regulation of transcription, DNA-templated | regulation of transcription by RNA polymerase II | positive regulation of transcription by RNA polymerase II	GO:0000978|GO:0001228|GO:0003677|GO:0005515|GO:0046872	RNA polymerase II cis-regulatory region sequence-specific DNA binding | DNA-binding transcription activator activity, RNA polymerase II-specific | DNA binding | protein binding | metal ion binding	GO:0005634	nucleus
CXorf27	3	0.8935	0.89357	0.998292	16976	0	0.65074	0.0055709	0.015283	0.950363	327	2	0.65074	1.56997	1.56997	0.00390526	0.986253	370 | 282 | 247	3	245 | 238 | 112	3	373.27 | 284.50 | 249.19	3	244.38 | 237.40 | 111.72	3	H2A.P histone [Source:HGNC Symbol;Acc:HGNC:18417]	X	37990779	37991314	1	protein_coding	GO:0006342	chromatin silencing	GO:0003677|GO:0005515|GO:0046982	DNA binding | protein binding | protein heterodimerization activity	.	.
IER5	3	0.25712	0.38366	0.994347	7519	2	-0.16876	0.0060323	0.016509	0.950363	350	1	-0.16876	-1.12409	0.889607	0.00399321	0.986115	262 | 240 | 198	3	298 | 250 | 90	3	264.32 | 242.12 | 199.75	3	297.24 | 249.36 | 89.77	3	immediate early response 5 [Source:HGNC Symbol;Acc:HGNC:5393]	1	181088700	181092900	1	protein_coding	GO:0034605|GO:0042127|GO:0045944|GO:1900036	cellular response to heat | regulation of cell population proliferation | positive regulation of transcription by RNA polymerase II | positive regulation of cellular response to heat	GO:0005515|GO:0042802	protein binding | identical protein binding	GO:0000159|GO:0005634|GO:0005654|GO:0005730|GO:0005737	protein phosphatase type 2A complex | nucleus | nucleoplasm | nucleolus | cytoplasm
PPFIA4	3	0.73373	0.73388	0.996986	14261	0	-0.11366	0.0056067	0.015378	0.950363	329	1	-0.11366	-1.08197	0.92424	0.00447541	0.983677	455 | 288 | 255	3	498 | 317 | 96	3	459.03 | 290.55 | 257.26	3	496.73 | 316.19 | 95.76	3	PTPRF interacting protein alpha 4 [Source:HGNC Symbol;Acc:HGNC:9248]	1	203026491	203078740	1	protein_coding	GO:0050808	synapse organization	GO:0005515	protein binding	GO:0005737|GO:0005829|GO:0009986|GO:0045202|GO:0048786	cytoplasm | cytosol | cell surface | synapse | presynaptic active zone
NAP1L1	3	0.011106	0.029605	0.989684	586	2	-0.53621	0.0055216	0.015156	0.950363	324	1	-0.53621	-1.45016	0.68958	0.00483764	0.98226	350 | 299 | 173	3	439 | 283 | 147	3	353.10 | 301.65 | 174.53	3	437.88 | 282.28 | 146.63	3	nucleosome assembly protein 1 like 1 [Source:HGNC Symbol;Acc:HGNC:7637]	12	76036585	76084735	-1	protein_coding	GO:0006260|GO:0006334|GO:0007399|GO:0008284|GO:0050769|GO:2000179	DNA replication | nucleosome assembly | nervous system development | positive regulation of cell population proliferation | positive regulation of neurogenesis | positive regulation of neural precursor cell proliferation	GO:0003682|GO:0003723|GO:0005515|GO:0042393	chromatin binding | RNA binding | protein binding | histone binding	GO:0000785|GO:0005634|GO:0005737|GO:0016020|GO:0042470	chromatin | nucleus | cytoplasm | membrane | melanosome
NUDT6	6	0.024815	0.085248	0.993599	1264	2	0.11714	0.0035257	0.015832	0.950363	214	3	0.11714	1.08458	1.08458	0.00554642	0.979819	496 | 410 | 308 | 276 | 259 | 184	6	732 | 318 | 309 | 236 | 218 | 127	6	500.39 | 413.63 | 310.73 | 278.44 | 261.29 | 185.63	6	730.14 | 317.19 | 308.21 | 235.40 | 217.45 | 126.68	6	nudix hydrolase 6 [Source:HGNC Symbol;Acc:HGNC:8053]	4	122888697	122922968	-1	protein_coding	GO:0008285|GO:0045786	negative regulation of cell population proliferation | negative regulation of cell cycle	GO:0016787|GO:0035529|GO:0047631|GO:0051287	hydrolase activity | NADH pyrophosphatase activity | ADP-ribose diphosphatase activity | NAD binding	GO:0005634|GO:0005737|GO:0005739	nucleus | cytoplasm | mitochondrion
LHX6	12	0.093075	0.28693	0.994347	3467	6	0.022837	0.0024415	0.01543	0.950363	163	6	0.022837	1.01595	1.01595	0.0062823	0.976882	453 | 452 | 435 | 409 | 388 | 309 | 276 | 276 | 259 | 255 | 123 | 90	12	521 | 398 | 381 | 357 | 353 | 334 | 321 | 247 | 173 | 168 | 126 | 112	12	457.01 | 456.00 | 438.85 | 412.62 | 391.43 | 311.73 | 278.44 | 278.44 | 261.29 | 257.26 | 124.09 | 90.80	12	519.68 | 396.99 | 380.03 | 356.09 | 352.10 | 333.15 | 320.18 | 246.37 | 172.56 | 167.57 | 125.68 | 111.72	12	LIM homeobox 6 [Source:HGNC Symbol;Acc:HGNC:21735]	9	122202577	122229626	-1	protein_coding	GO:0006355|GO:0006357|GO:0007399|GO:0021799|GO:0021800|GO:0021853|GO:0021884|GO:0030154|GO:0030182|GO:0048469	regulation of transcription, DNA-templated | regulation of transcription by RNA polymerase II | nervous system development | cerebral cortex radially oriented cell migration | cerebral cortex tangential migration | cerebral cortex GABAergic interneuron migration | forebrain neuron development | cell differentiation | neuron differentiation | cell maturation	GO:0000977|GO:0000981|GO:0003677|GO:0003700|GO:0005515|GO:0043565|GO:0046872|GO:1990837	RNA polymerase II transcription regulatory region sequence-specific DNA binding | DNA-binding transcription factor activity, RNA polymerase II-specific | DNA binding | DNA-binding transcription factor activity | protein binding | sequence-specific DNA binding | metal ion binding | sequence-specific double-stranded DNA binding	GO:0000785|GO:0005634	chromatin | nucleus
IFI27L2	3	0.67126	0.67414	0.996986	13218	1	-0.00073923	0.0057344	0.015719	0.950363	338	1	-0.00073923	-1.00051	0.999488	0.0075793	0.973328	434 | 335 | 283	3	489 | 339 | 111	3	437.84 | 337.96 | 285.50	3	487.76 | 338.14 | 110.72	3	interferon alpha inducible protein 27 like 2 [Source:HGNC Symbol;Acc:HGNC:19753]	14	94127779	94130253	-1	protein_coding	GO:0006915|GO:0097190	apoptotic process | apoptotic signaling pathway	.	.	GO:0005739|GO:0016020|GO:0016021|GO:0031966	mitochondrion | membrane | integral component of membrane | mitochondrial membrane
ABCD3	3	0.96859	0.96877	0.999334	18367	0	0.69926	0.0061455	0.016801	0.950363	359	3	0.69926	1.62367	1.62367	0.00851717	0.970867	364 | 296 | 254	3	224 | 184 | 158	3	367.22 | 298.62 | 256.25	3	223.43 | 183.53 | 157.60	3	ATP binding cassette subfamily D member 3 [Source:HGNC Symbol;Acc:HGNC:67]	1	94418389	94518666	1	protein_coding	GO:0000038|GO:0006633|GO:0006635|GO:0006699|GO:0006869|GO:0007031|GO:0014070|GO:0015721|GO:0015910|GO:0042760|GO:0055085|GO:1903512	very long-chain fatty acid metabolic process | fatty acid biosynthetic process | fatty acid beta-oxidation | bile acid biosynthetic process | lipid transport | peroxisome organization | response to organic cyclic compound | bile acid and bile salt transport | long-chain fatty acid import into peroxisome | very long-chain fatty acid catabolic process | transmembrane transport | phytanic acid metab…	GO:0000166|GO:0005324|GO:0005515|GO:0005524|GO:0016887|GO:0042626|GO:0042803|GO:0043621|GO:0047617|GO:0140359	nucleotide binding | long-chain fatty acid transporter activity | protein binding | ATP binding | ATPase | ATPase-coupled transmembrane transporter activity | protein homodimerization activity | protein self-association | acyl-CoA hydrolase activity | ABC-type transporter activity	GO:0005739|GO:0005777|GO:0005778|GO:0005782|GO:0005829|GO:0016020|GO:0016021|GO:0043231	mitochondrion | peroxisome | peroxisomal membrane | peroxisomal matrix | cytosol | membrane | integral component of membrane | intracellular membrane-bounded organelle	616278	BILE ACID SYNTHESIS DEFECT, CONGENITAL, 5; CBAS5
DAZL	6	0.65588	0.78165	0.996986	12967	1	0.51604	0.0031323	0.014346	0.950363	188	5	0.51604	1.43003	1.43003	0.0110277	0.96454	434 | 360 | 297 | 282 | 245 | 219	6	456 | 299 | 232 | 205 | 177 | 96	6	437.84 | 363.19 | 299.63 | 284.50 | 247.17 | 220.94	6	454.84 | 298.24 | 231.41 | 204.48 | 176.55 | 95.76	6	deleted in azoospermia like [Source:HGNC Symbol;Acc:HGNC:2685]	3	16586792	16670306	-1	protein_coding	GO:0006417|GO:0007281|GO:0007283|GO:0030154|GO:0045727|GO:0045948|GO:0070935	regulation of translation | germ cell development | spermatogenesis | cell differentiation | positive regulation of translation | positive regulation of translational initiation | 3'-UTR-mediated mRNA stabilization	GO:0003676|GO:0003723|GO:0003729|GO:0003730|GO:0005515|GO:0008494	nucleic acid binding | RNA binding | mRNA binding | mRNA 3'-UTR binding | protein binding | translation activator activity	GO:0005634|GO:0005737|GO:0032991	nucleus | cytoplasm | protein-containing complex
TMEM60	2	0.99133	0.99114	0.999706	18784	0	0.85497	0.0086718	0.016499	0.950363	482	2	0.85497	1.80872	1.80872	0.0113907	0.963683	403 | 134	2	293 | 57	2	406.57 | 135.19	2	292.26 | 56.86	2	transmembrane protein 60 [Source:HGNC Symbol;Acc:HGNC:21754]	7	77793728	77798434	-1	protein_coding	.	.	GO:0005515	protein binding	GO:0016020|GO:0016021	membrane | integral component of membrane
ZBTB14	9	0.12046	0.3126	0.994347	4226	4	-0.14378	0.0028797	0.015714	0.950363	181	4	-0.14378	-1.1048	0.905144	0.0203518	0.938309	1136 | 808 | 463 | 442 | 429 | 315 | 259 | 195 | 192	9	723 | 676 | 618 | 546 | 306 | 244 | 237 | 228 | 218	9	1146.05 | 815.15 | 467.10 | 445.91 | 432.80 | 317.79 | 261.29 | 196.73 | 193.70	9	721.16 | 674.28 | 616.43 | 544.61 | 305.22 | 243.38 | 236.40 | 227.42 | 217.45	9	zinc finger and BTB domain containing 14 [Source:HGNC Symbol;Acc:HGNC:12860]	18	5289019	5297053	-1	protein_coding	GO:0000122|GO:0001822|GO:0003170|GO:0003279|GO:0006357|GO:0045892|GO:0060976	negative regulation of transcription by RNA polymerase II | kidney development | heart valve development | cardiac septum development | regulation of transcription by RNA polymerase II | negative regulation of transcription, DNA-templated | coronary vasculature development	GO:0000976|GO:0000978|GO:0001227|GO:0003677|GO:0003700|GO:0005515|GO:0043565|GO:0046872|GO:1990837	transcription cis-regulatory region binding | RNA polymerase II cis-regulatory region sequence-specific DNA binding | DNA-binding transcription repressor activity, RNA polymerase II-specific | DNA binding | DNA-binding transcription factor activity | protein binding | sequence-specific DNA binding | metal ion binding | sequence-specific double-stranded DNA binding	GO:0005634|GO:0005654|GO:0005730|GO:0005829|GO:0016235	nucleus | nucleoplasm | nucleolus | cytosol | aggresome
SEMA4D	3	0.99382	0.99394	0.999706	18832	0	0.51273	0.0061764	0.016882	0.950363	361	3	0.51273	1.42675	1.42675	0.0229636	0.932643	277 | 236 | 82	3	217 | 167 | 37	3	279.45 | 238.09 | 82.73	3	216.45 | 166.58 | 36.91	3	semaphorin 4D [Source:HGNC Symbol;Acc:HGNC:10732]	9	89360787	89498130	-1	protein_coding	GO:0000122|GO:0001755|GO:0001934|GO:0006955|GO:0007155|GO:0007162|GO:0007399|GO:0007411|GO:0008360|GO:0010693|GO:0014068|GO:0030154|GO:0030335|GO:0031344|GO:0043066|GO:0043547|GO:0043931|GO:0045668|GO:0048672|GO:0048814|GO:0048843|GO:0050731|GO:0050732|GO:0050772|GO:0050919|GO:0070486|GO:0071526|GO:1900220|GO:1905704	negative regulation of transcription by RNA polymerase II | neural crest cell migration | positive regulation of protein phosphorylation | immune response | cell adhesion | negative regulation of cell adhesion | nervous system development | axon guidance | regulation of cell shape | negative regulation of alkaline phosphatase activity | positive regulation of phosphatidylinositol 3-kinase signali…	GO:0004888|GO:0005102|GO:0005515|GO:0030215|GO:0038023|GO:0042802|GO:0045499	transmembrane signaling receptor activity | signaling receptor binding | protein binding | semaphorin receptor binding | signaling receptor activity | identical protein binding | chemorepellent activity	GO:0005615|GO:0005886|GO:0005887|GO:0016020|GO:0016021	extracellular space | plasma membrane | integral component of plasma membrane | membrane | integral component of membrane
CERS4	3	0.6146	0.6266	0.996986	12333	1	-0.12663	0.005777	0.015841	0.950363	339	1	-0.12663	-1.09174	0.915969	0.0260535	0.924408	500 | 377 | 287	3	572 | 317 | 163	3	504.42 | 380.34 | 289.54	3	570.55 | 316.19 | 162.59	3	ceramide synthase 4 [Source:HGNC Symbol;Acc:HGNC:23747]	19	8206736	8262421	1	protein_coding	GO:0006629|GO:0006665|GO:0030148|GO:0046513	lipid metabolic process | sphingolipid metabolic process | sphingolipid biosynthetic process | ceramide biosynthetic process	GO:0003677|GO:0005515|GO:0016410|GO:0016740|GO:0050291	DNA binding | protein binding | N-acyltransferase activity | transferase activity | sphingosine N-acyltransferase activity	GO:0005634|GO:0005783|GO:0005789|GO:0016020|GO:0016021	nucleus | endoplasmic reticulum | endoplasmic reticulum membrane | membrane | integral component of membrane
BNC2	3	0.74818	0.7484	0.996986	14492	0	0.045672	0.0052663	0.014506	0.950363	313	1	0.045672	1.03216	1.03216	0.0266381	0.923016	422 | 391 | 297	3	460 | 291 | 169	3	425.73 | 394.46 | 299.63	3	458.83 | 290.26 | 168.57	3	basonuclin 2 [Source:HGNC Symbol;Acc:HGNC:30988]	9	16409503	16870843	-1	protein_coding	GO:0003416|GO:0006355|GO:0043586|GO:0060021|GO:0060485	endochondral bone growth | regulation of transcription, DNA-templated | tongue development | roof of mouth development | mesenchyme development	GO:0000976|GO:0003677|GO:0005515|GO:0008270|GO:0046872	transcription cis-regulatory region binding | DNA binding | protein binding | zinc ion binding | metal ion binding	GO:0005634|GO:0005654	nucleus | nucleoplasm	618612	LOWER URINARY TRACT OBSTRUCTION, CONGENITAL; LUTO
SLC1A1	3	0.89466	0.89476	0.998292	17006	0	0.76778	0.0061193	0.016733	0.950363	357	2	0.76778	1.70265	1.70265	0.0335911	0.910646	366 | 314 | 113	3	312 | 217 | 56	3	369.24 | 316.78 | 114.00	3	311.21 | 216.45 | 55.86	3	solute carrier family 1 member 1 [Source:HGNC Symbol;Acc:HGNC:10939]	9	4490468	4587469	1	protein_coding	GO:0001662|GO:0001932|GO:0001975|GO:0002027|GO:0006749|GO:0006750|GO:0006801|GO:0006811|GO:0006836|GO:0006865|GO:0006882|GO:0006919|GO:0007212|GO:0007215|GO:0007268|GO:0007420|GO:0007611|GO:0007613|GO:0007625|GO:0007626|GO:0009410|GO:0010460|GO:0010467|GO:0010842|GO:0015711|GO:0015807|GO:0015813|GO:0018105|GO:0019221|GO:0022008|GO:0030534|GO:0032148|GO:0034599|GO:0035633|GO:0036293|GO:0036475|GO:…	behavioral fear response | regulation of protein phosphorylation | response to amphetamine | regulation of heart rate | glutathione metabolic process | glutathione biosynthetic process | superoxide metabolic process | ion transport | neurotransmitter transport | amino acid transport | cellular zinc ion homeostasis | activation of cysteine-type endopeptidase activity involved in apoptotic process …	GO:0005253|GO:0005313|GO:0005314|GO:0005515|GO:0008514|GO:0015108|GO:0015179|GO:0015183|GO:0015293|GO:0015501|GO:0016595|GO:0033229|GO:0042802|GO:0046872|GO:0140010	anion channel activity | L-glutamate transmembrane transporter activity | high-affinity glutamate transmembrane transporter activity | protein binding | organic anion transmembrane transporter activity | chloride transmembrane transporter activity | L-amino acid transmembrane transporter activity | L-aspartate transmembrane transporter activity | symporter activity | glutamate:sodium symporter ac…	GO:0005737|GO:0005768|GO:0005783|GO:0005886|GO:0005887|GO:0009986|GO:0016020|GO:0016021|GO:0016324|GO:0030054|GO:0030424|GO:0030425|GO:0031901|GO:0031902|GO:0031982|GO:0032279|GO:0043005|GO:0043025|GO:0043083|GO:0043197|GO:0043198|GO:0043204|GO:0043679|GO:0045121|GO:0045202|GO:0055037|GO:0055038|GO:0070062|GO:0071944|GO:0097386|GO:0097440|GO:0098793|GO:0099544|GO:0150002|GO:1990635	cytoplasm | endosome | endoplasmic reticulum | plasma membrane | integral component of plasma membrane | cell surface | membrane | integral component of membrane | apical plasma membrane | cell junction | axon | dendrite | early endosome membrane | late endosome membrane | vesicle | asymmetric synapse | neuron projection | neuronal cell body | synaptic cleft | dendritic spine | dendritic shaft | …	222730	DICARBOXYLIC AMINOACIDURIA; DCBXA;;GLUTAMATE-ASPARTATE TRANSPORT DEFECT
PEBP1	3	0.39261	0.47458	0.994347	9422	1	0.0052001	0.0060748	0.016607	0.950363	352	1	0.0052001	1.00361	1.00361	0.0406564	0.891781	423 | 386 | 307	3	399 | 389 | 192	3	426.74 | 389.42 | 309.72	3	397.99 | 388.01 | 191.51	3	phosphatidylethanolamine binding protein 1 [Source:HGNC Symbol;Acc:HGNC:8630]	12	118136124	118145584	1	protein_coding	GO:0010466|GO:0010951|GO:0043409	negative regulation of peptidase activity | negative regulation of endopeptidase activity | negative regulation of MAPK cascade	GO:0000166|GO:0003723|GO:0004867|GO:0005515|GO:0005524|GO:0008289|GO:0008429|GO:0019899|GO:0019901|GO:0030414	nucleotide binding | RNA binding | serine-type endopeptidase inhibitor activity | protein binding | ATP binding | lipid binding | phosphatidylethanolamine binding | enzyme binding | protein kinase binding | peptidase inhibitor activity	GO:0005634|GO:0005737|GO:0005829|GO:0070062	nucleus | cytoplasm | cytosol | extracellular exosome
BTNL2	3	0.80041	0.80042	0.996986	15399	0	0.47184	0.0055959	0.015347	0.950363	328	2	0.47184	1.38688	1.38688	0.0476865	0.872723	819 | 424 | 331	3	597 | 353 | 201	3	826.25 | 427.75 | 333.93	3	595.48 | 352.10 | 200.49	3	butyrophilin like 2 [Source:HGNC Symbol;Acc:HGNC:1142]	6	32393339	32407181	-1	protein_coding	GO:0001817|GO:0002376|GO:0032743|GO:0042102|GO:0050852|GO:0050860	regulation of cytokine production | immune system process | positive regulation of interleukin-2 production | positive regulation of T cell proliferation | T cell receptor signaling pathway | negative regulation of T cell receptor signaling pathway	GO:0005102|GO:0005515	signaling receptor binding | protein binding	GO:0005886|GO:0009897|GO:0016020|GO:0016021	plasma membrane | external side of plasma membrane | membrane | integral component of membrane	612387	SARCOIDOSIS, SUSCEPTIBILITY TO, 2; SS2
FHDC1	3	0.40729	0.48338	0.994347	9598	1	0.57736	0.0061793	0.01689	0.950363	362	2	0.57736	1.49212	1.49212	0.0503518	0.867611	975 | 477 | 253	3	1144 | 323 | 124	3	983.63 | 481.22 | 255.24	3	1141.09 | 322.18 | 123.68	3	FH2 domain containing 1 [Source:HGNC Symbol;Acc:HGNC:29363]	4	152936323	152979671	1	protein_coding	GO:0030030|GO:0043149|GO:0060271|GO:0090161	cell projection organization | stress fiber assembly | cilium assembly | Golgi ribbon formation	GO:0003779|GO:0008017	actin binding | microtubule binding	GO:0005794|GO:0005874|GO:0005881|GO:0005929|GO:0042995	Golgi apparatus | microtubule | cytoplasmic microtubule | cilium | cell projection
LDLRAD2	3	0.96084	0.96112	0.999307	18232	0	0.59971	0.0056714	0.015554	0.950363	332	3	0.59971	1.51541	1.51541	0.0530923	0.863333	450 | 416 | 193	3	300 | 207 | 171	3	453.98 | 419.68 | 194.71	3	299.24 | 206.47 | 170.57	3	low density lipoprotein receptor class A domain containing 2 [Source:HGNC Symbol;Acc:HGNC:32071]	1	21812265	21825225	1	protein_coding	.	.	GO:0005515	protein binding	GO:0016020|GO:0016021	membrane | integral component of membrane
ZNF557	3	0.46861	0.52166	0.995154	10382	1	0.7063	0.0060318	0.016508	0.950363	349	2	0.7063	1.63161	1.63161	0.0575673	0.853463	291 | 228 | 186	3	246 | 180 | 121	3	293.58 | 230.02 | 187.65	3	245.37 | 179.54 | 120.69	3	zinc finger protein 557 [Source:HGNC Symbol;Acc:HGNC:28632]	19	7069703	7087968	1	protein_coding	GO:0000122|GO:0006355|GO:0006357	negative regulation of transcription by RNA polymerase II | regulation of transcription, DNA-templated | regulation of transcription by RNA polymerase II	GO:0000977|GO:0000981|GO:0001227|GO:0003677|GO:0005515|GO:0046872	RNA polymerase II transcription regulatory region sequence-specific DNA binding | DNA-binding transcription factor activity, RNA polymerase II-specific | DNA-binding transcription repressor activity, RNA polymerase II-specific | DNA binding | protein binding | metal ion binding	GO:0005634	nucleus
ETNPPL	3	0.6748	0.67733	0.996986	13278	1	0.40801	0.0062024	0.016954	0.950363	364	2	0.40801	1.32685	1.32685	0.0658739	0.832579	535 | 285 | 184	3	261 | 217 | 217	3	539.73 | 287.52 | 185.63	3	260.34 | 216.45 | 216.45	3	ethanolamine-phosphate phospho-lyase [Source:HGNC Symbol;Acc:HGNC:14404]	4	108742048	108763054	-1	protein_coding	.	.	GO:0003824|GO:0008483|GO:0016829|GO:0030170|GO:0050459	catalytic activity | transaminase activity | lyase activity | pyridoxal phosphate binding | ethanolamine-phosphate phospho-lyase activity	GO:0005575|GO:0005739|GO:0005759	cellular_component | mitochondrion | mitochondrial matrix
UPK1B	3	0.67454	0.6771	0.996986	13266	1	0.10188	0.0053514	0.014735	0.950363	317	2	0.10188	1.07317	1.07317	0.0715532	0.819861	743 | 694 | 537	3	818 | 654 | 256	3	749.58 | 700.14 | 541.75	3	815.92 | 652.34 | 255.35	3	uroplakin 1B [Source:HGNC Symbol;Acc:HGNC:12578]	3	119173517	119205143	1	protein_coding	GO:0009617|GO:0030855	response to bacterium | epithelial cell differentiation	GO:0005198|GO:0005515	structural molecule activity | protein binding	GO:0005887|GO:0016020|GO:0016021|GO:0016324|GO:0070062|GO:0120001	integral component of plasma membrane | membrane | integral component of membrane | apical plasma membrane | extracellular exosome | apical plasma membrane urothelial plaque
PPIC	3	0.83455	0.83452	0.997405	15990	0	0.48258	0.0061306	0.016765	0.950363	358	2	0.48258	1.39724	1.39724	0.0811895	0.802804	745 | 432 | 344	3	539 | 449 | 173	3	751.59 | 435.82 | 347.04	3	537.63 | 447.86 | 172.56	3	peptidylprolyl isomerase C [Source:HGNC Symbol;Acc:HGNC:9256]	5	123023250	123036725	-1	protein_coding	GO:0000413|GO:0006457	protein peptidyl-prolyl isomerization | protein folding	GO:0003755|GO:0005515|GO:0016018|GO:0016853	peptidyl-prolyl cis-trans isomerase activity | protein binding | cyclosporin A binding | isomerase activity	GO:0005737|GO:0043231|GO:0070062	cytoplasm | intracellular membrane-bounded organelle | extracellular exosome
HINFP	3	0.99478	0.9949	0.999706	18849	0	0.77525	0.0052171	0.014374	0.950363	310	3	0.77525	1.71149	1.71149	0.0917454	0.781546	571 | 324 | 153	3	474 | 191 | 90	3	576.05 | 326.87 | 154.35	3	472.80 | 190.51 | 89.77	3	histone H4 transcription factor [Source:HGNC Symbol;Acc:HGNC:17850]	11	119121580	119136059	1	protein_coding	GO:0000077|GO:0000082|GO:0000083|GO:0000122|GO:0001701|GO:0006281|GO:0006351|GO:0006355|GO:0006357|GO:0010468|GO:0010628|GO:0010629|GO:0045184|GO:0045445|GO:0045892|GO:0045893|GO:0045944|GO:0048856	DNA damage checkpoint signaling | G1/S transition of mitotic cell cycle | regulation of transcription involved in G1/S transition of mitotic cell cycle | negative regulation of transcription by RNA polymerase II | in utero embryonic development | DNA repair | transcription, DNA-templated | regulation of transcription, DNA-templated | regulation of transcription by RNA polymerase II | regulation o…	GO:0000976|GO:0000977|GO:0000978|GO:0000981|GO:0001227|GO:0001228|GO:0003677|GO:0003682|GO:0003700|GO:0005515|GO:0019899|GO:0042393|GO:0046872	transcription cis-regulatory region binding | RNA polymerase II transcription regulatory region sequence-specific DNA binding | RNA polymerase II cis-regulatory region sequence-specific DNA binding | DNA-binding transcription factor activity, RNA polymerase II-specific | DNA-binding transcription repressor activity, RNA polymerase II-specific | DNA-binding transcription activator activity, RNA po…	GO:0005634|GO:0005654|GO:0015030	nucleus | nucleoplasm | Cajal body
GHSR	3	0.99391	0.99402	0.999706	18834	0	0.57351	0.006092	0.016648	0.950363	355	3	0.57351	1.48814	1.48814	0.108617	0.750282	354 | 314 | 205	3	284 | 173 | 139	3	357.13 | 316.78 | 206.81	3	283.28 | 172.56 | 138.65	3	growth hormone secretagogue receptor [Source:HGNC Symbol;Acc:HGNC:4267]	3	172443291	172448456	-1	protein_coding	GO:0007165|GO:0007186|GO:0007283|GO:0007565|GO:0007611|GO:0008154|GO:0008343|GO:0009725|GO:0009755|GO:0010700|GO:0030252|GO:0032094|GO:0032099|GO:0032100|GO:0032354|GO:0032355|GO:0032691|GO:0032715|GO:0032720|GO:0032869|GO:0036321|GO:0040018|GO:0043134|GO:0043568|GO:0045923|GO:0045927|GO:0046676|GO:0046697|GO:0050728|GO:0051963|GO:0051969|GO:0060123|GO:0060259|GO:0060416|GO:0071222|GO:0071548|GO:…	signal transduction | G protein-coupled receptor signaling pathway | spermatogenesis | female pregnancy | learning or memory | actin polymerization or depolymerization | adult feeding behavior | response to hormone | hormone-mediated signaling pathway | negative regulation of norepinephrine secretion | growth hormone secretion | response to food | negative regulation of appetite | positive regula…	GO:0001616|GO:0004930|GO:0005515|GO:0016520|GO:0017046|GO:0042562|GO:0042802	growth hormone secretagogue receptor activity | G protein-coupled receptor activity | protein binding | growth hormone-releasing hormone receptor activity | peptide hormone binding | hormone binding | identical protein binding	GO:0005886|GO:0009986|GO:0016020|GO:0016021|GO:0043005|GO:0045121|GO:0098685|GO:0098794|GO:0098978|GO:0099699	plasma membrane | cell surface | membrane | integral component of membrane | neuron projection | membrane raft | Schaffer collateral - CA1 synapse | postsynapse | glutamatergic synapse | integral component of synaptic membrane	615925	GROWTH HORMONE DEFICIENCY, ISOLATED PARTIAL; GHDP
DAXX	3	0.95459	0.95491	0.999307	18106	0	0.22278	0.0050534	0.013925	0.950363	302	2	0.22278	1.16698	1.16698	0.109624	0.748727	678 | 299 | 206	3	343 | 259 | 186	3	684.00 | 301.65 | 207.82	3	342.13 | 258.34 | 185.53	3	death domain associated protein [Source:HGNC Symbol;Acc:HGNC:2681]	6	33318558	33323016	-1	protein_coding	GO:0001934|GO:0006325|GO:0006334|GO:0006338|GO:0006355|GO:0006915|GO:0007254|GO:0008625|GO:0010468|GO:0010629|GO:0030521|GO:0031396|GO:0032147|GO:0034605|GO:0034620|GO:0042981|GO:0045860|GO:0045892|GO:0045893|GO:0071276|GO:0071280|GO:0072738|GO:1901216|GO:1903936	positive regulation of protein phosphorylation | chromatin organization | nucleosome assembly | chromatin remodeling | regulation of transcription, DNA-templated | apoptotic process | JNK cascade | extrinsic apoptotic signaling pathway via death domain receptors | regulation of gene expression | negative regulation of gene expression | androgen receptor signaling pathway | regulation of protein u…	GO:0002039|GO:0003713|GO:0003714|GO:0005515|GO:0019899|GO:0019901|GO:0030295|GO:0031072|GO:0031625|GO:0042393|GO:0042803|GO:0047485|GO:0050681|GO:0061629|GO:0140037|GO:0140416	p53 binding | transcription coactivator activity | transcription corepressor activity | protein binding | enzyme binding | protein kinase binding | protein kinase activator activity | heat shock protein binding | ubiquitin protein ligase binding | histone binding | protein homodimerization activity | protein N-terminus binding | androgen receptor binding | RNA polymerase II-specific DNA-binding t…	GO:0000775|GO:0005634|GO:0005654|GO:0005694|GO:0005730|GO:0005737|GO:0005829|GO:0016604|GO:0016605	chromosome, centromeric region | nucleus | nucleoplasm | chromosome | nucleolus | cytoplasm | cytosol | nuclear body | PML body
VWA1	3	0.99403	0.99415	0.999706	18836	0	0.70627	0.0059674	0.016335	0.950363	347	3	0.70627	1.63158	1.63158	0.109848	0.747894	725 | 561 | 120	3	468 | 422 | 74	3	731.42 | 565.96 | 121.06	3	466.81 | 420.93 | 73.81	3	von Willebrand factor A domain containing 1 [Source:HGNC Symbol;Acc:HGNC:30910]	1	1434861	1442882	1	protein_coding	GO:0030198|GO:0048266	extracellular matrix organization | behavioral response to pain	GO:0005201|GO:0005515|GO:0042802	extracellular matrix structural constituent | protein binding | identical protein binding	GO:0005576|GO:0005604|GO:0005614|GO:0005615|GO:0005788|GO:0031012|GO:0062023|GO:0070062	extracellular region | basement membrane | interstitial matrix | extracellular space | endoplasmic reticulum lumen | extracellular matrix | collagen-containing extracellular matrix | extracellular exosome	619216	NEUROPATHY, HEREDITARY MOTOR, WITH MYOPATHIC FEATURES; HMNMYO
C8orf58	3	0.99428	0.99438	0.999706	18840	0	0.56598	0.0057221	0.015692	0.950363	337	3	0.56598	1.48039	1.48039	0.122591	0.725996	345 | 225 | 201	3	275 | 137 | 126	3	348.05 | 226.99 | 202.78	3	274.30 | 136.65 | 125.68	3	chromosome 8 open reading frame 58 [Source:HGNC Symbol;Acc:HGNC:32233]	8	22599599	22604150	1	protein_coding	.	.	.	.	.	.
SYNRG	3	0.99432	0.99442	0.999706	18841	0	0.54422	0.0056751	0.015561	0.950363	333	3	0.54422	1.45823	1.45823	0.131626	0.711241	360 | 292 | 185	3	288 | 164 | 128	3	363.19 | 294.58 | 186.64	3	287.27 | 163.58 | 127.67	3	synergin gamma [Source:HGNC Symbol;Acc:HGNC:557]	17	37514807	37609472	-1	protein_coding	GO:0006886|GO:0006897|GO:0015031	intracellular protein transport | endocytosis | protein transport	GO:0005515	protein binding	GO:0005737|GO:0005794|GO:0016020|GO:0030121|GO:0030130|GO:0030136|GO:0031410|GO:0048471	cytoplasm | Golgi apparatus | membrane | AP-1 adaptor complex | clathrin coat of trans-Golgi network vesicle | clathrin-coated vesicle | cytoplasmic vesicle | perinuclear region of cytoplasm
MZF1	3	0.73176	0.73193	0.996986	14226	0	0.66486	0.0057003	0.015638	0.950363	336	2	0.66486	1.58541	1.58541	0.133759	0.708369	347 | 246 | 221	3	276 | 221 | 127	3	350.07 | 248.18 | 222.96	3	275.30 | 220.44 | 126.68	3	myeloid zinc finger 1 [Source:HGNC Symbol;Acc:HGNC:13108]	19	58561931	58573575	-1	protein_coding	GO:0000122|GO:0006355|GO:0045944	negative regulation of transcription by RNA polymerase II | regulation of transcription, DNA-templated | positive regulation of transcription by RNA polymerase II	GO:0000976|GO:0000978|GO:0000981|GO:0001227|GO:0001228|GO:0003677|GO:0003700|GO:0005515|GO:0042803|GO:0046872	transcription cis-regulatory region binding | RNA polymerase II cis-regulatory region sequence-specific DNA binding | DNA-binding transcription factor activity, RNA polymerase II-specific | DNA-binding transcription repressor activity, RNA polymerase II-specific | DNA-binding transcription activator activity, RNA polymerase II-specific | DNA binding | DNA-binding transcription factor activity | p…	GO:0005634|GO:0005654	nucleus | nucleoplasm
IFT140	3	0.948	0.94823	0.999307	17981	0	0.48037	0.005521	0.015156	0.950363	323	2	0.48037	1.3951	1.3951	0.138711	0.700169	788 | 373 | 327	3	571 | 349 | 177	3	794.97 | 376.30 | 329.89	3	569.55 | 348.11 | 176.55	3	intraflagellar transport 140 [Source:HGNC Symbol;Acc:HGNC:29077]	16	1510427	1612072	-1	protein_coding	GO:0007368|GO:0007507|GO:0008589|GO:0021532|GO:0030030|GO:0031076|GO:0035108|GO:0035721|GO:0035845|GO:0042073|GO:0042733|GO:0048701|GO:0060271|GO:0061512|GO:1902017|GO:1905515|GO:1990403	determination of left/right symmetry | heart development | regulation of smoothened signaling pathway | neural tube patterning | cell projection organization | embryonic camera-type eye development | limb morphogenesis | intraciliary retrograde transport | photoreceptor cell outer segment organization | intraciliary transport | embryonic digit morphogenesis | embryonic cranial skeleton morphogene…	GO:0003674|GO:0005515	molecular_function | protein binding	GO:0001750|GO:0005737|GO:0005813|GO:0005814|GO:0005815|GO:0005856|GO:0005929|GO:0005930|GO:0030991|GO:0032391|GO:0036064|GO:0042995|GO:0097542|GO:0097730	photoreceptor outer segment | cytoplasm | centrosome | centriole | microtubule organizing center | cytoskeleton | cilium | axoneme | intraciliary transport particle A | photoreceptor connecting cilium | ciliary basal body | cell projection | ciliary tip | non-motile cilium	266920	SHORT-RIB THORACIC DYSPLASIA 9 WITH OR WITHOUT POLYDACTYLY; SRTD9;;MAINZER-SALDINO SYNDROME; MZSDS;;CONORENAL SYNDROME;;RENAL DYSPLASIA, RETINAL PIGMENTARY DYSTROPHY, CEREBELLAR ATAXIA, AND SKELETAL DYSPLASIA
LOC152586	3	0.14425	0.23987	0.994347	4805	2	-0.1985	0.0056919	0.015614	0.950363	335	1	-0.1985	-1.1475	0.871456	0.146355	0.689627	739 | 547 | 242	3	635 | 387 | 298	3	745.54 | 551.84 | 244.14	3	633.39 | 386.02 | 297.24	3
AADACL4	3	0.70764	0.708	0.996986	13818	1	0.70198	0.0051536	0.014208	0.950363	307	2	0.70198	1.62674	1.62674	0.150104	0.683976	624 | 496 | 261	3	683 | 308 | 156	3	629.52 | 500.39 | 263.31	3	681.26 | 307.22 | 155.60	3	arylacetamide deacetylase like 4 [Source:HGNC Symbol;Acc:HGNC:32038]	1	12644085	12667076	1	protein_coding	.	.	GO:0016787|GO:0052689	hydrolase activity | carboxylic ester hydrolase activity	GO:0016020|GO:0016021	membrane | integral component of membrane
MALSU1	3	0.89826	0.89839	0.998292	17075	0	0.43428	0.0056493	0.015491	0.950363	331	2	0.43428	1.35124	1.35124	0.172072	0.65183	914 | 329 | 272	3	504 | 269 | 246	3	922.09 | 331.91 | 274.41	3	502.72 | 268.32 | 245.37	3	mitochondrial assembly of ribosomal large subunit 1 [Source:HGNC Symbol;Acc:HGNC:21721]	7	23298739	23311729	1	protein_coding	GO:0017148|GO:0042254|GO:0042273|GO:0070130|GO:0090071	negative regulation of translation | ribosome biogenesis | ribosomal large subunit biogenesis | negative regulation of mitochondrial translation | negative regulation of ribosome biogenesis	GO:0005515|GO:0043023	protein binding | ribosomal large subunit binding	GO:0005739|GO:0005759|GO:0005762|GO:0005829	mitochondrion | mitochondrial matrix | mitochondrial large ribosomal subunit | cytosol
L1TD1	3	0.9947	0.99481	0.999706	18847	0	0.41225	0.0052959	0.014585	0.950363	316	3	0.41225	1.33076	1.33076	0.199936	0.61193	556 | 320 | 274	3	324 | 252 | 208	3	560.92 | 322.83 | 276.42	3	323.18 | 251.36 | 207.47	3	LINE1 type transposase domain containing 1 [Source:HGNC Symbol;Acc:HGNC:25595]	1	62194849	62212328	1	protein_coding	GO:0032197	transposition, RNA-mediated	GO:0003727|GO:0005515	single-stranded RNA binding | protein binding	GO:0043231|GO:1990904	intracellular membrane-bounded organelle | ribonucleoprotein complex
TMPRSS11D	3	0.99381	0.99394	0.999706	18831	0	0.56912	0.0061879	0.016911	0.950363	363	3	0.56912	1.48362	1.48362	0.221232	0.580227	408 | 398 | 283	3	332 | 271 | 177	3	411.61 | 401.52 | 285.50	3	331.16 | 270.31 | 176.55	3	transmembrane serine protease 11D [Source:HGNC Symbol;Acc:HGNC:24059]	4	67820876	67884002	-1	protein_coding	GO:0006508|GO:0007585	proteolysis | respiratory gaseous exchange by respiratory system	GO:0004252|GO:0005515|GO:0008233|GO:0008236|GO:0016787	serine-type endopeptidase activity | protein binding | peptidase activity | serine-type peptidase activity | hydrolase activity	GO:0005576|GO:0005886|GO:0005887|GO:0016020|GO:0016021|GO:0070062	extracellular region | plasma membrane | integral component of plasma membrane | membrane | integral component of membrane | extracellular exosome
VMAC	3	0.77775	0.7779	0.996986	14987	0	0.63606	0.006082	0.016626	0.950363	354	2	0.63606	1.55408	1.55408	0.228481	0.571175	537 | 377 | 189	3	340 | 245 | 208	3	541.75 | 380.34 | 190.67	3	339.14 | 244.38 | 207.47	3	vimentin type intermediate filament associated coiled-coil protein [Source:HGNC Symbol;Acc:HGNC:33803]	19	5904872	5910853	1	protein_coding	.	.	GO:0005515	protein binding	GO:0005737|GO:0045098	cytoplasm | type III intermediate filament
STX1B	3	0.9949	0.99503	0.999706	18851	0	0.40114	0.005101	0.014062	0.950363	305	3	0.40114	1.32055	1.32055	0.24264	0.551599	304 | 251 | 219	3	234 | 192 | 134	3	306.69 | 253.22 | 220.94	3	233.41 | 191.51 | 133.66	3	syntaxin 1B [Source:HGNC Symbol;Acc:HGNC:18539]	16	30989256	31010638	-1	protein_coding	GO:0001956|GO:0006836|GO:0006886|GO:0006887|GO:0006904|GO:0006906|GO:0010468|GO:0010807|GO:0010977|GO:0016079|GO:0016081|GO:0016192|GO:0017157|GO:0031629|GO:0048278|GO:0048791|GO:0060025|GO:0061669|GO:0098967|GO:1903422|GO:1904050|GO:1905302|GO:2000463	positive regulation of neurotransmitter secretion | neurotransmitter transport | intracellular protein transport | exocytosis | vesicle docking involved in exocytosis | vesicle fusion | regulation of gene expression | regulation of synaptic vesicle priming | negative regulation of neuron projection development | synaptic vesicle exocytosis | synaptic vesicle docking | vesicle-mediated transport |…	GO:0000149|GO:0005102|GO:0005484|GO:0005515|GO:0019901	SNARE binding | signaling receptor binding | SNAP receptor activity | protein binding | protein kinase binding	GO:0005634|GO:0005652|GO:0005654|GO:0005737|GO:0005813|GO:0005815|GO:0005819|GO:0005829|GO:0005856|GO:0005886|GO:0008021|GO:0012505|GO:0016020|GO:0016021|GO:0030424|GO:0031201|GO:0031594|GO:0048787|GO:0098793	nucleus | nuclear lamina | nucleoplasm | cytoplasm | centrosome | microtubule organizing center | spindle | cytosol | cytoskeleton | plasma membrane | synaptic vesicle | endomembrane system | membrane | integral component of membrane | axon | SNARE complex | neuromuscular junction | presynaptic active zone membrane | presynapse	616172	GENERALIZED EPILEPSY WITH FEBRILE SEIZURES PLUS, TYPE 9; GEFSP9;;GEFS+, TYPE 9; GEFS+9
MKS1	6	0.98109	0.98102	0.999706	18587	0	0.27865	0.0032616	0.014815	0.950363	199	3	0.27865	1.21306	1.21306	0.255028	0.537214	744 | 644 | 568 | 523 | 277 | 222	6	758 | 634 | 375 | 369 | 282 | 133	6	750.58 | 649.70 | 573.03 | 527.63 | 279.45 | 223.96	6	756.07 | 632.39 | 374.05 | 368.06 | 281.28 | 132.66	6	MKS transition zone complex subunit 1 [Source:HGNC Symbol;Acc:HGNC:7121]	17	58205441	58219605	-1	protein_coding	GO:0001843|GO:0003271|GO:0007368|GO:0008589|GO:0010669|GO:0030030|GO:0042733|GO:0044458|GO:0048706|GO:0048754|GO:0060122|GO:0060271|GO:0060322|GO:0060411|GO:0060828|GO:0061009|GO:1901620|GO:1905515|GO:1990403|GO:2000095	neural tube closure | smoothened signaling pathway involved in regulation of secondary heart field cardioblast proliferation | determination of left/right symmetry | regulation of smoothened signaling pathway | epithelial structure maintenance | cell projection organization | embryonic digit morphogenesis | motile cilium assembly | embryonic skeletal system development | branching morphogenesis o…	GO:0005515	protein binding	GO:0005737|GO:0005813|GO:0005814|GO:0005815|GO:0005829|GO:0005856|GO:0005929|GO:0016020|GO:0035869|GO:0036038|GO:0036064|GO:0042995	cytoplasm | centrosome | centriole | microtubule organizing center | cytosol | cytoskeleton | cilium | membrane | ciliary transition zone | MKS complex | ciliary basal body | cell projection	249000	MECKEL SYNDROME, TYPE 1; MKS1;;MECKEL-GRUBER SYNDROME, TYPE 1;;MECKEL SYNDROME; MKS;;MES;;DYSENCEPHALIA SPLANCHNOCYSTICA;;GRUBER SYNDROME;;MECKEL-GRUBER SYNDROME
NTN3	3	0.99411	0.99422	0.999706	18838	0	0.4047	0.0058898	0.016129	0.950363	344	3	0.4047	1.32381	1.32381	0.263927	0.525976	588 | 417 | 250	3	449 | 261 | 193	3	593.20 | 420.69 | 252.21	3	447.86 | 260.34 | 192.51	3	netrin 3 [Source:HGNC Symbol;Acc:HGNC:8030]	16	2471297	2474145	1	protein_coding	GO:0007411|GO:0008045|GO:0009887|GO:0009888|GO:0016358	axon guidance | motor neuron axon guidance | animal organ morphogenesis | tissue development | dendrite development	GO:0003674|GO:0005102|GO:0005515	molecular_function | signaling receptor binding | protein binding	GO:0005575|GO:0005576|GO:0005604|GO:0005794	cellular_component | extracellular region | basement membrane | Golgi apparatus
ZNF787	3	0.99436	0.99445	0.999706	18842	0	0.5351	0.0056446	0.015481	0.950363	330	3	0.5351	1.44904	1.44904	0.268359	0.521028	244 | 227 | 206	3	170 | 155 | 153	3	246.16 | 229.01 | 207.82	3	169.57 | 154.61 | 152.61	3	zinc finger protein 787 [Source:HGNC Symbol;Acc:HGNC:26998]	19	56087366	56121295	-1	protein_coding	GO:0006357	regulation of transcription by RNA polymerase II	GO:0000981|GO:0003677|GO:0043565|GO:0046872|GO:1990837	DNA-binding transcription factor activity, RNA polymerase II-specific | DNA binding | sequence-specific DNA binding | metal ion binding | sequence-specific double-stranded DNA binding	GO:0005634	nucleus
SLC22A24	3	0.99444	0.99454	0.999706	18844	0	0.44232	0.005559	0.015247	0.950363	326	3	0.44232	1.35879	1.35879	0.271097	0.517532	750 | 414 | 218	3	558 | 267 | 165	3	756.64 | 417.66 | 219.93	3	556.58 | 266.32 | 164.58	3	solute carrier family 22 member 24 [Source:HGNC Symbol;Acc:HGNC:28542]	11	63079940	63144221	-1	protein_coding	GO:0006629|GO:0006811|GO:0008202|GO:0015711|GO:0035382|GO:0055085	lipid metabolic process | ion transport | steroid metabolic process | organic anion transport | sterol transmembrane transport | transmembrane transport	GO:0022857	transmembrane transporter activity	GO:0016020|GO:0016021	membrane | integral component of membrane
MLH1	6	0.43265	0.6186	0.996986	9918	1	0.24487	0.0035602	0.015965	0.950363	219	3	0.24487	1.18499	1.18499	0.273875	0.51338	816 | 602 | 341 | 302 | 273 | 202	6	603 | 435 | 388 | 336 | 329 | 121	6	823.22 | 607.33 | 344.02 | 304.67 | 275.42 | 203.79	6	601.47 | 433.89 | 387.01 | 335.15 | 328.16 | 120.69	6	mutL homolog 1 [Source:HGNC Symbol;Acc:HGNC:7127]	3	36993350	37050846	1	protein_coding	GO:0000289|GO:0000712|GO:0002204|GO:0006281|GO:0006298|GO:0006303|GO:0006974|GO:0007049|GO:0007060|GO:0007129|GO:0007131|GO:0007140|GO:0007283|GO:0008630|GO:0009617|GO:0009987|GO:0016321|GO:0016446|GO:0016447|GO:0043060|GO:0045132|GO:0045141|GO:0045143|GO:0045190|GO:0045950|GO:0048298|GO:0048304|GO:0048477|GO:0051257|GO:0051321	nuclear-transcribed mRNA poly(A) tail shortening | resolution of meiotic recombination intermediates | somatic recombination of immunoglobulin genes involved in immune response | DNA repair | mismatch repair | double-strand break repair via nonhomologous end joining | cellular response to DNA damage stimulus | cell cycle | male meiosis chromosome segregation | homologous chromosome pairing at mei…	GO:0000166|GO:0003682|GO:0003697|GO:0005515|GO:0005524|GO:0016887|GO:0019899|GO:0030983|GO:0032137|GO:0032407	nucleotide binding | chromatin binding | single-stranded DNA binding | protein binding | ATP binding | ATPase | enzyme binding | mismatched DNA binding | guanine/thymine mispair binding | MutSalpha complex binding	GO:0000793|GO:0000794|GO:0000795|GO:0001673|GO:0005634|GO:0005654|GO:0005694|GO:0005712|GO:0005715|GO:0016020|GO:0032300|GO:0032389	condensed chromosome | condensed nuclear chromosome | synaptonemal complex | male germ cell nucleus | nucleus | nucleoplasm | chromosome | chiasma | late recombination nodule | membrane | mismatch repair complex | MutLalpha complex	276300	MISMATCH REPAIR CANCER SYNDROME 1; MMRCS1;;CONSTITUTIONAL MISMATCH REPAIR DEFICIENCY SYNDROME; CMMRDS;;MISMATCH REPAIR DEFICIENCY;;MMR DEFICIENCY;;CHILDHOOD CANCER SYNDROME;;BRAIN TUMOR-POLYPOSIS SYNDROME 1; BTPS1;;BTP1 SYNDROME;;TURCOT SYNDROME
CALHM2	3	0.99446	0.99457	0.999706	18845	0	0.551	0.0055369	0.015193	0.950363	325	3	0.551	1.4651	1.4651	0.297642	0.488376	442 | 405 | 112	3	360 | 275 | 77	3	445.91 | 408.58 | 112.99	3	359.09 | 274.30 | 76.80	3	calcium homeostasis modulator family member 2 [Source:HGNC Symbol;Acc:HGNC:23493]	10	103446786	103452402	-1	protein_coding	GO:0006811|GO:0034220|GO:0043065|GO:0098655	ion transport | ion transmembrane transport | positive regulation of apoptotic process | cation transmembrane transport	GO:0005261	cation channel activity	GO:0005887|GO:0016020|GO:0016021	integral component of plasma membrane | membrane | integral component of membrane
CFHR2	3	0.28073	0.41176	0.994347	8047	1	0.37515	0.0052956	0.014584	0.950363	315	2	0.37515	1.29697	1.29697	0.327088	0.456661	1466 | 677 | 337	3	1143 | 457 | 445	3	1478.97 | 682.99 | 339.98	3	1140.10 | 455.84 | 443.87	3	complement factor H related 2 [Source:HGNC Symbol;Acc:HGNC:4890]	1	196943738	196959622	1	protein_coding	GO:0032091|GO:0051838	negative regulation of protein binding | cytolysis by host of symbiont cells	GO:0005515|GO:0042802	protein binding | identical protein binding	GO:0005576|GO:0032991	extracellular region | protein-containing complex
ZNF343	6	0.46123	0.63816	0.996986	10293	1	0.4157	0.0031881	0.014545	0.950363	193	5	0.4157	1.33395	1.33395	0.335196	0.448578	463 | 431 | 350 | 335 | 323 | 182	6	458 | 366 | 303 | 269 | 245 | 132	6	467.10 | 434.81 | 353.10 | 337.96 | 325.86 | 183.61	6	456.84 | 365.07 | 302.23 | 268.32 | 244.38 | 131.66	6	zinc finger protein 343 [Source:HGNC Symbol;Acc:HGNC:16017]	20	2481817	2524702	-1	protein_coding	GO:0000122|GO:0006355|GO:0006357	negative regulation of transcription by RNA polymerase II | regulation of transcription, DNA-templated | regulation of transcription by RNA polymerase II	GO:0000977|GO:0000981|GO:0001227|GO:0003677|GO:0005515|GO:0046872|GO:1990837	RNA polymerase II transcription regulatory region sequence-specific DNA binding | DNA-binding transcription factor activity, RNA polymerase II-specific | DNA-binding transcription repressor activity, RNA polymerase II-specific | DNA binding | protein binding | metal ion binding | sequence-specific double-stranded DNA binding	GO:0005634	nucleus
IHH	3	0.8241	0.82413	0.996986	15808	0	0.52869	0.0053515	0.014735	0.950363	318	2	0.52869	1.44262	1.44262	0.346025	0.438096	735 | 514 | 312	3	515 | 349 | 328	3	741.50 | 518.55 | 314.76	3	513.69 | 348.11 | 327.17	3	Indian hedgehog signaling molecule [Source:HGNC Symbol;Acc:HGNC:5956]	2	219054424	219060921	-1	protein_coding	GO:0001501|GO:0001503|GO:0001569|GO:0001649|GO:0001701|GO:0001708|GO:0001763|GO:0001944|GO:0001947|GO:0002053|GO:0003382|GO:0003406|GO:0003413|GO:0006029|GO:0006508|GO:0007224|GO:0007267|GO:0007275|GO:0007389|GO:0008284|GO:0009612|GO:0009880|GO:0010468|GO:0016539|GO:0016540|GO:0030154|GO:0030704|GO:0031016|GO:0032355|GO:0032967|GO:0033085|GO:0033088|GO:0033089|GO:0035264|GO:0035988|GO:0040008|GO:…	skeletal system development | ossification | branching involved in blood vessel morphogenesis | osteoblast differentiation | in utero embryonic development | cell fate specification | morphogenesis of a branching structure | vasculature development | heart looping | positive regulation of mesenchymal cell proliferation | epithelial cell morphogenesis | retinal pigment epithelium development | cho…	GO:0005113|GO:0005509|GO:0005515|GO:0008233|GO:0016787|GO:0046872	patched binding | calcium ion binding | protein binding | peptidase activity | hydrolase activity | metal ion binding	GO:0005576|GO:0005615|GO:0005886|GO:0016020|GO:0031012	extracellular region | extracellular space | plasma membrane | membrane | extracellular matrix	607778	ACROCAPITOFEMORAL DYSPLASIA; ACFD
TAB3	3	0.79415	0.79422	0.996986	15271	0	0.4614	0.0058566	0.016044	0.950363	343	2	0.4614	1.37688	1.37688	0.347346	0.436767	971 | 488 | 408	3	713 | 518 | 268	3	979.59 | 492.32 | 411.61	3	711.19 | 516.68 | 267.32	3	TGF-beta activated kinase 1 (MAP3K7) binding protein 3 [Source:HGNC Symbol;Acc:HGNC:30681]	X	30827442	30975084	-1	protein_coding	GO:0010507|GO:0043123	negative regulation of autophagy | positive regulation of I-kappaB kinase/NF-kappaB signaling	GO:0005515|GO:0008270|GO:0043130|GO:0046872|GO:0070530	protein binding | zinc ion binding | ubiquitin binding | metal ion binding | K63-linked polyubiquitin modification-dependent protein binding	GO:0005829|GO:0005886|GO:0010008|GO:0070062	cytosol | plasma membrane | endosome membrane | extracellular exosome
PTPRB	6	0.17651	0.35574	0.994347	5579	2	0.31607	0.0035195	0.015809	0.950363	213	4	0.31607	1.24493	1.24493	0.353882	0.42983	1022 | 925 | 868 | 482 | 410 | 164	6	811 | 769 | 642 | 623 | 272 | 238	6	1031.04 | 933.19 | 875.68 | 486.27 | 413.63 | 165.45	6	808.94 | 767.05 | 640.37 | 621.42 | 271.31 | 237.40	6	protein tyrosine phosphatase receptor type B [Source:HGNC Symbol;Acc:HGNC:9665]	12	70515870	70637440	-1	protein_coding	GO:0001525|GO:0006470|GO:0006796|GO:0016311|GO:0035335|GO:1990264	angiogenesis | protein dephosphorylation | phosphate-containing compound metabolic process | dephosphorylation | peptidyl-tyrosine dephosphorylation | peptidyl-tyrosine dephosphorylation involved in inactivation of protein kinase activity	GO:0004721|GO:0004725|GO:0005001|GO:0005515|GO:0016787|GO:0016791|GO:0030246|GO:0045296	phosphoprotein phosphatase activity | protein tyrosine phosphatase activity | transmembrane receptor protein tyrosine phosphatase activity | protein binding | hydrolase activity | phosphatase activity | carbohydrate binding | cadherin binding	GO:0005886|GO:0005887|GO:0016020|GO:0016021|GO:0035579|GO:0043235|GO:0070821	plasma membrane | integral component of plasma membrane | membrane | integral component of membrane | specific granule membrane | receptor complex | tertiary granule membrane
WNT11	3	0.9941	0.9942	0.999706	18837	0	0.44138	0.005903	0.016161	0.950363	345	3	0.44138	1.3579	1.3579	0.382246	0.403499	349 | 332 | 191	3	279 | 239 | 142	3	352.09 | 334.94 | 192.69	3	278.29 | 238.39 | 141.64	3	Wnt family member 11 [Source:HGNC Symbol;Acc:HGNC:12776]	11	76186325	76210736	-1	protein_coding	GO:0001649|GO:0001822|GO:0001837|GO:0003138|GO:0003139|GO:0003151|GO:0003281|GO:0003283|GO:0003402|GO:0006468|GO:0007223|GO:0007275|GO:0010628|GO:0016055|GO:0030154|GO:0030182|GO:0030282|GO:0030308|GO:0030325|GO:0030335|GO:0030336|GO:0031667|GO:0032147|GO:0032915|GO:0034394|GO:0035567|GO:0043065|GO:0043066|GO:0043547|GO:0045165|GO:0045199|GO:0045892|GO:0045893|GO:0048341|GO:0048570|GO:0048706|GO:…	osteoblast differentiation | kidney development | epithelial to mesenchymal transition | primary heart field specification | secondary heart field specification | outflow tract morphogenesis | ventricular septum development | atrial septum development | planar cell polarity pathway involved in axis elongation | protein phosphorylation | Wnt signaling pathway, calcium modulating pathway | multicel…	GO:0005096|GO:0005102|GO:0005109|GO:0005125|GO:0005515|GO:0030295	GTPase activator activity | signaling receptor binding | frizzled binding | cytokine activity | protein binding | protein kinase activator activity	GO:0005576|GO:0005615|GO:0005737|GO:0031012	extracellular region | extracellular space | cytoplasm | extracellular matrix
PAPSS1	3	0.99385	0.99398	0.999706	18833	0	0.41121	0.0061513	0.016818	0.950363	360	3	0.41121	1.3298	1.3298	0.402694	0.385436	496 | 339 | 296	3	377 | 271 | 216	3	500.39 | 342.00 | 298.62	3	376.04 | 270.31 | 215.45	3	3'-phosphoadenosine 5'-phosphosulfate synthase 1 [Source:HGNC Symbol;Acc:HGNC:8603]	4	107590276	107720234	-1	protein_coding	GO:0000103|GO:0001501|GO:0008152|GO:0016310|GO:0050428	sulfate assimilation | skeletal system development | metabolic process | phosphorylation | 3'-phosphoadenosine 5'-phosphosulfate biosynthetic process	GO:0000166|GO:0003824|GO:0004020|GO:0004781|GO:0005524|GO:0016301|GO:0016740|GO:0016779|GO:0042803	nucleotide binding | catalytic activity | adenylylsulfate kinase activity | sulfate adenylyltransferase (ATP) activity | ATP binding | kinase activity | transferase activity | nucleotidyltransferase activity | protein homodimerization activity	GO:0005829	cytosol
GPR137C	3	0.99483	0.99495	0.999706	18850	0	0.37841	0.0051716	0.014254	0.950363	309	3	0.37841	1.29991	1.29991	0.441017	0.355431	409 | 363 | 266	3	318 | 286 | 205	3	412.62 | 366.21 | 268.35	3	317.19 | 285.27 | 204.48	3	G protein-coupled receptor 137C [Source:HGNC Symbol;Acc:HGNC:25445]	14	52552836	52637713	1	protein_coding	GO:1904263	positive regulation of TORC1 signaling	.	.	GO:0005764|GO:0005765|GO:0016020|GO:0016021	lysosome | lysosomal membrane | membrane | integral component of membrane
CCDC181	3	0.99394	0.99406	0.999706	18835	0	0.32163	0.0060564	0.016564	0.950363	351	3	0.32163	1.24974	1.24974	0.460089	0.341459	578 | 387 | 196	3	478 | 313 | 146	3	583.12 | 390.42 | 197.73	3	476.79 | 312.20 | 145.63	3	coiled-coil domain containing 181 [Source:HGNC Symbol;Acc:HGNC:28051]	1	169394870	169460669	-1	protein_coding	.	.	GO:0008017	microtubule binding	GO:0002177|GO:0005737|GO:0005856|GO:0005874|GO:0005929|GO:0031514|GO:0036126|GO:0042995	manchette | cytoplasm | cytoskeleton | microtubule | cilium | motile cilium | sperm flagellum | cell projection
GCM2	3	0.99415	0.99426	0.999706	18839	0	0.33322	0.0058453	0.016022	0.950363	342	3	0.33322	1.25982	1.25982	0.485806	0.323124	851 | 415 | 356	3	683 | 336 | 285	3	858.53 | 418.67 | 359.15	3	681.26 | 335.15 | 284.28	3	glial cells missing transcription factor 2 [Source:HGNC Symbol;Acc:HGNC:4198]	6	10873223	10882041	-1	protein_coding	GO:0006355|GO:0006357|GO:0006366|GO:0006874|GO:0030643|GO:0042063|GO:0045944|GO:0060017	regulation of transcription, DNA-templated | regulation of transcription by RNA polymerase II | transcription by RNA polymerase II | cellular calcium ion homeostasis | cellular phosphate ion homeostasis | gliogenesis | positive regulation of transcription by RNA polymerase II | parathyroid gland development	GO:0000978|GO:0000981|GO:0001228|GO:0003677|GO:0005515|GO:0043565|GO:0046872|GO:1990837	RNA polymerase II cis-regulatory region sequence-specific DNA binding | DNA-binding transcription factor activity, RNA polymerase II-specific | DNA-binding transcription activator activity, RNA polymerase II-specific | DNA binding | protein binding | sequence-specific DNA binding | metal ion binding | sequence-specific double-stranded DNA binding	GO:0000785|GO:0005634	chromatin | nucleus	617343	HYPERPARATHYROIDISM 4; HRPT4
CLCN5	9	0.64814	0.82889	0.996986	12844	1	0.33706	0.002779	0.015243	0.950363	176	6	0.33706	1.26318	1.26318	0.562172	0.271045	833 | 727 | 695 | 373 | 368 | 335 | 300 | 267 | 201	9	601 | 580 | 539 | 361 | 291 | 287 | 271 | 255 | 240	9	840.37 | 733.43 | 701.15 | 376.30 | 371.26 | 337.96 | 302.65 | 269.36 | 202.78	9	599.47 | 578.53 | 537.63 | 360.08 | 290.26 | 286.27 | 270.31 | 254.35 | 239.39	9	chloride voltage-gated channel 5 [Source:HGNC Symbol;Acc:HGNC:2023]	X	49922596	50099235	1	protein_coding	GO:0006811|GO:0006821|GO:0006897|GO:0007588|GO:0034220|GO:0055085|GO:1902600	ion transport | chloride transport | endocytosis | excretion | ion transmembrane transport | transmembrane transport | proton transmembrane transport	GO:0000166|GO:0005247|GO:0005254|GO:0005515|GO:0005524|GO:0015297|GO:0015299|GO:0042802	nucleotide binding | voltage-gated chloride channel activity | chloride channel activity | protein binding | ATP binding | antiporter activity | solute:proton antiporter activity | identical protein binding	GO:0000139|GO:0005765|GO:0005768|GO:0005769|GO:0005794|GO:0005829|GO:0005886|GO:0005887|GO:0008021|GO:0010008|GO:0016020|GO:0016021|GO:0045177	Golgi membrane | lysosomal membrane | endosome | early endosome | Golgi apparatus | cytosol | plasma membrane | integral component of plasma membrane | synaptic vesicle | endosome membrane | membrane | integral component of membrane | apical part of cell	300009	DENT DISEASE 1;;NEPHROLITHIASIS, HYPERCALCIURIC, X-LINKED;;UROLITHIASIS, HYPERCALCIURIC, X-LINKED;;NEPHROLITHIASIS 2; NPHL2
GABARAPL1	3	0.67249	0.67525	0.996986	13237	1	0.55418	0.0062358	0.01704	0.952408	365	2	0.55418	1.46833	1.46833	0.117078	0.734385	703 | 526 | 232	3	381 | 362 | 270	3	709.22 | 530.65 | 234.05	3	380.03 | 361.08 | 269.31	3	GABA type A receptor associated protein like 1 [Source:HGNC Symbol;Acc:HGNC:4068]	12	10212458	10223128	1	protein_coding	GO:0000045|GO:0000422|GO:0006914|GO:0006995|GO:0016236	autophagosome assembly | autophagy of mitochondrion | autophagy | cellular response to nitrogen starvation | macroautophagy	GO:0005515|GO:0030957|GO:0031625|GO:0048487|GO:0050811	protein binding | Tat protein binding | ubiquitin protein ligase binding | beta-tubulin binding | GABA receptor binding	GO:0000421|GO:0005737|GO:0005739|GO:0005776|GO:0005783|GO:0005794|GO:0005829|GO:0005856|GO:0005874|GO:0016020|GO:0030659|GO:0031410	autophagosome membrane | cytoplasm | mitochondrion | autophagosome | endoplasmic reticulum | Golgi apparatus | cytosol | cytoskeleton | microtubule | membrane | cytoplasmic vesicle membrane | cytoplasmic vesicle
SCUBE2	3	0.20449	0.31776	0.994347	6282	1	0.1834	0.0065852	0.017936	0.956488	384	2	0.1834	1.13556	1.13556	5.26742e-05	0.999824	438 | 254 | 114	3	390 | 375 | 32	3	441.88 | 256.25 | 115.01	3	389.01 | 374.05 | 31.92	3	signal peptide, CUB domain and EGF like domain containing 2 [Source:HGNC Symbol;Acc:HGNC:30425]	11	9019476	9138114	-1	protein_coding	GO:0003413|GO:0007165|GO:0045669|GO:0045778|GO:0045880|GO:1902732	chondrocyte differentiation involved in endochondral bone morphogenesis | signal transduction | positive regulation of osteoblast differentiation | positive regulation of ossification | positive regulation of smoothened signaling pathway | positive regulation of chondrocyte proliferation	GO:0005509|GO:0005515|GO:0008289|GO:0097108	calcium ion binding | protein binding | lipid binding | hedgehog family protein binding	GO:0005576|GO:0005615|GO:0009986	extracellular region | extracellular space | cell surface
MAP4K5	3	0.13903	0.23311	0.994347	4686	1	-0.015621	0.0062875	0.017166	0.956488	368	1	-0.015621	-1.01089	0.989231	0.00171415	0.993508	267 | 229 | 193	3	316 | 273 | 85	3	269.36 | 231.03 | 194.71	3	315.20 | 272.31 | 84.78	3	mitogen-activated protein kinase kinase kinase kinase 5 [Source:HGNC Symbol;Acc:HGNC:6867]	14	50418501	50561126	-1	protein_coding	GO:0000165|GO:0006468|GO:0016310|GO:0035556	MAPK cascade | protein phosphorylation | phosphorylation | intracellular signal transduction	GO:0000166|GO:0004672|GO:0004674|GO:0005515|GO:0005524|GO:0008349|GO:0016301|GO:0016740|GO:0106310|GO:0106311	nucleotide binding | protein kinase activity | protein serine/threonine kinase activity | protein binding | ATP binding | MAP kinase kinase kinase kinase activity | kinase activity | transferase activity | protein serine kinase activity | protein threonine kinase activity	GO:0005737	cytoplasm
UBE2J1	3	0.96029	0.96056	0.999307	18213	0	0.93494	0.0065915	0.01795	0.956488	385	3	0.93494	1.91181	1.91181	0.00311257	0.98923	557 | 343 | 137	3	518 | 149 | 72	3	561.93 | 346.04 | 138.21	3	516.68 | 148.62 | 71.82	3	ubiquitin conjugating enzyme E2 J1 [Source:HGNC Symbol;Acc:HGNC:17598]	6	89326625	89352722	-1	protein_coding	GO:0000209|GO:0007286|GO:0016567|GO:0018279|GO:0030433|GO:0032680|GO:1904153	protein polyubiquitination | spermatid development | protein ubiquitination | protein N-linked glycosylation via asparagine | ubiquitin-dependent ERAD pathway | regulation of tumor necrosis factor production | negative regulation of retrograde protein transport, ER to cytosol	GO:0000166|GO:0005515|GO:0005524|GO:0016740|GO:0031625|GO:0061631	nucleotide binding | protein binding | ATP binding | transferase activity | ubiquitin protein ligase binding | ubiquitin conjugating enzyme activity	GO:0005634|GO:0005783|GO:0005789|GO:0016020|GO:0016021	nucleus | endoplasmic reticulum | endoplasmic reticulum membrane | membrane | integral component of membrane
BTBD2	3	0.99364	0.99377	0.999706	18828	0	0.43674	0.0063638	0.017374	0.956488	372	3	0.43674	1.35354	1.35354	0.00526283	0.981285	354 | 259 | 177	3	267 | 132 | 104	3	357.13 | 261.29 | 178.57	3	266.32 | 131.66 | 103.74	3	BTB domain containing 2 [Source:HGNC Symbol;Acc:HGNC:15504]	19	1985438	2034881	-1	protein_coding	GO:0022008	neurogenesis	GO:0005515	protein binding	GO:0000932|GO:0005737|GO:0005829	P-body | cytoplasm | cytosol
EZH2	6	0.25464	0.45205	0.994347	7465	2	0.44294	0.0040298	0.017717	0.956488	248	4	0.44294	1.35937	1.35937	0.0123538	0.960392	560 | 375 | 266 | 243 | 157 | 92	6	498 | 381 | 233 | 196 | 159 | 46	6	564.96 | 378.32 | 268.35 | 245.15 | 158.39 | 92.81	6	496.73 | 380.03 | 232.41 | 195.50 | 158.60 | 45.88	6	enhancer of zeste 2 polycomb repressive complex 2 subunit [Source:HGNC Symbol;Acc:HGNC:3527]	7	148807257	148884321	-1	protein_coding	GO:0000122|GO:0001932|GO:0006306|GO:0006325|GO:0006348|GO:0006355|GO:0006357|GO:0008284|GO:0010468|GO:0010629|GO:0010718|GO:0014013|GO:0014834|GO:0014898|GO:0016571|GO:0021695|GO:0021766|GO:0030183|GO:0032259|GO:0032355|GO:0034244|GO:0034968|GO:0035984|GO:0036333|GO:0042127|GO:0042752|GO:0043406|GO:0043433|GO:0043547|GO:0045605|GO:0045814|GO:0045892|GO:0048387|GO:0048468|GO:0048511|GO:0050767|GO:…	negative regulation of transcription by RNA polymerase II | regulation of protein phosphorylation | DNA methylation | chromatin organization | chromatin silencing at telomere | regulation of transcription, DNA-templated | regulation of transcription by RNA polymerase II | positive regulation of cell population proliferation | regulation of gene expression | negative regulation of gene expression …	GO:0000976|GO:0000978|GO:0000979|GO:0001222|GO:0003677|GO:0003682|GO:0003714|GO:0003723|GO:0005515|GO:0008168|GO:0016279|GO:0016740|GO:0018024|GO:0031490|GO:0042054|GO:0043021|GO:0043565|GO:0046976|GO:0070878|GO:1990841	transcription cis-regulatory region binding | RNA polymerase II cis-regulatory region sequence-specific DNA binding | RNA polymerase II core promoter sequence-specific DNA binding | transcription corepressor binding | DNA binding | chromatin binding | transcription corepressor activity | RNA binding | protein binding | methyltransferase activity | protein-lysine N-methyltransferase activity | tra…	GO:0000781|GO:0000785|GO:0005634|GO:0005654|GO:0005677|GO:0005737|GO:0035098|GO:0045120|GO:0045202	chromosome, telomeric region | chromatin | nucleus | nucleoplasm | chromatin silencing complex | cytoplasm | ESC/E(Z) complex | pronucleus | synapse	277590	WEAVER SYNDROME; WVS;;WEAVER-SMITH SYNDROME; WSS
PAK4	3	0.11929	0.20711	0.994347	4195	1	0.68771	0.0065644	0.017884	0.956488	383	2	0.68771	1.61072	1.61072	0.0241992	0.928926	386 | 221 | 108	3	242 | 208 | 130	3	389.42 | 222.96 | 108.96	3	241.39 | 207.47 | 129.67	3	p21 (RAC1) activated kinase 4 [Source:HGNC Symbol;Acc:HGNC:16059]	19	39125770	39182816	1	protein_coding	GO:0001558|GO:0006468|GO:0006915|GO:0007010|GO:0007049|GO:0007165|GO:0016310|GO:0016477|GO:0035556|GO:0043408|GO:0045766|GO:0060996|GO:0071407|GO:0098609|GO:2000352	regulation of cell growth | protein phosphorylation | apoptotic process | cytoskeleton organization | cell cycle | signal transduction | phosphorylation | cell migration | intracellular signal transduction | regulation of MAPK cascade | positive regulation of angiogenesis | dendritic spine development | cellular response to organic cyclic compound | cell-cell adhesion | negative regulation of end…	GO:0000166|GO:0004672|GO:0004674|GO:0005515|GO:0005524|GO:0016301|GO:0016740|GO:0098641|GO:0106310|GO:0106311	nucleotide binding | protein kinase activity | protein serine/threonine kinase activity | protein binding | ATP binding | kinase activity | transferase activity | cadherin binding involved in cell-cell adhesion | protein serine kinase activity | protein threonine kinase activity	GO:0005737|GO:0005794|GO:0005829|GO:0005912|GO:0005925	cytoplasm | Golgi apparatus | cytosol | adherens junction | focal adhesion
GJD2	3	0.98934	0.98946	0.999706	18752	0	0.56007	0.0066809	0.01819	0.956488	390	3	0.56007	1.47434	1.47434	0.0271264	0.92216	499 | 223 | 221	3	342 | 176 | 104	3	503.42 | 224.97 | 222.96	3	341.13 | 175.55 | 103.74	3	gap junction protein delta 2 [Source:HGNC Symbol;Acc:HGNC:19154]	15	34751032	34754998	-1	protein_coding	GO:0001508|GO:0007154|GO:0007267|GO:0007268|GO:0007601|GO:0055085	action potential | cell communication | cell-cell signaling | chemical synaptic transmission | visual perception | transmembrane transport	GO:0005243	gap junction channel activity	GO:0005886|GO:0005921|GO:0005922|GO:0016020|GO:0016021|GO:0030054	plasma membrane | gap junction | connexin complex | membrane | integral component of membrane | cell junction
CDADC1	3	0.84197	0.84196	0.99785	16105	0	0.029022	0.0063726	0.017399	0.956488	373	1	0.029022	1.02032	1.02032	0.0419073	0.888283	401 | 249 | 227	3	259 | 225 | 180	3	404.55 | 251.20 | 229.01	3	258.34 | 224.43 | 179.54	3	cytidine and dCMP deaminase domain containing 1 [Source:HGNC Symbol;Acc:HGNC:20299]	13	49247925	49293485	1	protein_coding	GO:0009972|GO:0070383	cytidine deamination | DNA cytosine deamination	GO:0003824|GO:0004126|GO:0008270|GO:0016787|GO:0042803|GO:0046872|GO:0047844|GO:0061676	catalytic activity | cytidine deaminase activity | zinc ion binding | hydrolase activity | protein homodimerization activity | metal ion binding | deoxycytidine deaminase activity | importin-alpha family protein binding	GO:0005634|GO:0005737	nucleus | cytoplasm
BNIPL	3	0.73151	0.7317	0.996986	14222	0	0.21384	0.0064151	0.017509	0.956488	374	2	0.21384	1.15977	1.15977	0.0456916	0.877884	428 | 382 | 180	3	333 | 205 | 196	3	431.79 | 385.38 | 181.59	3	332.15 | 204.48 | 195.50	3	BCL2 interacting protein like [Source:HGNC Symbol;Acc:HGNC:16976]	1	151036321	151047720	1	protein_coding	GO:0006915|GO:0008285|GO:0040009	apoptotic process | negative regulation of cell population proliferation | regulation of growth rate	GO:0005515|GO:0042802	protein binding | identical protein binding	GO:0005634|GO:0005737|GO:0005829	nucleus | cytoplasm | cytosol
MCM6	3	0.9093	0.90942	0.998292	17290	0	0.48456	0.0065427	0.01782	0.956488	380	2	0.48456	1.39916	1.39916	0.0738705	0.816186	571 | 352 | 266	3	345 | 285 | 192	3	576.05 | 355.12 | 268.35	3	344.12 | 284.28 | 191.51	3	minichromosome maintenance complex component 6 [Source:HGNC Symbol;Acc:HGNC:6949]	2	135839626	135876443	-1	protein_coding	GO:0000727|GO:0006260|GO:0006268|GO:0006270|GO:0007049|GO:0032508|GO:1902969	double-strand break repair via break-induced replication | DNA replication | DNA unwinding involved in DNA replication | DNA replication initiation | cell cycle | DNA duplex unwinding | mitotic DNA replication	GO:0000166|GO:0003677|GO:0003678|GO:0003697|GO:0004386|GO:0005515|GO:0005524|GO:0016787|GO:0016887|GO:0017116|GO:0042802|GO:1990518	nucleotide binding | DNA binding | DNA helicase activity | single-stranded DNA binding | helicase activity | protein binding | ATP binding | hydrolase activity | ATPase | single-stranded DNA helicase activity | identical protein binding | single-stranded 3'-5' DNA helicase activity	GO:0000781|GO:0005634|GO:0005654|GO:0005694|GO:0042555|GO:0071162	chromosome, telomeric region | nucleus | nucleoplasm | chromosome | MCM complex | CMG complex	223100	LACTOSE INTOLERANCE, ADULT TYPE;;HYPOLACTASIA, ADULT TYPE;;ADULT LACTASE DEFICIENCY;;DISACCHARIDE INTOLERANCE III LACTASE PERSISTENCE, INCLUDED
CBX7	3	0.17304	0.27727	0.994347	5507	1	0.55769	0.0066907	0.018212	0.956488	391	2	0.55769	1.47191	1.47191	0.105818	0.755897	504 | 271 | 201	3	405 | 346 | 114	3	508.46 | 273.40 | 202.78	3	403.97 | 345.12 | 113.71	3	chromobox 7 [Source:HGNC Symbol;Acc:HGNC:1557]	22	39120167	39152680	-1	protein_coding	GO:0000122|GO:0003006|GO:0006325|GO:0032968	negative regulation of transcription by RNA polymerase II | developmental process involved in reproduction | chromatin organization | positive regulation of transcription elongation from RNA polymerase II promoter	GO:0005515	protein binding	GO:0000785|GO:0005634|GO:0005654|GO:0005829|GO:0031519|GO:0035102	chromatin | nucleus | nucleoplasm | cytosol | PcG protein complex | PRC1 complex
SHMT1	3	0.99333	0.99347	0.999706	18817	0	0.65602	0.0066745	0.018178	0.956488	389	3	0.65602	1.57573	1.57573	0.134183	0.707425	596 | 359 | 281	3	352 | 290 | 180	3	601.27 | 362.18 | 283.49	3	351.11 | 289.26 | 179.54	3	serine hydroxymethyltransferase 1 [Source:HGNC Symbol;Acc:HGNC:10850]	17	18327860	18363563	-1	protein_coding	GO:0006231|GO:0006508|GO:0006544|GO:0006563|GO:0006565|GO:0006730|GO:0009113|GO:0016579|GO:0017148|GO:0019264|GO:0035999|GO:0046653|GO:0046655|GO:0051289|GO:1904482|GO:1990830	dTMP biosynthetic process | proteolysis | glycine metabolic process | L-serine metabolic process | L-serine catabolic process | one-carbon metabolic process | purine nucleobase biosynthetic process | protein deubiquitination | negative regulation of translation | glycine biosynthetic process from serine | tetrahydrofolate interconversion | tetrahydrofolate metabolic process | folic acid metabolic…	GO:0000900|GO:0003824|GO:0004372|GO:0004843|GO:0005515|GO:0008233|GO:0008270|GO:0016740|GO:0016787|GO:0030170|GO:0036094|GO:0042802|GO:0042803|GO:0048027|GO:0050897|GO:0070905	translation repressor activity, mRNA regulatory element binding | catalytic activity | glycine hydroxymethyltransferase activity | thiol-dependent deubiquitinase | protein binding | peptidase activity | zinc ion binding | transferase activity | hydrolase activity | pyridoxal phosphate binding | small molecule binding | identical protein binding | protein homodimerization activity | mRNA 5'-UTR bi…	GO:0005634|GO:0005654|GO:0005737|GO:0005829|GO:0070062	nucleus | nucleoplasm | cytoplasm | cytosol | extracellular exosome
LMF2	3	0.99344	0.99357	0.999706	18821	0	0.37026	0.0065631	0.017881	0.956488	382	3	0.37026	1.29259	1.29259	0.182077	0.638434	630 | 261 | 205	3	511 | 204 | 115	3	635.58 | 263.31 | 206.81	3	509.70 | 203.48 | 114.71	3	lipase maturation factor 2 [Source:HGNC Symbol;Acc:HGNC:25096]	22	50502949	50507702	-1	protein_coding	GO:0051604	protein maturation	GO:0005515	protein binding	GO:0005783|GO:0005789|GO:0016020|GO:0016021	endoplasmic reticulum | endoplasmic reticulum membrane | membrane | integral component of membrane
OR10V1	3	0.93637	0.93654	0.999307	17771	0	0.41034	0.0064834	0.017676	0.956488	377	2	0.41034	1.329	1.329	0.264416	0.525557	1087 | 476 | 291	3	827 | 285 | 275	3	1096.62 | 480.21 | 293.58	3	824.90 | 284.28 | 274.30	3	olfactory receptor family 10 subfamily V member 1 [Source:HGNC Symbol;Acc:HGNC:15136]	11	59712916	59713845	-1	protein_coding	GO:0007165|GO:0007186|GO:0007608|GO:0050896|GO:0050911	signal transduction | G protein-coupled receptor signaling pathway | sensory perception of smell | response to stimulus | detection of chemical stimulus involved in sensory perception of smell	GO:0004930|GO:0004984|GO:0005549	G protein-coupled receptor activity | olfactory receptor activity | odorant binding	GO:0005886|GO:0016020|GO:0016021	plasma membrane | membrane | integral component of membrane
BCHE	3	0.99351	0.99364	0.999706	18824	0	0.46725	0.0064885	0.01769	0.956488	378	3	0.46725	1.38247	1.38247	0.311841	0.472495	377 | 316 | 148	3	302 | 210 | 108	3	380.34 | 318.80 | 149.31	3	301.23 | 209.47 | 107.73	3	butyrylcholinesterase [Source:HGNC Symbol;Acc:HGNC:983]	3	165772904	165837462	-1	protein_coding	GO:0006581|GO:0007584|GO:0007612|GO:0008285|GO:0014016|GO:0016486|GO:0019695|GO:0043279|GO:0050783|GO:0050805|GO:0051384|GO:0051593	acetylcholine catabolic process | response to nutrient | learning | negative regulation of cell population proliferation | neuroblast differentiation | peptide hormone processing | choline metabolic process | response to alkaloid | cocaine metabolic process | negative regulation of synaptic transmission | response to glucocorticoid | response to folic acid	GO:0001540|GO:0003824|GO:0003990|GO:0004104|GO:0005515|GO:0016787|GO:0016788|GO:0019899|GO:0033265|GO:0042802|GO:0052689	amyloid-beta binding | catalytic activity | acetylcholinesterase activity | cholinesterase activity | protein binding | hydrolase activity | hydrolase activity, acting on ester bonds | enzyme binding | choline binding | identical protein binding | carboxylic ester hydrolase activity	GO:0005576|GO:0005615|GO:0005641|GO:0005783|GO:0005788|GO:0005886|GO:0016020|GO:0072562	extracellular region | extracellular space | nuclear envelope lumen | endoplasmic reticulum | endoplasmic reticulum lumen | plasma membrane | membrane | blood microparticle	617936	BUTYRYLCHOLINESTERASE DEFICIENCY; BCHED;;ACHOLINESTERASEMIA;;PSEUDOCHOLINESTERASE DEFICIENCY SUXAMETHONIUM SENSITIVITY, INCLUDED;;APNEA, POSTANESTHETIC, INCLUDED;;BUTYRYLCHOLINESTERASE DEFICIENCY, FLUORIDE-RESISTANT, JAPANESE TYPE, INCLUDED;;HYPOCHO /.../ERASEMIA, FLUORIDE-RESISTANT, JAPANESE TYPE, INCLUDED
UTY	3	0.97019	0.97035	0.999334	18400	0	0.53962	0.0064642	0.017635	0.956488	376	3	0.53962	1.45359	1.45359	0.322868	0.461441	617 | 467 | 298	3	429 | 316 | 264	3	622.46 | 471.13 | 300.64	3	427.91 | 315.20 | 263.33	3	ubiquitously transcribed tetratricopeptide repeat containing, Y-linked [Source:HGNC Symbol;Acc:HGNC:12638]	Y	13234577	13480673	-1	protein_coding	GO:0006325|GO:0007507|GO:0010468|GO:0071557	chromatin organization | heart development | regulation of gene expression | histone H3-K27 demethylation	GO:0000978|GO:0005515|GO:0016491|GO:0031490|GO:0032452|GO:0046872|GO:0051213|GO:0071558	RNA polymerase II cis-regulatory region sequence-specific DNA binding | protein binding | oxidoreductase activity | chromatin DNA binding | histone demethylase activity | metal ion binding | dioxygenase activity | histone demethylase activity (H3-K27 specific)	GO:0005634|GO:0005654|GO:0044666	nucleus | nucleoplasm | MLL3/4 complex
A2M	3	0.99333	0.99348	0.999706	18818	0	0.34266	0.0066693	0.018165	0.956488	388	3	0.34266	1.26809	1.26809	0.339039	0.44481	538 | 493 | 385	3	393 | 350 | 313	3	542.76 | 497.36 | 388.41	3	392.00 | 349.11 | 312.20	3	alpha-2-macroglobulin [Source:HGNC Symbol;Acc:HGNC:7]	12	9067664	9116229	-1	protein_coding	GO:0001553|GO:0001869|GO:0002438|GO:0006953|GO:0007584|GO:0010037|GO:0010466|GO:0010951|GO:0034695|GO:0048863|GO:0051384|GO:1990402	luteinization | negative regulation of complement activation, lectin pathway | acute inflammatory response to antigenic stimulus | acute-phase response | response to nutrient | response to carbon dioxide | negative regulation of peptidase activity | negative regulation of endopeptidase activity | response to prostaglandin E | stem cell differentiation | response to glucocorticoid | embryonic live…	GO:0002020|GO:0004866|GO:0004867|GO:0005102|GO:0005515|GO:0019838|GO:0019899|GO:0019959|GO:0019966|GO:0030414|GO:0042802|GO:0043120|GO:0048306|GO:0048403|GO:0048406	protease binding | endopeptidase inhibitor activity | serine-type endopeptidase inhibitor activity | signaling receptor binding | protein binding | growth factor binding | enzyme binding | interleukin-8 binding | interleukin-1 binding | peptidase inhibitor activity | identical protein binding | tumor necrosis factor binding | calcium-dependent protein binding | brain-derived neurotrophic factor b…	GO:0005576|GO:0005615|GO:0031093|GO:0062023|GO:0070062|GO:0072562	extracellular region | extracellular space | platelet alpha granule lumen | collagen-containing extracellular matrix | extracellular exosome | blood microparticle	104300	ALZHEIMER DISEASE; AD;;PRESENILE AND SENILE DEMENTIA ALZHEIMER DISEASE, FAMILIAL, 1, INCLUDED; AD1, INCLUDED;;ALZHEIMER DISEASE, EARLY-ONSET, WITH CEREBRAL AMYLOID ANGIOPATHY, INCLUDED;;ALZHEIMER DISEASE, PROTECTION AGAINST, INCLUDED
MFSD9	3	0.99337	0.9935	0.999706	18819	0	0.31503	0.0066345	0.018075	0.956488	387	3	0.31503	1.24404	1.24404	0.374116	0.410374	631 | 384 | 295	3	526 | 312 | 196	3	636.58 | 387.40 | 297.61	3	524.66 | 311.21 | 195.50	3	major facilitator superfamily domain containing 9 [Source:HGNC Symbol;Acc:HGNC:28158]	2	102714630	102736888	-1	protein_coding	GO:0055085	transmembrane transport	GO:0022857	transmembrane transporter activity	GO:0016020|GO:0016021	membrane | integral component of membrane
NSMF	3	0.99358	0.99371	0.999706	18827	0	0.467	0.0064175	0.017515	0.956488	375	3	0.467	1.38223	1.38223	0.378333	0.406794	732 | 368 | 329	3	533 | 269 | 263	3	738.48 | 371.26 | 331.91	3	531.65 | 268.32 | 262.33	3	NMDA receptor synaptonuclear signaling and neuronal migration factor [Source:HGNC Symbol;Acc:HGNC:29843]	9	137447570	137459334	-1	protein_coding	GO:0035307|GO:0043523|GO:0048168|GO:0048814|GO:0071230|GO:0071257|GO:0071371|GO:2001222|GO:2001224	positive regulation of protein dephosphorylation | regulation of neuron apoptotic process | regulation of neuronal synaptic plasticity | regulation of dendrite morphogenesis | cellular response to amino acid stimulus | cellular response to electrical stimulus | cellular response to gonadotropin stimulus | regulation of neuron migration | positive regulation of neuron migration	GO:0005515|GO:0048306	protein binding | calcium-dependent protein binding	GO:0000791|GO:0005634|GO:0005635|GO:0005654|GO:0005737|GO:0005856|GO:0005886|GO:0005938|GO:0014069|GO:0016020|GO:0016363|GO:0030054|GO:0030425|GO:0030863|GO:0031965|GO:0042995|GO:0043005|GO:0043204|GO:0045202|GO:0097440	euchromatin | nucleus | nuclear envelope | nucleoplasm | cytoplasm | cytoskeleton | plasma membrane | cell cortex | postsynaptic density | membrane | nuclear matrix | cell junction | dendrite | cortical cytoskeleton | nuclear membrane | cell projection | neuron projection | perikaryon | synapse | apical dendrite	614838	HYPOGONADOTROPIC HYPOGONADISM 9 WITH OR WITHOUT ANOSMIA; HH9
TLR5	3	0.9935	0.99362	0.999706	18822	0	0.34226	0.0065027	0.017717	0.956488	379	3	0.34226	1.26774	1.26774	0.47361	0.331448	548 | 364 | 360	3	431 | 294 | 287	3	552.85 | 367.22 | 363.19	3	429.90 | 293.25 | 286.27	3	toll like receptor 5 [Source:HGNC Symbol;Acc:HGNC:11851]	1	223109404	223143248	-1	protein_coding	GO:0001817|GO:0001819|GO:0002224|GO:0002376|GO:0002755|GO:0006954|GO:0006955|GO:0007165|GO:0008584|GO:0032757|GO:0034123|GO:0034146|GO:0042742|GO:0045087|GO:0045429|GO:0071222|GO:0071260	regulation of cytokine production | positive regulation of cytokine production | toll-like receptor signaling pathway | immune system process | MyD88-dependent toll-like receptor signaling pathway | inflammatory response | immune response | signal transduction | male gonad development | positive regulation of interleukin-8 production | positive regulation of toll-like receptor signaling pathway |…	GO:0003953|GO:0004888|GO:0005149|GO:0005515|GO:0038023	NAD+ nucleosidase activity | transmembrane signaling receptor activity | interleukin-1 receptor binding | protein binding | signaling receptor activity	GO:0005886|GO:0005887|GO:0016020|GO:0016021	plasma membrane | integral component of plasma membrane | membrane | integral component of membrane	601744	SYSTEMIC LUPUS ERYTHEMATOSUS, SUSCEPTIBILITY TO, 1; SLEB1 SYSTEMIC LUPUS ERYTHEMATOSUS, RESISTANCE TO, 1, INCLUDED
DENND4C	3	0.99364	0.99377	0.999706	18829	0	0.32608	0.0063586	0.017355	0.956488	371	3	0.32608	1.2536	1.2536	0.493488	0.31801	571 | 382 | 296	3	476 | 308 | 234	3	576.05 | 385.38 | 298.62	3	474.79 | 307.22 | 233.41	3	DENN domain containing 4C [Source:HGNC Symbol;Acc:HGNC:26079]	9	19230435	19374281	1	protein_coding	GO:0015031|GO:0032483|GO:0032869|GO:0050790|GO:0072659	protein transport | regulation of Rab protein signal transduction | cellular response to insulin stimulus | regulation of catalytic activity | protein localization to plasma membrane	GO:0005085|GO:0005515|GO:0030234	guanyl-nucleotide exchange factor activity | protein binding | enzyme regulator activity	GO:0005737|GO:0005794|GO:0005829|GO:0005886|GO:0016020|GO:0030659|GO:0030904|GO:0031410|GO:0032593|GO:0043231	cytoplasm | Golgi apparatus | cytosol | plasma membrane | membrane | cytoplasmic vesicle membrane | retromer complex | cytoplasmic vesicle | insulin-responsive compartment | intracellular membrane-bounded organelle
SHCBP1L	3	0.9933	0.99346	0.999706	18816	0	0.33552	0.006695	0.018224	0.956488	392	3	0.33552	1.26183	1.26183	0.496394	0.315956	875 | 392 | 286	3	743 | 314 | 226	3	882.74 | 395.47 | 288.53	3	741.11 | 313.20 | 225.43	3	SHC binding and spindle associated 1 like [Source:HGNC Symbol;Acc:HGNC:16788]	1	182899865	182953525	-1	protein_coding	GO:0007112|GO:0007283|GO:0030154|GO:2001252	male meiosis cytokinesis | spermatogenesis | cell differentiation | positive regulation of chromosome organization	GO:0005515	protein binding	GO:0005737|GO:0005819|GO:0005856|GO:0072687	cytoplasm | spindle | cytoskeleton | meiotic spindle
VIM	3	0.80763	0.80755	0.996986	15528	0	0.25283	0.0067979	0.018514	0.95704	396	2	0.25283	1.19154	1.19154	0.00039137	0.998408	376 | 347 | 151	3	368 | 319 | 48	3	379.33 | 350.07 | 152.34	3	367.06 | 318.19 | 47.88	3	vimentin [Source:HGNC Symbol;Acc:HGNC:12692]	10	17228241	17237593	1	protein_coding	GO:0010628|GO:0010977|GO:0014002|GO:0032967|GO:0043488|GO:0045103|GO:0045109|GO:0045727|GO:0060020|GO:0060395|GO:0070307|GO:0071222|GO:0071225|GO:0071346	positive regulation of gene expression | negative regulation of neuron projection development | astrocyte development | positive regulation of collagen biosynthetic process | regulation of mRNA stability | intermediate filament-based process | intermediate filament organization | positive regulation of translation | Bergmann glial cell differentiation | SMAD protein signal transduction | lens fib…	GO:0003725|GO:0005200|GO:0005212|GO:0005515|GO:0019904|GO:0042802|GO:0097110|GO:1990254	double-stranded RNA binding | structural constituent of cytoskeleton | structural constituent of eye lens | protein binding | protein domain specific binding | identical protein binding | scaffold protein binding | keratin filament binding	GO:0005634|GO:0005737|GO:0005777|GO:0005815|GO:0005829|GO:0005844|GO:0005856|GO:0005882|GO:0005886|GO:0005925|GO:0016020|GO:0016363|GO:0031252|GO:0042995|GO:0043005|GO:0045111|GO:0045335|GO:0070062|GO:1990904	nucleus | cytoplasm | peroxisome | microtubule organizing center | cytosol | polysome | cytoskeleton | intermediate filament | plasma membrane | focal adhesion | membrane | nuclear matrix | cell leading edge | cell projection | neuron projection | intermediate filament cytoskeleton | phagocytic vesicle | extracellular exosome | ribonucleoprotein complex	116300	CATARACT 30, MULTIPLE TYPES; CTRCT30
HSPG2	3	0.99313	0.99327	0.999706	18812	0	0.73232	0.006871	0.01871	0.95704	400	3	0.73232	1.66131	1.66131	0.000530387	0.997674	305 | 140 | 68	3	243 | 50 | 41	3	307.70 | 141.24 | 68.60	3	242.38 | 49.87 | 40.90	3	heparan sulfate proteoglycan 2 [Source:HGNC Symbol;Acc:HGNC:5273]	1	21822244	21937310	-1	protein_coding	GO:0001525|GO:0006629|GO:0006898|GO:0006954|GO:0007420|GO:0009887|GO:0009888|GO:0016525|GO:0030154|GO:0072359	angiogenesis | lipid metabolic process | receptor-mediated endocytosis | inflammatory response | brain development | animal organ morphogenesis | tissue development | negative regulation of angiogenesis | cell differentiation | circulatory system development	GO:0001540|GO:0005509|GO:0005515|GO:0008022|GO:0030021|GO:0046872|GO:0050750	amyloid-beta binding | calcium ion binding | protein binding | protein C-terminus binding | extracellular matrix structural constituent conferring compression resistance | metal ion binding | low-density lipoprotein particle receptor binding	GO:0005576|GO:0005604|GO:0005615|GO:0005796|GO:0005886|GO:0005925|GO:0043202|GO:0062023|GO:0070062|GO:0098797	extracellular region | basement membrane | extracellular space | Golgi lumen | plasma membrane | focal adhesion | lysosomal lumen | collagen-containing extracellular matrix | extracellular exosome | plasma membrane protein complex	224410	DYSSEGMENTAL DYSPLASIA, SILVERMAN-HANDMAKER TYPE; DDSH;;DYSSEGMENTAL DWARFISM, SILVERMAN-HANDMAKER TYPE;;ANISOSPONDYLIC CAMPTOMICROMELIC DWARFISM, SILVERMAN-HANDMAKER TYPE
TGFBRAP1	3	0.46266	0.51781	0.994987	10312	1	0.38273	0.0068829	0.01874	0.95704	401	2	0.38273	1.30381	1.30381	0.000914274	0.996527	332 | 213 | 181	3	415 | 165 | 62	3	334.94 | 214.88 | 182.60	3	413.95 | 164.58 | 61.84	3	transforming growth factor beta receptor associated protein 1 [Source:HGNC Symbol;Acc:HGNC:16836]	2	105264391	105329735	-1	protein_coding	GO:0006355|GO:0006886|GO:0006914|GO:0007165|GO:0007179|GO:0008333|GO:0015031|GO:0016192|GO:0034058	regulation of transcription, DNA-templated | intracellular protein transport | autophagy | signal transduction | transforming growth factor beta receptor signaling pathway | endosome to lysosome transport | protein transport | vesicle-mediated transport | endosomal vesicle fusion	GO:0005160|GO:0005515|GO:0046332	transforming growth factor beta receptor binding | protein binding | SMAD binding	GO:0005737|GO:0005768|GO:0005769|GO:0016020|GO:0033263|GO:0043231	cytoplasm | endosome | early endosome | membrane | CORVET complex | intracellular membrane-bounded organelle
PROB1	3	0.094553	0.17433	0.994347	3506	2	-0.30382	0.0070955	0.019288	0.95704	413	1	-0.30382	-1.23441	0.810105	0.00145835	0.994283	325 | 220 | 201	3	406 | 316 | 72	3	327.88 | 221.95 | 202.78	3	404.97 | 315.20 | 71.82	3	proline rich basic protein 1 [Source:HGNC Symbol;Acc:HGNC:41906]	5	139390592	139395104	-1	protein_coding	.	.	.	.	GO:0005654	nucleoplasm
ST6GALNAC4	3	0.89476	0.89486	0.998292	17008	0	0.33339	0.007138	0.019399	0.95704	415	2	0.33339	1.25997	1.25997	0.00278514	0.990606	319 | 222 | 211	3	317 | 178 | 77	3	321.82 | 223.96 | 212.87	3	316.19 | 177.55 | 76.80	3	ST6 N-acetylgalactosaminide alpha-2,6-sialyltransferase 4 [Source:HGNC Symbol;Acc:HGNC:17846]	9	127907886	127917041	-1	protein_coding	GO:0001574|GO:0006486|GO:0006664|GO:0009311|GO:0016266|GO:0019082|GO:0097503	ganglioside biosynthetic process | protein glycosylation | glycolipid metabolic process | oligosaccharide metabolic process | O-glycan processing | viral protein processing | sialylation	GO:0001665|GO:0008373|GO:0016740|GO:0016757|GO:0047290	alpha-N-acetylgalactosaminide alpha-2,6-sialyltransferase activity | sialyltransferase activity | transferase activity | glycosyltransferase activity | (alpha-N-acetylneuraminyl-2,3-beta-galactosyl-1,3)-N-acetyl-galactosaminide 6-alpha-sialyltransferase activity	GO:0000139|GO:0005794|GO:0016020|GO:0016021	Golgi membrane | Golgi apparatus | membrane | integral component of membrane
FIBP	3	0.96053	0.96081	0.999307	18221	0	0.17093	0.0070105	0.019068	0.95704	406	3	0.17093	1.12578	1.12578	0.00417658	0.984986	1172 | 245 | 229	3	1094 | 220 | 86	3	1182.37 | 247.17 | 231.03	3	1091.22 | 219.44 | 85.78	3	FGF1 intracellular binding protein [Source:HGNC Symbol;Acc:HGNC:3705]	11	65883740	65888531	-1	protein_coding	GO:0008543|GO:0070527	fibroblast growth factor receptor signaling pathway | platelet aggregation	GO:0017134	fibroblast growth factor binding	GO:0005634|GO:0005739|GO:0012505|GO:0016020|GO:0016607	nucleus | mitochondrion | endomembrane system | membrane | nuclear speck	617107	THAUVIN-ROBINET-FAIVRE SYNDROME; TROFAS
EMC8	3	0.53191	0.56446	0.995765	11183	1	-0.017597	0.0069679	0.018959	0.95704	405	1	-0.017597	-1.01227	0.987877	0.00634569	0.976664	503 | 258 | 169	3	515 | 218 | 101	3	507.45 | 260.28 | 170.50	3	513.69 | 217.45 | 100.74	3	ER membrane protein complex subunit 8 [Source:HGNC Symbol;Acc:HGNC:7864]	16	85771758	85799608	-1	protein_coding	GO:0045050|GO:0071816	protein insertion into ER membrane by stop-transfer membrane-anchor sequence | tail-anchored membrane protein insertion into ER membrane	GO:0005515|GO:0032977	protein binding | membrane insertase activity	GO:0005737|GO:0005783|GO:0005789|GO:0005829|GO:0016020|GO:0072546	cytoplasm | endoplasmic reticulum | endoplasmic reticulum membrane | cytosol | membrane | EMC complex
BRF1	12	0.14116	0.37533	0.994347	4733	5	-0.089173	0.0031565	0.019361	0.95704	190	4	-0.089173	-1.06376	0.940061	0.00764551	0.973285	935 | 930 | 749 | 725 | 697 | 580 | 569 | 346 | 317 | 235 | 204 | 160	12	1192 | 974 | 915 | 785 | 541 | 457 | 375 | 370 | 294 | 217 | 185 | 161	12	943.27 | 938.23 | 755.63 | 731.42 | 703.17 | 585.13 | 574.04 | 349.06 | 319.81 | 237.08 | 205.81 | 161.42	12	1188.97 | 971.53 | 912.67 | 783.01 | 539.63 | 455.84 | 374.05 | 369.06 | 293.25 | 216.45 | 184.53 | 160.59	12	BRF1 RNA polymerase III transcription initiation factor subunit [Source:HGNC Symbol;Acc:HGNC:11551]	14	105209286	105315589	-1	protein_coding	GO:0006352|GO:0006383|GO:0006384|GO:0006413|GO:0009303|GO:0009304|GO:0045945|GO:0070897	DNA-templated transcription, initiation | transcription by RNA polymerase III | transcription initiation from RNA polymerase III promoter | translational initiation | rRNA transcription | tRNA transcription | positive regulation of transcription by RNA polymerase III | transcription preinitiation complex assembly	GO:0000995|GO:0001006|GO:0003743|GO:0005515|GO:0017025|GO:0046872	RNA polymerase III general transcription initiation factor activity | RNA polymerase III type 3 promoter sequence-specific DNA binding | translation initiation factor activity | protein binding | TBP-class protein binding | metal ion binding	GO:0000126|GO:0005634|GO:0005654|GO:0097550	transcription factor TFIIIB complex | nucleus | nucleoplasm | transcription preinitiation complex	616202	CEREBELLOFACIODENTAL SYNDROME; CFDS;;CEREBELLAR-FACIAL-DENTAL SYNDROME
SLC8A1	6	0.0066878	0.027268	0.989684	368	2	0.1425	0.0044823	0.019366	0.95704	266	3	0.1425	1.10382	1.10382	0.0592234	0.849076	1204 | 892 | 669 | 410 | 332 | 288	6	952 | 947 | 767 | 601 | 274 | 215	6	1214.65 | 899.89 | 674.92 | 413.63 | 334.94 | 290.55	6	949.58 | 944.59 | 765.05 | 599.47 | 273.30 | 214.45	6	solute carrier family 8 member A1 [Source:HGNC Symbol;Acc:HGNC:11068]	2	40097270	40611053	-1	protein_coding	GO:0001666|GO:0002026|GO:0002027|GO:0002028|GO:0006811|GO:0006814|GO:0006816|GO:0006874|GO:0006883|GO:0006936|GO:0007154|GO:0007204|GO:0007584|GO:0009749|GO:0010468|GO:0010649|GO:0010763|GO:0010881|GO:0010882|GO:0014829|GO:0021537|GO:0030001|GO:0030501|GO:0033198|GO:0034614|GO:0035725|GO:0035902|GO:0035994|GO:0036376|GO:0042542|GO:0044557|GO:0051481|GO:0051924|GO:0055013|GO:0055074|GO:0055085|GO:…	response to hypoxia | regulation of the force of heart contraction | regulation of heart rate | regulation of sodium ion transport | ion transport | sodium ion transport | calcium ion transport | cellular calcium ion homeostasis | cellular sodium ion homeostasis | muscle contraction | cell communication | positive regulation of cytosolic calcium ion concentration | response to nutrient | response…	GO:0005432|GO:0005509|GO:0005515|GO:0005516|GO:0008092|GO:0015297|GO:0015491|GO:0030506|GO:0044325|GO:0046872|GO:0099580|GO:1905060	calcium:sodium antiporter activity | calcium ion binding | protein binding | calmodulin binding | cytoskeletal protein binding | antiporter activity | cation:cation antiporter activity | ankyrin binding | ion channel binding | metal ion binding | ion antiporter activity involved in regulation of postsynaptic membrane potential | calcium:cation antiporter activity involved in regulation of postsyn…	GO:0005654|GO:0005739|GO:0005874|GO:0005886|GO:0005887|GO:0014069|GO:0014704|GO:0016020|GO:0016021|GO:0030018|GO:0030054|GO:0030315|GO:0030424|GO:0030425|GO:0042383|GO:0042995|GO:0043025|GO:0043197|GO:0043198|GO:0043679|GO:0045202|GO:0045211|GO:0071944|GO:0098794|GO:0099055	nucleoplasm | mitochondrion | microtubule | plasma membrane | integral component of plasma membrane | postsynaptic density | intercalated disc | membrane | integral component of membrane | Z disc | cell junction | T-tubule | axon | dendrite | sarcolemma | cell projection | neuronal cell body | dendritic spine | dendritic shaft | axon terminus | synapse | postsynaptic membrane | cell periphery | p…
IL17RA	3	0.82926	0.8292	0.996986	15911	0	0.067798	0.0067553	0.018389	0.95704	394	1	0.067798	1.04812	1.04812	0.0654143	0.833768	461 | 370 | 228	3	357 | 240 | 217	3	465.08 | 373.27 | 230.02	3	356.09 | 239.39 | 216.45	3	interleukin 17 receptor A [Source:HGNC Symbol;Acc:HGNC:5985]	22	17084954	17115694	1	protein_coding	GO:0002250|GO:0002376|GO:0006954|GO:0007166|GO:0009615|GO:0030163|GO:0032736|GO:0032747|GO:0032754|GO:0032755|GO:0045087|GO:0050729|GO:0050832|GO:0071621|GO:0072537|GO:0072538|GO:0097400|GO:1900017|GO:2000340	adaptive immune response | immune system process | inflammatory response | cell surface receptor signaling pathway | response to virus | protein catabolic process | positive regulation of interleukin-13 production | positive regulation of interleukin-23 production | positive regulation of interleukin-5 production | positive regulation of interleukin-6 production | innate immune response | positiv…	GO:0005102|GO:0005515|GO:0030368	signaling receptor binding | protein binding | interleukin-17 receptor activity	GO:0005576|GO:0005886|GO:0005887|GO:0016020|GO:0016021	extracellular region | plasma membrane | integral component of plasma membrane | membrane | integral component of membrane	613953	IMMUNODEFICIENCY 51; IMD51;;CANDIDIASIS, FAMILIAL, 5, FORMERLY; CANDF5, FORMERLY
GTSCR1	3	0.99292	0.99305	0.999706	18807	0	0.44411	0.0070768	0.019238	0.95704	412	3	0.44411	1.36048	1.36048	0.0901459	0.784877	417 | 264 | 262	3	217 | 206 | 196	3	420.69 | 266.34 | 264.32	3	216.45 | 205.48 | 195.50	3	Gilles de la Tourette syndrome chromosome region, candidate 1 [Source:HGNC Symbol;Acc:HGNC:18406]	18	70630519	70650945	-1	lncRNA	.	.	.	.	.	.
ERLIN2	6	0.25318	0.45028	0.994347	7442	3	0.12805	0.0044358	0.019205	0.95704	262	3	0.12805	1.09282	1.09282	0.10996	0.747684	509 | 504 | 456 | 221 | 218 | 158	6	573 | 307 | 302 | 276 | 256 | 120	6	513.50 | 508.46 | 460.04 | 222.96 | 219.93 | 159.40	6	571.54 | 306.22 | 301.23 | 275.30 | 255.35 | 119.70	6	ER lipid raft associated 2 [Source:HGNC Symbol;Acc:HGNC:1356]	8	37736601	37758422	1	protein_coding	GO:0006629|GO:0008202|GO:0008203|GO:0030433|GO:0032933|GO:0045541|GO:0045717	lipid metabolic process | steroid metabolic process | cholesterol metabolic process | ubiquitin-dependent ERAD pathway | SREBP signaling pathway | negative regulation of cholesterol biosynthetic process | negative regulation of fatty acid biosynthetic process	GO:0005515|GO:0015485|GO:0031625	protein binding | cholesterol binding | ubiquitin protein ligase binding	GO:0005783|GO:0005789|GO:0005829|GO:0005886|GO:0016020|GO:0016021|GO:0032991|GO:0045121	endoplasmic reticulum | endoplasmic reticulum membrane | cytosol | plasma membrane | membrane | integral component of membrane | protein-containing complex | membrane raft	611225	SPASTIC PARAPLEGIA 18, AUTOSOMAL RECESSIVE; SPG18;;INTELLECTUAL DISABILITY, MOTOR DYSFUNCTION, AND JOINT CONTRACTURES; IDMDC
SHROOM2	3	0.99299	0.99313	0.999706	18809	0	0.49085	0.0070125	0.019073	0.95704	407	3	0.49085	1.40527	1.40527	0.111415	0.745194	367 | 263 | 257	3	298 | 189 | 138	3	370.25 | 265.33 | 259.27	3	297.24 | 188.52 | 137.65	3	shroom family member 2 [Source:HGNC Symbol;Acc:HGNC:630]	X	9786429	9949443	1	protein_coding	GO:0002089|GO:0007015|GO:0007420|GO:0008057|GO:0016477|GO:0032401|GO:0032438|GO:0035725|GO:0043010|GO:0043482|GO:0043583|GO:0045176|GO:0048593	lens morphogenesis in camera-type eye | actin filament organization | brain development | eye pigment granule organization | cell migration | establishment of melanosome localization | melanosome organization | sodium ion transmembrane transport | camera-type eye development | cellular pigment accumulation | ear development | apical protein localization | camera-type eye morphogenesis	GO:0003779|GO:0005515|GO:0008013|GO:0015280|GO:0051015	actin binding | protein binding | beta-catenin binding | ligand-gated sodium channel activity | actin filament binding	GO:0005737|GO:0005856|GO:0005874|GO:0005886|GO:0005912|GO:0005923|GO:0016020|GO:0016324|GO:0030054|GO:0030864|GO:0043296|GO:0070062	cytoplasm | cytoskeleton | microtubule | plasma membrane | adherens junction | bicellular tight junction | membrane | apical plasma membrane | cell junction | cortical actin cytoskeleton | apical junction complex | extracellular exosome
UPF3A	3	0.92588	0.92599	0.998648	17590	0	0.30322	0.0068404	0.018622	0.95704	398	2	0.30322	1.23389	1.23389	0.127584	0.719056	649 | 365 | 199	3	336 | 299 | 189	3	654.74 | 368.23 | 200.76	3	335.15 | 298.24 | 188.52	3	UPF3A regulator of nonsense mediated mRNA decay [Source:HGNC Symbol;Acc:HGNC:20332]	13	114281601	114305817	1	protein_coding	GO:0000184|GO:0006913|GO:0045727|GO:0051028	nuclear-transcribed mRNA catabolic process, nonsense-mediated decay | nucleocytoplasmic transport | positive regulation of translation | mRNA transport	GO:0003676|GO:0003723|GO:0005515|GO:0017056|GO:0042162	nucleic acid binding | RNA binding | protein binding | structural constituent of nuclear pore | telomeric DNA binding	GO:0005634|GO:0005654|GO:0005730|GO:0005737|GO:0005829|GO:0035145|GO:0043231	nucleus | nucleoplasm | nucleolus | cytoplasm | cytosol | exon-exon junction complex | intracellular membrane-bounded organelle
HS1BP3	3	0.92396	0.92405	0.998648	17556	0	0.46033	0.0071247	0.019369	0.95704	414	2	0.46033	1.37586	1.37586	0.136086	0.704974	788 | 540 | 431	3	579 | 525 | 231	3	794.97 | 544.78 | 434.81	3	577.53 | 523.67 | 230.41	3	HCLS1 binding protein 3 [Source:HGNC Symbol;Acc:HGNC:24979]	2	20560448	20651130	-1	protein_coding	GO:0042981	regulation of apoptotic process	GO:0005515|GO:0035091	protein binding | phosphatidylinositol binding	GO:0005739|GO:0005783	mitochondrion | endoplasmic reticulum
INSL6	3	0.49714	0.54051	0.995257	10731	1	0.59461	0.0067239	0.018295	0.95704	393	2	0.59461	1.51006	1.51006	0.136508	0.704064	429 | 348 | 232	3	427 | 287 | 131	3	432.80 | 351.08 | 234.05	3	425.91 | 286.27 | 130.67	3	insulin like 6 [Source:HGNC Symbol;Acc:HGNC:6089]	9	5123880	5185647	-1	protein_coding	GO:0007165|GO:0008150	signal transduction | biological_process	GO:0005179	hormone activity	GO:0005575|GO:0005576	cellular_component | extracellular region
CD247	3	0.21299	0.32846	0.994347	6482	1	0.083439	0.007053	0.019174	0.95704	409	1	0.083439	1.05954	1.05954	0.178503	0.64301	882 | 285 | 260	3	494 | 380 | 272	3	889.81 | 287.52 | 262.30	3	492.74 | 379.03 | 271.31	3	CD247 molecule [Source:HGNC Symbol;Acc:HGNC:1677]	1	167430640	167518610	-1	protein_coding	GO:0002250|GO:0002376|GO:0007166|GO:0050852|GO:0065003|GO:2000010	adaptive immune response | immune system process | cell surface receptor signaling pathway | T cell receptor signaling pathway | protein-containing complex assembly | positive regulation of protein localization to cell surface	GO:0004888|GO:0005515|GO:0042802|GO:1990782	transmembrane signaling receptor activity | protein binding | identical protein binding | protein tyrosine kinase binding	GO:0005737|GO:0005794|GO:0005886|GO:0016020|GO:0016021|GO:0042101|GO:0042105	cytoplasm | Golgi apparatus | plasma membrane | membrane | integral component of membrane | T cell receptor complex | alpha-beta T cell receptor complex	610163	IMMUNODEFICIENCY 25; IMD25;;IMMUNODEFICIENCY DUE TO DEFECT IN CD3-ZETA
NRXN1	6	0.88748	0.89292	0.998292	16875	1	0.23104	0.0044849	0.019375	0.95704	267	3	0.23104	1.17368	1.17368	0.226969	0.572825	926 | 628 | 454 | 352 | 241 | 238	6	898 | 389 | 372 | 281 | 271 | 182	6	934.19 | 633.56 | 458.02 | 355.12 | 243.13 | 240.11	6	895.72 | 388.01 | 371.05 | 280.29 | 270.31 | 181.54	6	neurexin 1 [Source:HGNC Symbol;Acc:HGNC:8008]	2	49918503	51225575	-1	protein_coding	GO:0001525|GO:0007155|GO:0007157|GO:0007158|GO:0007165|GO:0007268|GO:0007269|GO:0007411|GO:0007416|GO:0007612|GO:0010628|GO:0010629|GO:0010739|GO:0016339|GO:0021707|GO:0023041|GO:0030534|GO:0031175|GO:0033138|GO:0035176|GO:0035418|GO:0042297|GO:0045184|GO:0045743|GO:0050885|GO:0051490|GO:0051897|GO:0051965|GO:0051968|GO:0060134|GO:0070374|GO:0071277|GO:0071625|GO:0090126|GO:0090129|GO:0097091|GO:…	angiogenesis | cell adhesion | heterophilic cell-cell adhesion via plasma membrane cell adhesion molecules | neuron cell-cell adhesion | signal transduction | chemical synaptic transmission | neurotransmitter secretion | axon guidance | synapse assembly | learning | positive regulation of gene expression | negative regulation of gene expression | positive regulation of protein kinase A signaling …	GO:0004888|GO:0005102|GO:0005105|GO:0005246|GO:0005509|GO:0005515|GO:0033130|GO:0038023|GO:0046872|GO:0048306|GO:0050839|GO:0097109	transmembrane signaling receptor activity | signaling receptor binding | type 1 fibroblast growth factor receptor binding | calcium channel regulator activity | calcium ion binding | protein binding | acetylcholine receptor binding | signaling receptor activity | metal ion binding | calcium-dependent protein binding | cell adhesion molecule binding | neuroligin family protein binding	GO:0005730|GO:0005783|GO:0005886|GO:0005887|GO:0009986|GO:0016020|GO:0016021|GO:0030054|GO:0030139|GO:0031965|GO:0031982|GO:0032991|GO:0042734|GO:0042995|GO:0043025|GO:0044295|GO:0045202|GO:0098685|GO:0098793|GO:0098978|GO:0098982|GO:0099056|GO:0099059	nucleolus | endoplasmic reticulum | plasma membrane | integral component of plasma membrane | cell surface | membrane | integral component of membrane | cell junction | endocytic vesicle | nuclear membrane | vesicle | protein-containing complex | presynaptic membrane | cell projection | neuronal cell body | axonal growth cone | synapse | Schaffer collateral - CA1 synapse | presynapse | glutamater…	614325	PITT-HOPKINS-LIKE SYNDROME 2; PTHSL2
LCE6A	3	0.95472	0.95503	0.999307	18112	0	0.57394	0.0068892	0.018756	0.95704	402	2	0.57394	1.48858	1.48858	0.274887	0.512623	495 | 369 | 138	3	336 | 241 | 122	3	499.38 | 372.27 | 139.22	3	335.15 | 240.39 | 121.69	3	late cornified envelope 6A [Source:HGNC Symbol;Acc:HGNC:31824]	1	152842856	152843983	1	protein_coding	GO:0031424	keratinization	.	.	.	.
POLR3D	3	0.69148	0.69256	0.996986	13545	1	0.49364	0.0071529	0.019447	0.95704	417	2	0.49364	1.40799	1.40799	0.278491	0.508361	670 | 423 | 281	3	481 | 473 | 175	3	675.93 | 426.74 | 283.49	3	479.78 | 471.80 | 174.56	3	RNA polymerase III subunit D [Source:HGNC Symbol;Acc:HGNC:1080]	8	22245133	22254601	1	protein_coding	GO:0002376|GO:0006383|GO:0032728|GO:0045087|GO:0045089|GO:0051607	immune system process | transcription by RNA polymerase III | positive regulation of interferon-beta production | innate immune response | positive regulation of innate immune response | defense response to virus	GO:0003677|GO:0003682|GO:0003899	DNA binding | chromatin binding | DNA-directed 5'-3' RNA polymerase activity	GO:0005634|GO:0005654|GO:0005666|GO:0005829	nucleus | nucleoplasm | RNA polymerase III complex | cytosol
SMARCC2	3	0.99317	0.99332	0.999706	18813	0	0.56884	0.0068279	0.01859	0.95704	397	3	0.56884	1.48333	1.48333	0.29271	0.492759	564 | 286 | 219	3	474 | 193 | 149	3	568.99 | 288.53 | 220.94	3	472.80 | 192.51 | 148.62	3	SWI/SNF related, matrix associated, actin dependent regulator of chromatin subfamily c member 2 [Source:HGNC Symbol;Acc:HGNC:11105]	12	56162359	56189567	-1	protein_coding	GO:0000122|GO:0006325|GO:0006337|GO:0006338|GO:0006355|GO:0006357|GO:0007399|GO:0045892|GO:0045893	negative regulation of transcription by RNA polymerase II | chromatin organization | nucleosome disassembly | chromatin remodeling | regulation of transcription, DNA-templated | regulation of transcription by RNA polymerase II | nervous system development | negative regulation of transcription, DNA-templated | positive regulation of transcription, DNA-templated	GO:0003682|GO:0003713|GO:0005515|GO:0031492|GO:0042393	chromatin binding | transcription coactivator activity | protein binding | nucleosomal DNA binding | histone binding	GO:0000785|GO:0005634|GO:0005654|GO:0005694|GO:0016514|GO:0032991|GO:0071564|GO:0071565	chromatin | nucleus | nucleoplasm | chromosome | SWI/SNF complex | protein-containing complex | npBAF complex | nBAF complex	618362	COFFIN-SIRIS SYNDROME 8; CSS8
CLASP1	3	0.99292	0.99306	0.999706	18808	0	0.31279	0.0070753	0.019231	0.95704	411	3	0.31279	1.24211	1.24211	0.42413	0.367986	462 | 442 | 348	3	376 | 365 | 246	3	466.09 | 445.91 | 351.08	3	375.04 | 364.07 | 245.37	3	cytoplasmic linker associated protein 1 [Source:HGNC Symbol;Acc:HGNC:17088]	2	121337776	121649476	-1	protein_coding	GO:0000226|GO:0001578|GO:0006903|GO:0007020|GO:0007026|GO:0007030|GO:0007049|GO:0007052|GO:0007163|GO:0010458|GO:0010470|GO:0010634|GO:0010717|GO:0030953|GO:0031023|GO:0031111|GO:0031116|GO:0034453|GO:0040001|GO:0045921|GO:0051128|GO:0051294|GO:0051301|GO:0051497|GO:0051893|GO:0070507|GO:0090091|GO:0090162|GO:0090307|GO:1903690|GO:1904261	microtubule cytoskeleton organization | microtubule bundle formation | vesicle targeting | microtubule nucleation | negative regulation of microtubule depolymerization | Golgi organization | cell cycle | mitotic spindle organization | establishment or maintenance of cell polarity | exit from mitosis | regulation of gastrulation | positive regulation of epithelial cell migration | regulation of ep…	GO:0002162|GO:0005515|GO:0008017|GO:0043515|GO:0051010	dystroglycan binding | protein binding | microtubule binding | kinetochore binding | microtubule plus-end binding	GO:0000775|GO:0000776|GO:0005694|GO:0005737|GO:0005794|GO:0005813|GO:0005815|GO:0005819|GO:0005828|GO:0005829|GO:0005856|GO:0005874|GO:0005876|GO:0005881|GO:0005925|GO:0005938|GO:0016020|GO:0030981|GO:0031592|GO:0035371|GO:0043232|GO:0045180|GO:0072686	chromosome, centromeric region | kinetochore | chromosome | cytoplasm | Golgi apparatus | centrosome | microtubule organizing center | spindle | kinetochore microtubule | cytosol | cytoskeleton | microtubule | spindle microtubule | cytoplasmic microtubule | focal adhesion | cell cortex | membrane | cortical microtubule cytoskeleton | centrosomal corona | microtubule plus-end | intracellular non-m…
CAMKK2	9	0.96617	0.96892	0.999334	18327	1	0.29386	0.0035932	0.019085	0.95704	220	7	0.29386	1.22592	1.22592	0.51896	0.299768	1376 | 1102 | 880 | 725 | 708 | 587 | 583 | 356 | 322	9	1485 | 909 | 753 | 585 | 568 | 550 | 357 | 316 | 262	9	1388.18 | 1111.75 | 887.79 | 731.42 | 714.27 | 592.19 | 588.16 | 359.15 | 324.85	9	1481.23 | 906.69 | 751.09 | 583.51 | 566.56 | 548.60 | 356.09 | 315.20 | 261.33	9	calcium/calmodulin dependent protein kinase kinase 2 [Source:HGNC Symbol;Acc:HGNC:1470]	12	121237675	121298308	-1	protein_coding	GO:0000165|GO:0001934|GO:0006468|GO:0016310|GO:0018108|GO:0019722|GO:0034614|GO:0045859|GO:0045893|GO:0046777|GO:0061762|GO:1903599	MAPK cascade | positive regulation of protein phosphorylation | protein phosphorylation | phosphorylation | peptidyl-tyrosine phosphorylation | calcium-mediated signaling | cellular response to reactive oxygen species | regulation of protein kinase activity | positive regulation of transcription, DNA-templated | protein autophosphorylation | CAMKK-AMPK signaling cascade | positive regulation of a…	GO:0000166|GO:0004672|GO:0004674|GO:0004683|GO:0004713|GO:0005509|GO:0005516|GO:0005524|GO:0016301|GO:0016740|GO:0106310|GO:0106311	nucleotide binding | protein kinase activity | protein serine/threonine kinase activity | calmodulin-dependent protein kinase activity | protein tyrosine kinase activity | calcium ion binding | calmodulin binding | ATP binding | kinase activity | transferase activity | protein serine kinase activity | protein threonine kinase activity	GO:0005634|GO:0005654|GO:0005737|GO:0005829|GO:0042995|GO:0043005	nucleus | nucleoplasm | cytoplasm | cytosol | cell projection | neuron projection
TMEM150B	3	0.99322	0.99337	0.999706	18814	0	0.27059	0.0067834	0.018468	0.95704	395	3	0.27059	1.2063	1.2063	0.519048	0.299651	942 | 816 | 383	3	820 | 684 | 303	3	950.34 | 823.22 | 386.39	3	817.92 | 682.26 | 302.23	3	transmembrane protein 150B [Source:HGNC Symbol;Acc:HGNC:34415]	19	55312801	55334048	-1	protein_coding	GO:0006914	autophagy	.	.	GO:0000421|GO:0005768|GO:0005886|GO:0005887|GO:0010008|GO:0016020|GO:0016021|GO:0031410|GO:0110165	autophagosome membrane | endosome | plasma membrane | integral component of plasma membrane | endosome membrane | membrane | integral component of membrane | cytoplasmic vesicle | cellular anatomical entity
KCNC2	3	0.041107	0.10048	0.994347	1992	2	-0.34801	0.007223	0.019629	0.958042	419	1	-0.34801	-1.2728	0.785667	5.92e-05	0.999767	448 | 201 | 125	3	577 | 334 | 37	3	451.96 | 202.78 | 126.11	3	575.53 | 333.15 | 36.91	3	potassium voltage-gated channel subfamily C member 2 [Source:HGNC Symbol;Acc:HGNC:6234]	12	75040077	75209839	-1	protein_coding	GO:0001508|GO:0006811|GO:0006813|GO:0009636|GO:0009642|GO:0014070|GO:0014075|GO:0021759|GO:0032026|GO:0034220|GO:0034765|GO:0038060|GO:0045471|GO:0051260|GO:0051291|GO:0055085|GO:0071242|GO:0071732|GO:0071805|GO:0097237|GO:0099505|GO:1901381|GO:1903818|GO:1990089	action potential | ion transport | potassium ion transport | response to toxic substance | response to light intensity | response to organic cyclic compound | response to amine | globus pallidus development | response to magnesium ion | ion transmembrane transport | regulation of ion transmembrane transport | nitric oxide-cGMP-mediated signaling pathway | response to ethanol | protein homooligome…	GO:0005216|GO:0005244|GO:0005249|GO:0005251|GO:0005267|GO:0005515|GO:0044325|GO:0099508	ion channel activity | voltage-gated ion channel activity | voltage-gated potassium channel activity | delayed rectifier potassium channel activity | potassium channel activity | protein binding | ion channel binding | voltage-gated ion channel activity involved in regulation of presynaptic membrane potential	GO:0005886|GO:0005887|GO:0008076|GO:0016020|GO:0016021|GO:0016323|GO:0016324|GO:0030054|GO:0030424|GO:0030425|GO:0030673|GO:0031982|GO:0032590|GO:0032809|GO:0042734|GO:0042995|GO:0043005|GO:0043025|GO:0043195|GO:0043204|GO:0045202|GO:0045211	plasma membrane | integral component of plasma membrane | voltage-gated potassium channel complex | membrane | integral component of membrane | basolateral plasma membrane | apical plasma membrane | cell junction | axon | dendrite | axolemma | vesicle | dendrite membrane | neuronal cell body membrane | presynaptic membrane | cell projection | neuron projection | neuronal cell body | terminal bout…
TMEM237	6	0.038701	0.11783	0.994347	1900	4	-0.20795	0.004562	0.019659	0.958042	274	1	-0.20795	-1.15505	0.865767	0.000956415	0.996318	542 | 439 | 415 | 261 | 182 | 180	6	632 | 486 | 463 | 258 | 227 | 86	6	546.80 | 442.88 | 418.67 | 263.31 | 183.61 | 181.59	6	630.39 | 484.77 | 461.82 | 257.34 | 226.42 | 85.78	6	transmembrane protein 237 [Source:HGNC Symbol;Acc:HGNC:14432]	2	201620184	201643570	-1	protein_coding	GO:0030030|GO:0030111|GO:0060271	cell projection organization | regulation of Wnt signaling pathway | cilium assembly	GO:0005515	protein binding	GO:0005929|GO:0016020|GO:0016021|GO:0032391|GO:0035869|GO:0042995|GO:0120199|GO:0120200	cilium | membrane | integral component of membrane | photoreceptor connecting cilium | ciliary transition zone | cell projection | cone photoreceptor outer segment | rod photoreceptor outer segment	614424	JOUBERT SYNDROME 14; JBTS14
KRTAP3-3	3	0.97911	0.97926	0.999706	18559	0	0.41616	0.0072378	0.01967	0.958042	420	3	0.41616	1.33437	1.33437	0.0935642	0.778969	1003 | 371 | 357	3	760 | 324 | 182	3	1011.88 | 374.28 | 360.16	3	758.07 | 323.18 | 181.54	3	keratin associated protein 3-3 [Source:HGNC Symbol;Acc:HGNC:18890]	17	40993430	40994164	-1	protein_coding	.	.	GO:0005198|GO:0005515	structural molecule activity | protein binding	GO:0005829|GO:0005882|GO:0045095	cytosol | intermediate filament | keratin filament
[truncated: 18,559 more rows]

## Sheet: Legend
* REFERENCES
	MAGECK	Li, W., Xu, H., Xiao, T. et al. MAGeCK enables robust identification of essential genes from genome-scale CRISPR/Cas9 knockout screens. Genome Biol 15, 554 (2014). https://doi.org/10.1186/s13059-014-0554-4	https://sourceforge.net/p/mageck/wiki/Home/
[truncated: 44 more rows]
