# Supplementary material for: Double vulnerability of active-NRF2 lung squamous cell carcinoma to NRF2 and TRIM24
Source: Mol Cancer. 2025 Jul 17;24:197. doi: 10.1186/s12943-025-02401-y (PMC12272974; doi:10.1186/s12943-025-02401-y)
Supplement: Supplementary file 4 — Supplementary Material 4 [file 12943_2025_2401_MOESM4_ESM.xlsx]

## Sheet: Hoja1
id	FDR_CRISPhieRmix	RATIO
PSG3	0.00640894	14.7103
USP17L13	0.0504614	11.1293
FCGR1B	0.0744646	7.63948
INPP5A	4.73031e-05	5.8835
TRIM24	0.00446219	5.2711
UCK1	2.3538e-06	5.19417
SLC4A3	0.163653	5.08956
USP9X	0.12497	4.87809
WNK3	0.232256	4.77617
C9orf142	0.148396	4.59593
SF3A1	0.00255038	4.54452
GSX2	0.171127	4.4963
LRP5	0.0115339	4.42898
HIST1H4J	0.193708	4.13959
PGLYRP4	0.050015	4.12391
OGDHL	0.00221105	4.07334
TAF1A	0.243812	4.06362
ABCD3	3.39537e-06	4.03726
PTGIR	0.248931	4.00474
COPS6	0.193869	3.98754
GDF5	1.57608e-07	3.97415
GPATCH4	0.0255028	3.96497
LYPD6B	0.000577165	3.91689
SOD1	0.280655	3.91676
LPPR3	1.31853e-05	3.88428
TMTC4	0.276182	3.86941
CYP2C8	0.328569	3.86527
EIF4EBP3	0.387269	3.85453
C8orf82	0.170876	3.84426
PARPBP	0.159	3.83947
KBTBD2	9.6881e-07	3.83674
STOM	0.000302277	3.81709
LPHN3	0.212702	3.80668
CST1	0.232698	3.78904
CCBL1	0.327123	3.78847
KRTAP13-2	0.137388	3.78295
FLCN	0.343801	3.78219
ZNF883	0.222559	3.77994
TMX4	0.292997	3.77958
PCDHB7	0.123212	3.76708
GALNT18	0.331714	3.74646
ARFGEF1	0.162132	3.73206
SSX4	0.20867	3.72897
PRRC2A	8.1961e-06	3.72781
EREG	0.114956	3.70847
ABCC9	0.200023	3.66917
USP17L4	0.21386	3.65042
HOXB1	0.32189	3.64899
BTG2	0.409884	3.64461
OR2F2	0.247657	3.63045
FAM173A	0.229372	3.59254
IL4	0.283414	3.57229
MED19	0.21332	3.5689
PGBD5	0.339776	3.55099
PIP5K1A	0.204604	3.55092
ALDH7A1	0.343696	3.54061
MAP4	0.229594	3.53764
TRAPPC6A	0.000622482	3.51011
ASTL	0.312785	3.50695
KIAA1731	0.324997	3.50142
GMFB	5.68237e-06	3.48165
NPHS1	0.321208	3.47943
MIS18A	0.241371	3.47815
GNB2	2.36082e-08	3.47378
IFNA1	4.35566e-09	3.47214
BRK1	0.00059552	3.47077
SIK2	0.126989	3.46814
SLC22A24	0.204133	3.45744
EID2	0.171295	3.45594
KCNA4	1.0538e-06	3.43536
PAQR6	0.271518	3.42331
TMEM150A	0.363826	3.42175
ENHO	0.128217	3.41959
PGAP1	0.0150568	3.41897
RPS27	0.338332	3.39671
RFT1	0.145806	3.38874
DEFB130	0.221802	3.36105
PHKG2	0.278847	3.35349
NHLRC1	0.166682	3.34037
LRRC17	0.416382	3.34001
CLEC4C	0.299221	3.33115
KCNC2	1.11517e-05	3.33005
ATP2A3	0.337257	3.28499
MRPL48	0.268858	3.27307
GPR171	0.177701	3.25433
BRINP1	0.147102	3.24794
TUBA1B	0.366742	3.23624
ENG	0.336557	3.22025
CALB1	0.245739	3.21693
ADTRP	0.344956	3.21074
OR14J1	0.410291	3.20832
CNBP	0.431837	3.19728
ACTRT1	0.0501636	3.1905
MAB21L1	0.456202	3.18702
PALM2	0.290249	3.18207
DPRX	0.268122	3.17618
CPEB2	0.310908	3.17562
OR2T3	0.253632	3.17326
METTL11B	0.197315	3.17101
TMEM33	2.09307e-06	3.16052
PRAMEF15	0.0442275	3.15624
CD300LF	1.83505e-06	3.15112
IL36B	0.389135	3.14175
THBS2	0.366064	3.13155
RFX6	0.010826	3.1289
UPF3A	0.360482	3.12738
MANSC4	0.344326	3.12719
NAA16	0.163062	3.11699
CHKA	0.219907	3.11659
EIF2AK1	0.238187	3.10975
HIST1H2BG	0.233508	3.10359
OR4C45	0.345531	3.10058
RPS3A	0.247161	3.09706
ST6GALNAC4	0.0665821	3.09601
WWP1	0.269325	3.08929
BPHL	0.259304	3.08581
TNFRSF11A	0.366597	3.0853
OR6T1	0.404374	3.07842
TCERG1	0.480677	3.07721
HMGA2	0.227959	3.07179
ERGIC3	0.124179	3.06731
EFNA5	0.234169	3.06678
TMEM141	0.211387	3.06496
PAH	0.199307	3.0551
TMED10	0.417133	3.0546
OR2J3	9.54996e-09	3.054
ASB17	0.240938	3.05306
ASB6	0.0497925	3.05101
WFDC3	1.26529e-06	3.04579
OR6C68	0.054678	3.04307
SLC44A5	0.212316	3.0365
FAM150B	0.102295	3.0358
ACOT4	0.130056	3.03005
OGG1	0.0782178	3.02927
SMPD2	0.140349	3.02927
MRPL13	0.0621928	3.02676
ZNF30	0.395217	3.02465
ERBB2IP	0.239203	3.02356
C6orf163	0.255439	3.02209
PLBD2	0.404415	3.0186
FXR2	0.465347	3.01094
WRNIP1	0.389091	3.00902
ABCC2	0.0138683	3.00413
STX17	0.403206	2.99133
COX5B	0.403832	2.98389
L1TD1	0.278653	2.97807
TYRP1	0.294177	2.97109
DERL3	0.464967	2.9689
HKDC1	0.32951	2.96138
FN3K	0.0864088	2.95038
TRIM13	1.40293e-05	2.94961
ZBTB14	0.0700052	2.94509
NEUROD1	0.485335	2.93056
CEP192	0.318694	2.92849
PTP4A3	0.116977	2.92745
WDPCP	0.414396	2.92487
RCC1	0.114604	2.92466
TRPT1	0.132067	2.91941
CLCA2	0.166094	2.9183
PPP1R9B	0.482368	2.91508
DSG3	0.440148	2.91435
DEFB134	0.304007	2.90789
CTR9	0.172549	2.90694
PARD6B	0.00450275	2.90585
LMOD1	0.0262055	2.89909
COQ9	0.390549	2.89864
LOC100132146	0.317602	2.89833
VMAC	0.251955	2.88773
HOXD4	0.17737	2.88648
SLC6A6	0.249707	2.8864
PLSCR5	2.24955e-06	2.88634
ST8SIA2	0.0558348	2.88433
BBS7	0.323984	2.8801
TONSL	0.402327	2.87923
GADD45B	0.311731	2.87805
VAPA	0.323193	2.87685
CTBS	0.421508	2.87015
TTC30A	0.039589	2.86992
HDX	0.46465	2.86759
ATP11C	0.416936	2.86547
EMILIN3	0.458011	2.86108
SRSF4	0.349732	2.85921
ZNF600	0.242522	2.85877
ZNF195	0.15645	2.85206
OLFML2B	1.09684e-08	2.8499
LOC100130539	0.454344	2.84951
SCRN2	0.161371	2.8469
SLTM	0.460162	2.84542
TOMM22	0.186738	2.84492
SPRR1A	0.358096	2.84253
SERINC3	0.335584	2.84239
RHOXF1	0.39539	2.83886
ZNF565	0.598875	2.83822
GJA10	0.461035	2.83641
MAGI1	0.377998	2.8328
NKX1-2	0.392392	2.83279
CPAMD8	0.41976	2.83215
CXorf27	0.0538379	2.83179
ZBTB2	0.401613	2.83153
ATG2A	0.215706	2.83017
CCDC125	0.377905	2.82458
OR5AN1	0.382585	2.81775
PACS1	0.403874	2.81738
STX19	0.476685	2.81692
OMG	2.00184e-06	2.81674
IER5	0.0733019	2.81532
MLXIP	0.399203	2.81314
PRR11	0.29977	2.8122
KLHDC1	0.333792	2.80922
FOXJ1	0.261086	2.80641
L3MBTL4	0.425955	2.80582
SLC17A5	0.3386	2.80276
WFDC11	0.383357	2.80185
LDHAL6B	0.494025	2.80168
SAA4	0.000933797	2.80167
PLP2	0.255647	2.79359
PLXNA3	0.440966	2.79334
LCN6	0.391691	2.79047
PDSS2	0.0793075	2.78748
MTX3	0.44949	2.78405
BET1	0.357146	2.78256
ACSS3	0.176375	2.77992
UGT2A1	0.338493	2.77867
SLCO1A2	0.0962974	2.77762
VSIG4	0.38807	2.77542
HLA-DRB1	0.343748	2.77449
HS3ST3A1	0.383991	2.77184
NEFL	0.129793	2.7714
IFIT3	0.601586	2.77011
TCF7L2	0.311261	2.76716
PTGS2	0.447674	2.76705
TAF1B	0.42015	2.76597
NOXA1	0.273234	2.7656
RPS12	0.394004	2.76308
ZNF597	0.4318	2.76074
ZBTB7C	1.59072e-05	2.75962
C1orf137	0.384442	2.75867
DGAT2L6	0.397754	2.75842
PGA3	0.0463288	2.75647
BCL11B	0.0678785	2.75269
DPF2	0.424622	2.7483
PREB	0.461679	2.74549
ARPC1B	0.428784	2.73085
FEZ2	0.280462	2.73029
ERH	0.483843	2.72905
ATXN7L3B	0.398223	2.72843
GRAPL	0.0180488	2.72832
AGMAT	0.34808	2.72808
PTGES3	0.00764103	2.72724
TMA16	8.8952e-05	2.72684
C2orf71	0.385253	2.72406
CNGA3	0.494761	2.72243
C5orf15	0.460032	2.72085
FGF6	0.00240672	2.71971
SLCO4A1	2.99209e-05	2.71592
PPP2CB	0.486475	2.71504
NKX2-6	0.424584	2.71328
EGLN3	0.000127041	2.7115
CD200R1	0.333192	2.71138
SLC41A2	0.489688	2.71019
SNN	0.000243784	2.71019
PCDHGA7	0.400052	2.71004
OR6A2	0.281812	2.70614
GLOD5	0.36679	2.70265
PIK3R6	0.38172	2.69608
DMP1	0.384352	2.69543
KYNU	0.500336	2.69467
TMEM184A	0.229742	2.69199
ANKRD31	4.40124e-09	2.69029
NUTM2G	0.479532	2.68837
NDUFB2	0.432648	2.68695
ATP5B	0.433934	2.68363
RS1	0.48459	2.6811
GPR119	0.455541	2.67927
PRKCDBP	0.283861	2.6768
CBX7	0.41559	2.67378
TAZ	0.325446	2.67365
ANKRD52	0.00839062	2.67365
MTRNR2L2	0.395994	2.67355
TREX2	0.403415	2.6697
ZNF420	2.30381e-08	2.66862
MALSU1	0.345844	2.66795
SCG3	0.517199	2.66791
NUMB	0.45811	2.6651
IGJ	0.441674	2.66138
FBXO40	0.473523	2.66096
LRRC8E	0.26211	2.6586
ARHGEF11	0.138261	2.65802
RB1CC1	0.438611	2.65233
OR51S1	0.446743	2.65178
AQP6	0.436665	2.65052
B3GALT6	0.302802	2.64672
ADORA2B	0.48502	2.64499
RAN	0.441568	2.63768
IL5	0.26279	2.63522
C2CD3	0.475426	2.63414
COPS3	0.598278	2.63284
SACM1L	0.274809	2.63273
TMTC2	0.301956	2.63264
CTGF	0.484447	2.62955
SRSF7	0.50131	2.62892
ANGEL2	0.440006	2.62891
ATP6V1D	0.432169	2.62668
ATG7	0.436086	2.62329
CALM1	8.6372e-06	2.61824
FAM19A1	0.571592	2.61642
ZFP2	5.48331e-07	2.61622
RAD18	0.378183	2.61286
ZNF776	0.494543	2.61242
KIAA1432	0.530088	2.61112
XPNPEP2	0.488201	2.61038
FGD4	0.00348565	2.60681
USP17L22	0.327178	2.60491
SPATA31C1	0.248507	2.60414
NAPA	0.384623	2.60236
MRPS26	0.279559	2.60233
METTL22	1.61911e-08	2.60201
SLC10A1	0.170541	2.60162
EBF3	7.09402e-10	2.60058
HCN3	0.450035	2.59822
FSIP1	1.31321e-09	2.59286
TEX26	0.452873	2.59118
EPB42	0.443049	2.59051
NBPF6	0.304187	2.58617
SPCS3	0.395044	2.58511
MARCH4	0.430316	2.58497
HDAC8	0.311202	2.58409
VAT1	0.346418	2.58395
KLHL11	0.378645	2.58371
KRTAP1-5	0.370579	2.58235
RMND1	0.450001	2.58184
TOR3A	9.48645e-08	2.57969
FBN3	0.389401	2.57759
CCDC27	0.278134	2.57749
SPAG16	0.0648993	2.57614
OR10A4	0.471969	2.57561
PAPD5	0.230483	2.57514
OPTN	0.130756	2.57478
DDR2	0.468794	2.57254
UNC13B	0.178942	2.5677
SLC7A6OS	0.417606	2.56692
GOT2	0.158406	2.56655
TLR5	0.376187	2.5664
TRMT12	0.452302	2.56629
KRT20	0.426675	2.565
CHMP4C	0.415471	2.56454
SCN3B	0.400136	2.56315
BIRC7	0.221045	2.56132
MUC12	0.415391	2.55914
EFCAB4B	0.514459	2.55882
DENND1C	0.488791	2.55855
RPS6KL1	0.383765	2.55717
DGAT1	0.463409	2.55679
PRIMPOL	0.291439	2.55369
ZNF92	0.468452	2.55329
ERCC3	0.317429	2.54861
KIAA1377	0.477013	2.54721
OR4E2	0.413156	2.54667
SDHC	0.493779	2.54428
TSPAN31	0.365045	2.54288
SLCO3A1	0.122597	2.54266
MOB2	0.483064	2.54132
GUF1	1.1137e-07	2.54112
REM1	0.467078	2.54106
PHLDA1	0.0728881	2.53947
ITGA10	0.398138	2.53735
DPYSL3	0.602493	2.53535
TRERF1	0.000353755	2.53324
NLRP11	0.38642	2.5329
ZNF697	0.468109	2.5329
KIAA0196	0.408212	2.53123
RBM7	0.316968	2.52891
RAB6C	0.366113	2.52673
RTP5	0.440539	2.52672
IPO11	0.00727012	2.5253
CELA2A	2.01636e-07	2.5235
TMEM150B	0.485763	2.51951
DLEC1	0.390108	2.51869
EIF1AD	0.421818	2.51841
METTL23	0.256893	2.51822
TAS1R3	0.245312	2.51722
BBX	0.495846	2.51445
CRYBA2	0.453175	2.5141
SLC9A1	0.418117	2.51363
HMHB1	5.33779e-07	2.51129
PIGX	0.373705	2.51023
DTHD1	0.60482	2.50811
ARF1	0.234463	2.50784
TRIM22	0.0698412	2.50668
SPAG4	0.516282	2.50589
PKDREJ	0.00285574	2.50476
CDA	0.511205	2.50395
MGAM	0.450171	2.50356
CD163	0.521266	2.50188
BCL9	0.342219	2.5017
C10orf25	0.526111	2.49973
BRI3	0.498505	2.49926
MCEE	0.483584	2.49849
MMP12	0.00545227	2.49664
DGCR6	0.157641	2.4957
HHATL	0.525584	2.49548
KIAA0895L	0.328458	2.49157
CLDN8	2.34322e-06	2.49114
FOXD1	0.463696	2.49092
MBOAT1	0.0136622	2.49085
CYB561A3	0.00169338	2.49009
FEM1A	0.371293	2.4869
GGT7	0.437388	2.48664
AVL9	0.446432	2.48636
NOD2	0.503478	2.48534
PSPC1	0.50667	2.48108
ADAMTS3	0.0229649	2.48082
CASP14	0.134947	2.47991
NEIL2	0.193305	2.47977
AHSP	0.496494	2.47891
VPS45	0.155854	2.47878
FZD2	0.285708	2.47868
ZC2HC1B	0.3122	2.47836
CHST13	0.45824	2.47826
EPHA2	0.493478	2.47434
OR5V1	0.480296	2.47325
TUBA3C	0.451492	2.47172
TRNP1	0.505209	2.47116
FAM76A	0.500204	2.4709
CHD1	0.488285	2.46814
ADRA2B	0.367225	2.46616
ATP12A	0.406238	2.46398
ACER3	1.1977e-05	2.46166
CCNO	0.120489	2.46034
CETN1	0.145201	2.45921
FCRLA	0.497113	2.45877
CA7	1.73756e-05	2.45828
MON2	0.037949	2.45801
CFHR2	0.380118	2.45795
CNP	0.266377	2.45541
TFAP4	0.373563	2.45444
PDCD6	0.549335	2.45382
IL24	0.00189202	2.45317
TAAR5	0.476027	2.4522
KRT83	0.375627	2.44722
MOCS2	0.544817	2.44597
CSNK1G3	0.585523	2.44564
SSRP1	0.191691	2.44287
SMIM7	0.290124	2.44281
PLEKHA8	0.371388	2.44106
PVRL4	0.509455	2.44061
VPS72	0.443471	2.43991
PDGFRL	0.485278	2.43952
SEPHS1	0.302681	2.43805
OR2S2	0.463505	2.43704
GBP6	1.07216e-05	2.43633
CHRNE	0.382767	2.43512
TREML2	0.487524	2.43321
OR52N1	0.302077	2.43197
VPS29	0.0638608	2.42982
TXNL4A	0.49427	2.42511
OR52M1	0.0382203	2.42483
KIR2DL1	0.227885	2.42458
TBX4	6.67496e-05	2.42377
C8orf58	0.0435823	2.42327
SLC34A1	0.412272	2.42081
TMEM81	0.470126	2.42003
GRTP1	0.334009	2.41867
GPR12	0.428333	2.41806
RAB44	0.343433	2.41747
ZNF652	2.28127e-08	2.41604
SETMAR	0.511652	2.41537
C1RL	0.319725	2.41403
OR5C1	0.448909	2.41326
SPRR2B	0.451526	2.41312
TMEM9B	0.596758	2.41028
ANAPC5	0.60199	2.40877
RNF152	0.435104	2.40867
MROH8	0.26313	2.40634
ABCA9	0.379796	2.40462
OOSP2	0.405866	2.40418
PLCG1	0.455806	2.40418
HTRA2	0.382722	2.40414
CST7	0.328735	2.40409
REST	0.121191	2.40396
TRABD2A	0.128479	2.40386
SSX4B	0.354832	2.40376
CYBB	0.372099	2.40343
HNRNPD	0.396381	2.40343
MSANTD3-TMEFF1	0.0432969	2.40324
SNX16	0.466701	2.40056
C2orf15	5.52821e-06	2.39951
ENPP2	0.524757	2.39829
HACE1	0.0858139	2.39803
THOC2	0.204918	2.39778
KIAA1683	0.512987	2.39502
HERC5	0.358495	2.38972
PRPF8	0.485421	2.38895
PSG8	0.255162	2.38825
CXCL3	0.504617	2.38776
LDB2	0.0795593	2.38776
LMX1B	0.41102	2.38713
INO80C	0.54496	2.38651
MYOM1	0.514947	2.38423
CELA1	0.443436	2.38288
PCDHB3	0.492214	2.38277
C17orf102	0.421276	2.38197
GGT5	0.35387	2.38185
DLD	2.01018e-05	2.38181
NSUN2	0.525056	2.38168
NPR2	0.498798	2.37857
CALHM2	0.3995	2.37829
SLC39A5	0.504849	2.37828
PNMA3	0.000274143	2.37632
OR1L1	0.464523	2.37614
OR11H4	0.508624	2.37592
OR10AD1	2.68769e-06	2.37569
BTG1	0.023957	2.375
SRRM3	0.138435	2.37485
PRDM6	0.445878	2.37417
GNB2L1	0.35122	2.37332
EML3	0.445079	2.37065
CCDC135	0.506261	2.37053
RNF2	0.205859	2.37026
FOXO6	0.449421	2.36915
ADAMTS12	0.347302	2.36882
CRYGS	0.277484	2.36853
BTNL2	0.480707	2.36819
HRH3	0.314419	2.36691
KIAA1429	0.419292	2.36671
MKRN3	0.502463	2.36507
TSTA3	0.37614	2.36485
C6orf99	0.182813	2.36448
VWA1	0.446294	2.36297
PSMD8	0.450239	2.36146
ADAMTS7	0.000344532	2.36083
GABPB1	0.00481594	2.36036
VPS39	0.0413251	2.36027
CLSTN3	0.418588	2.3596
NRXN1	0.490274	2.35689
KCNJ13	5.67021e-08	2.35657
ST3GAL3	0.172215	2.3554
ORAI3	0.524619	2.35434
NKX2-4	0.00277018	2.35429
SEC24D	0.46503	2.3533
HSBP1L1	0.378599	2.35322
TMEM63A	0.479768	2.35314
DENND5A	0.466261	2.35297
FGG	0.113024	2.35279
SASS6	0.000308194	2.35278
MTNR1B	0.445739	2.35142
PPP2R2D	0.350964	2.35049
PCNXL3	0.0123173	2.35
RWDD2B	0.504668	2.34988
TGFBR2	0.1634	2.34782
EXOSC2	0.412111	2.34621
CASQ1	1.91679e-05	2.34513
MON1A	0.47419	2.34415
AKAP14	0.502671	2.34403
XRCC5	0.445704	2.34283
COL1A1	0.301895	2.34274
TECPR1	0.22369	2.33957
ANKRD27	0.478883	2.33951
C16orf92	0.457125	2.3393
MPST	0.606406	2.33905
CREBBP	0.507077	2.33864
SERPINB12	0.45564	2.33749
LINC01272	0.499462	2.33661
MEX3D	0.000316257	2.33436
HTR1F	0.459447	2.33386
UQCRC1	0.525653	2.33199
HMGCS1	0.440788	2.33143
UNC79	0.0224811	2.33139
OR12D2	0.0944843	2.33104
SUSD3	0.378875	2.33015
PRTFDC1	0.134336	2.32924
ME2	0.140088	2.32897
MTUS2	0.597004	2.32892
CDADC1	0.025097	2.3273
CCNI	0.47105	2.32547
TAB3	0.398905	2.32492
KCNAB1	0.133813	2.32453
COL28A1	0.350092	2.32321
ALG1	0.521782	2.3232
RERGL	0.513331	2.32195
FHAD1	0.513994	2.32175
LRWD1	0.244027	2.32161
GZMB	0.511999	2.32022
DCAF16	0.405825	2.31957
DEFB113	0.447743	2.31945
IL37	0.602899	2.31919
TMEM116	0.401866	2.31786
PCGF6	0.522787	2.3177
CDK10	4.84957e-05	2.31764
COL27A1	7.15563e-07	2.31758
MPC2	0.34243	2.31722
TIGD7	0.388159	2.31668
OR4K13	0.433164	2.31664
IMPG1	0.527817	2.31604
PGRMC2	0.413477	2.31432
ANXA3	0.422513	2.31432
THUMPD3	0.439256	2.31369
FRK	6.88441e-07	2.31345
LRP4	0.452604	2.31341
SNRPB	0.482919	2.31341
FSD2	0.519399	2.31171
GJD2	0.384217	2.31171
MYO9A	0.405494	2.3115
VIT	0.237605	2.3111
KIT	0.495467	2.31002
ARX	0.389534	2.30911
MBD3L1	0.466733	2.30907
PTCHD4	0.37134	2.30867
CST4	0.31835	2.30858
DYDC1	0.000356106	2.30596
MRFAP1L1	0.166935	2.30554
ARHGAP1	0.366161	2.30537
SPDYE4	1.92656e-05	2.30407
TBX15	2.87867e-09	2.30394
C19orf44	0.530957	2.30378
C15orf56	0.367032	2.30288
KRTAP6-2	0.434447	2.30259
RAE1	0.597297	2.30231
SPAG17	0.434849	2.30184
HEBP2	0.393743	2.30099
BCOR	0.56049	2.30093
GH2	0.44966	2.29975
ZNF784	0.483006	2.29795
KCND2	0.516958	2.29735
COL11A1	0.0644995	2.29696
TAS2R13	0.385882	2.29643
LDLRAD2	0.46277	2.29618
ADAMTSL1	0.401276	2.29489
GJD3	0.482513	2.29434
KCNMB1	0.000106885	2.29356
TMEM235	0.468421	2.29351
CMTM7	0.507103	2.29312
RSPH6A	0.483757	2.29309
SERPINB11	0.000160185	2.29296
FAM156B	0.446155	2.29201
KIAA1549L	0.000239197	2.29179
RGS22	0.596988	2.29047
TSACC	0.462386	2.2899
CCND1	0.535864	2.28972
VPS9D1	0.311143	2.28944
ZNF675	0.492158	2.28919
SMPD4	0.317141	2.28804
NUP153	0.000143785	2.28621
MTBP	0.397882	2.28211
PAQR4	0.194993	2.2799
PUM2	2.99329e-07	2.27945
C10orf62	0.447296	2.2792
PLOD2	0.381583	2.27825
OTUD1	0.0109651	2.2759
CEACAM6	0.501048	2.27455
CYLC1	0.546445	2.27416
NEUROG1	0.504539	2.27367
ZBTB43	0.504926	2.27334
PIP5K1B	0.513602	2.27331
MMP14	0.455308	2.27222
NR1H4	0.608995	2.27192
IL17D	0.437532	2.27137
ADAM2	0.513553	2.27124
AVP	0.382039	2.27062
PHF12	0.542841	2.26949
GBF1	0.356996	2.26709
MARCH1	0.615687	2.2668
SUPV3L1	0.459642	2.26658
ELP4	0.519304	2.26625
NPIPB9	0.523392	2.26515
CGGBP1	0.0749637	2.26461
ADM	0.493149	2.26398
HIST1H2BJ	0.496467	2.26339
PPIL1	0.46761	2.26241
KLHL36	0.527908	2.26233
C20orf196	0.498691	2.2622
ENPEP	0.336287	2.26135
SHROOM2	0.0192069	2.2613
STK16	0.533997	2.26096
ZNF439	0.372856	2.26086
USP22	0.317717	2.26003
MCM3	0.527749	2.25999
RAD51AP2	0.297445	2.257
LAPTM4A	0.508876	2.25651
PPM1J	0.244098	2.25651
RNF121	0.523508	2.25643
ATL2	0.470957	2.25503
FNBP1L	0.513036	2.25503
TPRN	0.508926	2.25427
ZNF366	0.00070851	2.25312
TLR7	0.00123573	2.25278
CSRNP2	0.00942811	2.25277
SIKE1	0.380164	2.25226
ZFP42	0.431984	2.25147
NOX4	0.598199	2.24928
SLC22A9	0.46541	2.24864
SLC15A2	0.432427	2.24775
INHBC	0.00677369	2.24686
GUCY1B3	0.470773	2.24671
PPP2R5B	5.36116e-07	2.24655
SEMA4B	0.602671	2.24653
NACA2	0.361371	2.24653
EPN3	0.547616	2.24621
ABCA13	0.496035	2.24529
TMCO6	0.533231	2.24305
SLCO2B1	8.36992e-07	2.24277
ARHGEF17	0.36485	2.24269
TMEM255B	0.39865	2.24235
PDGFRA	0.501809	2.2419
C1QTNF9B	0.541928	2.24152
SLC25A43	0.540002	2.24095
TRPV3	0.485906	2.24048
C16orf47	0.518804	2.24002
HIST3H2A	0.37628	2.2394
C10orf113	0.537091	2.23905
KLRB1	0.541323	2.23888
NKX3-2	3.44077e-06	2.23865
UQCRQ	0.539178	2.23712
DHRS3	0.525079	2.2368
TMX3	0.534673	2.236
AQP9	0.434154	2.23368
MLH1	0.601538	2.23198
CDC25A	0.404789	2.22996
ASPM	0.501547	2.22951
TREML4	0.159932	2.22915
BPIFB4	0.437063	2.22904
IFT140	0.488004	2.22827
TKTL2	0.474522	2.22725
PHF13	0.512938	2.22681
ADO	0.550148	2.22643
C15orf53	0.222105	2.2261
DNAJC10	0.538988	2.2261
BYSL	0.322174	2.2237
ABCA10	0.211	2.22343
TECTA	0.503374	2.22274
ACR	0.522227	2.22191
OR4Q3	0.429158	2.22104
RFPL1	0.259167	2.21978
CSNK1A1	0.567059	2.21923
LCMT1	0.230039	2.21723
PLCG2	0.545857	2.21666
RPS6	0.459577	2.21597
DHRS9	0.599048	2.2158
LONRF1	0.478114	2.21535
IL1RAPL1	0.466889	2.21515
FAM173B	0.351681	2.21367
ACTG1	0.451796	2.21355
WNT3A	0.48015	2.21294
LOC100996634	0.245169	2.21167
CCDC113	0.137214	2.21124
RASIP1	0.421624	2.21115
SMNDC1	0.0183834	2.21095
SEH1L	0.226093	2.2108
CRMP1	0.0122793	2.21079
SMC3	0.522671	2.2105
NCAN	0.133028	2.21009
MBD3	0.436158	2.21004
SPATA21	0.532374	2.20957
TUBA1C	0.552934	2.20889
FASTKD3	0.562241	2.20831
RGMA	3.48681e-06	2.20733
SLC17A2	0.599301	2.20659
MMP8	0.11399	2.20607
PABPC1L	0.492599	2.20589
IRGQ	0.459902	2.20469
RFPL4A	0.19072	2.20463
ARHGAP26	0.456664	2.20442
DGKG	6.72613e-06	2.20391
EIF2AK4	0.404082	2.20336
TERF1	0.345897	2.20203
AP3S1	0.529327	2.20182
TYMS	0.531556	2.20145
WDR47	0.403457	2.20132
C17orf78	0.566007	2.20109
SYNE1	0.278199	2.19771
SOX2	1.23313e-06	2.19756
LHFPL5	0.534433	2.19752
NDUFB4	0.357496	2.19699
PXDNL	0.481496	2.19667
DTX3L	0.41563	2.1962
RPS14	0.471265	2.19579
DTD1	0.29337	2.19505
TRMT1	0.602785	2.19484
CLEC4D	0.348804	2.1946
TRIM26	0.301047	2.19404
OPRD1	6.34136e-06	2.19275
CCDC88C	0.549136	2.19227
RNF125	0.498478	2.19113
RB1	0.141651	2.19112
UPK2	0.490051	2.19095
ICAM5	0.432612	2.19089
KLHDC7A	0.476864	2.19009
PCBP3	0.135383	2.18984
RPL23A	0.396166	2.18859
ANKFN1	0.538648	2.18859
HIRA	0.410858	2.18834
LMO7	0.599096	2.18815
RXRB	0.50723	2.18791
HIST1H2BA	0.514165	2.18706
NCKAP1L	0.110055	2.18694
TBC1D31	0.456268	2.18693
PCOLCE	0.450544	2.18693
MUT	0.464713	2.18651
TMEM234	0.479238	2.18646
S100A8	9.25119e-05	2.18427
CLCN6	3.08347e-05	2.18383
MAGEB17	0.533407	2.18367
ZNF550	0.343854	2.18346
OR8K5	0.301168	2.18244
BRD9	0.600399	2.1817
RICTOR	0.441179	2.1812
AFMID	0.425651	2.18086
LOC100507462	0.52448	2.18057
NXPE2	0.538797	2.1805
BTBD17	0.24638	2.18043
ETV6	0.476595	2.17972
TRAFD1	0.515385	2.17926
ABCA7	0.34169	2.17919
CFHR1	0.260402	2.17893
PKHD1L1	0.41199	2.17864
SERPINB1	0.486929	2.17823
RRBP1	0.0129368	2.17737
POLR3D	0.351783	2.17662
MTERF	0.256409	2.17635
CNNM2	0.262314	2.17629
UBQLNL	0.134075	2.17626
LMAN1L	0.497944	2.17593
IDI2	0.341213	2.17549
CD47	0.53476	2.17543
CCR2	0.334118	2.1754
PRLHR	0.450409	2.17444
CHIA	0.418352	2.17372
S100A3	0.375814	2.1736
TULP4	0.338868	2.17288
TPPP	0.460226	2.1713
KLK8	0.309905	2.17076
HIST1H2BD	0.544919	2.17008
C2orf57	0.206407	2.16976
HRH2	3.52081e-07	2.16968
MX1	2.2315e-10	2.16912
DHRS4	0.0138268	2.16882
LRRC38	0.323419	2.16714
TANC1	0.549474	2.16648
GTF2F1	0.413837	2.16477
RWDD4	0.134424	2.16453
PMVK	0.556244	2.16426
YPEL2	0.477043	2.16409
TRIM39-RPP21	0.300257	2.16388
B4GALT6	0.303405	2.16363
SHQ1	0.5434	2.16283
CTXN2	0.344746	2.16278
NPHP3	0.420772	2.16156
PKP1	0.0371399	2.16097
PPIAL4D	0.506465	2.16096
GPR107	0.418627	2.16005
GORASP1	0.0448043	2.15993
ZNF507	0.506133	2.15909
TAAR8	0.54311	2.15839
RUSC1-AS1	0.367899	2.15816
FOXP2	0.608093	2.15757
CES2	0.468265	2.15682
KRTAP27-1	0.332919	2.15673
CHAF1B	0.525745	2.15452
CC2D2B	4.28621e-05	2.15446
POLA2	0.482252	2.15436
CCDC14	0.491827	2.15426
BCL10	0.114429	2.15277
RGS4	0.608159	2.15252
RND3	4.1168e-10	2.15249
PYCRL	0.554982	2.15249
RPS3	0.436194	2.15179
MS4A5	0.525424	2.15174
OSTN	0.509956	2.15152
MIOX	0.546263	2.14939
CFHR4	0.451729	2.1493
INPP5K	0.512419	2.1493
OR13C4	0.534846	2.14916
ACTL8	0.541261	2.14841
OR4C15	0.54691	2.14809
STRN4	0.398735	2.14789
PRR23C	0.478824	2.14755
SIAH3	0.535367	2.14701
ZNF853	0.489883	2.14682
GALT	1.01876e-08	2.14657
FSBP	0.324491	2.14537
TMOD2	0.52917	2.14515
WNT8A	0.468358	2.14498
TRIM49D2P	0.545776	2.14491
CCDC102A	2.40741e-07	2.14429
HMSD	0.432869	2.14407
SNX30	0.424049	2.14383
CLDN12	0.544284	2.14341
RPL39L	0.52547	2.14318
FFAR1	0.514605	2.14213
ORC5	0.0508341	2.14189
PCDHGA11	0.352497	2.14176
PAX1	0.487778	2.1415
HIST1H2BC	0.465315	2.14093
B3GALT1	0.491163	2.14087
FZD8	0.362552	2.13959
HLA-DQB1	0.496709	2.13911
RNASE12	0.37572	2.13896
ERAP2	0.480326	2.1389
SPANXD	0.441462	2.13744
PARP2	0.128567	2.13742
SLC25A11	0.398948	2.1374
SPNS2	0.542344	2.1374
PRB3	0.476147	2.13739
CD300LG	0.436629	2.13725
RPAP2	0.467766	2.13716
EDEM3	0.525562	2.13702
MB21D2	0.0810713	2.13605
CLLU1	0.409192	2.13552
ING5	0.402621	2.13489
PSD2	0.422936	2.1348
FSIP2	0.461261	2.1336
NAMPT	0.42205	2.13316
NARG2	0.510332	2.13302
MAGED4	0.556053	2.13228
C1GALT1C1	0.0780506	2.13149
MMP23B	0.337903	2.13149
DEFB127	0.361322	2.13112
KIDINS220	0.000411813	2.13098
EHD1	0.608667	2.12905
PGAM1	0.380255	2.12901
SSMEM1	0.489827	2.12899
SMC5	0.354073	2.12831
SUSD2	0.160863	2.12812
NXPH2	0.462129	2.12777
CNKSR1	0.178446	2.12775
TRIM16	0.321833	2.12613
CLYBL	0.538839	2.126
PYDC2	0.424317	2.12549
VN1R4	0.545083	2.12497
SARS	0.545165	2.12485
SRM	0.473067	2.12481
LSR	0.558156	2.12455
CSNK1G2	0.513871	2.1245
MAN2A1	0.522461	2.12368
ODAM	0.544346	2.1236
MED29	0.00790617	2.12338
MTMR10	0.462866	2.12248
QTRT1	0.335259	2.12202
RPS6KA3	0.462001	2.12126
KRTAP3-3	0.399118	2.12119
WNK2	0.368427	2.12115
PNMT	0.414197	2.1208
PDZD2	0.437568	2.12048
WDR16	0.554347	2.12007
KLF4	5.18814e-06	2.11975
ZNF711	0.507256	2.11971
CD151	0.518732	2.11937
FEM1C	0.536123	2.11923
BNC2	0.373281	2.11859
GPR31	0.380531	2.1177
C22orf31	0.5331	2.11704
CCDC7	0.47841	2.11674
FBL	0.411546	2.11595
ZNF705D	0.528427	2.11513
SPINT4	0.320068	2.11486
OTOG	0.262518	2.11323
MAATS1	0.533494	2.11314
SLC22A6	0.523879	2.11283
JUND	0.109967	2.11248
ATP13A3	0.456499	2.1124
OR10A3	0.297691	2.11222
IFNA16	8.93097e-06	2.112
IL26	0.0464748	2.11158
ISCU	0.44029	2.11078
HSPA4	0.211542	2.11073
BRINP3	0.269791	2.11045
MMP27	0.525171	2.11027
ADRA1B	0.353007	2.11008
OR5M3	0.452032	2.10968
NPBWR2	0.33999	2.10955
MAPK6	1.09967e-07	2.10936
C8A	9.55876e-07	2.10892
MRPL45	0.478529	2.10891
KRT77	0.363141	2.10853
ATP5I	0.342325	2.10777
LOC100862671	0.484418	2.10723
NKIRAS1	0.473736	2.10617
DHTKD1	0.362307	2.10586
BRPF3	0.357196	2.10568
EDDM3B	0.383402	2.10561
YIPF4	0.536102	2.10561
UCHL3	3.38352e-07	2.10561
ZBTB10	0.293122	2.10516
UPK1B	0.390064	2.10514
OR2T34	0.187797	2.10435
C2orf91	0.423205	2.1032
FBXL13	0.527	2.10243
PRUNE2	0.310495	2.10215
ARF3	0.324828	2.10179
AMD1	0.602753	2.10134
ABI3BP	0.00531696	2.10132
MTHFD1	0.164917	2.10083
SDHB	0.474462	2.10082
SULT1C2	0.438647	2.10079
G6PC2	0.558925	2.10071
YKT6	0.531932	2.09921
IGF1R	0.23695	2.09901
RPS4X	0.529507	2.09826
FUT3	0.496251	2.09706
TMEM86A	0.1043	2.09679
SMARCC2	0.561322	2.09657
GP9	0.318292	2.09617
EMC3	0.515871	2.096
ZNF157	0.454044	2.096
PRMT2	0.410088	2.09465
DMXL2	0.330779	2.09424
TMEM66	0.538818	2.09278
SLCO2A1	0.554115	2.09195
ACER1	0.344431	2.09176
HTR2B	0.539432	2.0915
LYRM9	0.518039	2.08951
ACSM5	0.000179453	2.08863
CDX1	0.000320379	2.08827
SLC1A1	0.160356	2.08775
WFDC2	0.498878	2.08763
FAM181B	1.88725e-11	2.08761
OTUD7A	0.477817	2.08758
TMEM31	0.550741	2.08748
C19orf52	0.543152	2.08743
HOXD12	0.468639	2.08742
KRTCAP2	0.415788	2.08673
CBLN4	0.545674	2.08668
R3HCC1L	0.0215329	2.08622
VSTM1	0.371673	2.08588
COMMD1	0.430055	2.08513
SKIV2L2	0.539495	2.08473
MKLN1	0.00012538	2.08431
LRIG2	0.400517	2.08375
XKR6	0.340309	2.08295
DBN1	4.55729e-05	2.08279
OR2AG1	0.52302	2.0814
LATS1	0.477311	2.08132
ADCK3	0.558024	2.08081
ORC2	0.325614	2.08017
KLRF2	0.449012	2.0794
HS6ST3	0.531778	2.07781
SLC8B1	0.383855	2.07768
EIF2B5	0.143384	2.0773
ASCL3	0.287102	2.07596
COX19	0.566578	2.07574
DKC1	0.537861	2.0756
LILRA3	0.411142	2.07421
OR4X1	0.559	2.07387
CCDC37	0.423397	2.07358
DNAJC15	0.417488	2.07294
MCCC1	0.534477	2.07276
THOC1	0.201133	2.07255
IRAK3	0.462578	2.07218
STATH	0.514239	2.07208
PPP1R14A	7.72017e-09	2.07182
LRIT3	0.556795	2.0715
ZNF589	0.547977	2.07018
SERPINE3	0.503841	2.07014
PLXNA1	0.519707	2.07002
SYNRG	0.442028	2.06954
ARL14	0.55706	2.06949
AMBP	0.227065	2.06914
DNM1L	2.1895e-06	2.06903
MSL2	0.596635	2.06888
C14orf39	0.527069	2.06884
PI15	0.524918	2.06833
INSL6	0.518851	2.06819
RBMX	0.341637	2.06799
PAFAH2	0.218079	2.06777
POLI	0.347821	2.06636
ASGR2	0.60469	2.06571
ADIPOQ	0.305926	2.06505
GOSR2	0.308248	2.06493
CREBL2	0.469073	2.06449
GATSL3	0.000989117	2.064
OR7E24	0.554366	2.06385
KLHL15	0.550642	2.06309
C6orf141	0.348442	2.06297
GPRC6A	0.424699	2.06287
WDR88	0.55825	2.06257
ZAN	0.211232	2.06232
HLA-F	0.213629	2.06214
MEX3C	0.0575421	2.06213
MAFB	0.0370054	2.06163
HUS1B	0.34699	2.06082
KMO	0.492296	2.06059
CAPZA3	0.52563	2.06056
IQCK	0.553167	2.05963
SEPT11	0.534455	2.05942
CACNA1G	0.556186	2.05901
RBM44	9.21727e-08	2.05816
MBD4	0.545124	2.05628
SIGLEC6	0.193949	2.05616
TRADD	0.440611	2.05523
CDH1	0.553555	2.05469
AP1G1	4.24838e-06	2.0541
FAM177B	0.539664	2.05388
TNFRSF8	0.0726401	2.0533
NUDCD3	0.432538	2.0526
FAM32A	0.428371	2.05232
PGPEP1	0.437892	2.05206
QSOX1	0.526796	2.05188
M1AP	0.609192	2.0518
GPR25	0.364947	2.05149
CRK	0.00147319	2.05142
C15orf61	0.456466	2.05126
LOC101060321	0.262722	2.05051
POLR3K	0.549275	2.04914
FBXO46	0.552349	2.04887
RORC	0.602428	2.04852
FBXO39	0.270191	2.04808
GSPT2	0.0683685	2.04779
C2orf43	0.548478	2.04771
DCAF13	0.262246	2.04719
MFSD9	0.565989	2.04653
OR1A1	0.571177	2.0458
STRADA	2.21767e-07	2.0458
GFOD2	0.406073	2.04474
MAGEB3	0.510282	2.04467
LOC730159	0.49525	2.04425
SVIP	3.29262e-06	2.04409
SERBP1	0.00119173	2.04403
RSPO3	0.557439	2.04398
OMD	0.526431	2.0439
HIST3H3	0.531046	2.04352
HHAT	0.614323	2.04343
C8orf87	0.398266	2.04304
POMT2	0.431022	2.04274
DUSP7	0.00410542	2.04253
CLSPN	0.377581	2.04243
ZMAT1	7.46907e-05	2.04222
NYAP1	0.121455	2.04113
MRPS36	0.480091	2.04082
NLRP12	0.540947	2.04041
LPHN2	0.564822	2.04038
NPM3	0.0328101	2.03952
NUP210L	0.464364	2.03846
SLC2A12	0.410534	2.03842
OR11G2	0.474764	2.03823
S1PR3	0.423819	2.03804
KDM7A	1.65785e-05	2.03733
SHF	0.482339	2.03701
KRTAP21-1	0.406527	2.03634
PRCP	0.357746	2.03628
GCG	0.474673	2.03602
ZNF551	0.517151	2.03563
ZNF79	0.539157	2.03528
TRPC4	0.409762	2.03528
KRTAP10-2	0.262858	2.03494
TAGLN3	0.41195	2.03456
LIN7A	0.301471	2.03453
C11orf96	0.41894	2.03437
TANGO6	6.54582e-06	2.03386
GJA9	0.544838	2.03369
ZNF799	0.271385	2.03315
DEFB123	0.569508	2.03298
SAMSN1	0.612257	2.03259
DEPDC1B	0.0552167	2.0322
TLX2	3.27813e-06	2.03158
RILPL1	0.330669	2.03145
MSH4	0.549176	2.03121
UGT2A2	0.470372	2.03104
RBFOX3	0.361174	2.03083
KIAA1715	8.09015e-10	2.03007
C11orf53	1.51783e-05	2.02998
TSPEAR	0.572794	2.02985
SIX3	1.53683e-08	2.0295
MAPK8	0.607815	2.02858
DEF8	0.599952	2.02858
DNTTIP2	0.360927	2.0271
COL9A2	0.470804	2.02651
LEF1	0.606062	2.02533
HEPACAM	0.537026	2.02522
GATAD1	0.564714	2.02515
BSPRY	0.518015	2.02488
ZNF511	0.562607	2.0247
ANTXR1	0.182731	2.02461
FLI1	0.00179136	2.0236
DCDC5	0.551606	2.02323
ELF1	0.000107593	2.02297
PIH1D2	4.83574e-06	2.02271
C19orf71	0.0313456	2.02208
SGCZ	0.454077	2.02068
RABL3	0.511254	2.02066
POU2F2	0.559037	2.02066
S1PR2	0.376606	2.02049
DUSP27	0.0486816	2.02023
ADAM12	0.334227	2.01972
STAT5B	0.546405	2.01953
COL6A6	0.514141	2.01944
BMP8B	0.512518	2.01811
HOXA7	0.333737	2.01784
SNX14	0.274023	2.01753
KLK11	0.178363	2.01725
ATP5L	0.442521	2.01693
OR3A2	0.550938	2.01615
MLLT4	0.0168349	2.01572
FUS	0.190315	2.01492
WDR33	0.541177	2.01425
EPHB1	0.221499	2.01409
PLEKHJ1	0.507789	2.0131
RALA	0.0848808	2.01229
SENP7	0.382858	2.01216
HERPUD1	0.547957	2.01215
TNFRSF11B	0.471357	2.01209
FAM199X	0.555633	2.01201
PRDM16	0.446847	2.01188
LCE2C	0.35468	2.01174
LOC650293	0.207891	2.01121
GJA3	0.432685	2.01079
NDUFA9	0.54251	2.01032
CRKL	8.51802e-07	2.0103
C5orf45	0.475817	2.01006
SLC37A2	0.117328	2.00974
USP21	0.347769	2.00968
KCTD18	0.499117	2.00961
GTF2F2	0.568965	2.00959
ZC4H2	0.611536	2.00916
RSPRY1	0.477401	2.00829
CD207	0.485478	2.00822
CIRH1A	7.65929e-06	2.00545
EMP1	0.43947	2.0054
TBK1	0.374034	2.00535
CYP19A1	0.44178	2.00534
JMJD4	6.19719e-09	2.00534
SLC7A9	0.410006	2.0053
OC90	0.496089	2.00529
TSPY2	0.263402	2.00528
NR4A1	1.61546e-05	2.00528
PRPF4B	0.547112	2.00366
PRPH	0.499091	2.00331
FBXO6	0.536662	2.00331
LGALS12	0.598466	2.00281
C1orf177	0.00126603	2.00264
TLE3	0.603761	2.00215
IFNE	0.516427	2.00201
OR9I1	0.535735	2.00174
NUP133	0.567661	2.0017
RIC8B	6.08758e-06	2.00167
LRRC16A	0.53621	2.00133
PRSS38	0.494243	2.00124
ZNHIT2	0.566454	2.00116
CLVS2	0.21655	1.99921
FAIM3	0.603728	1.99908
CFH	0.473402	1.99889
SNAI1	0.532506	1.99882
ZNF358	0.533582	1.9973
GLS	0.395174	1.99722
UTF1	0.338654	1.99616
ATP6V1E1	0.551723	1.99594
STK32A	0.499489	1.9946
ISM2	0.498851	1.99447
MCEMP1	0.525217	1.994
ATF7IP	0.035538	1.99365
TAL2	0.0254447	1.99356
GCLC	0.404457	1.99339
PIGB	0.426902	1.99318
KLRC1	0.123828	1.99309
LCN8	0.234316	1.99306
NTN3	0.488257	1.99271
FOLH1	0.168027	1.99258
TEX13B	0.470095	1.99253
C14orf37	0.533275	1.99195
FAM163A	0.457979	1.9908
ABCG4	0.599603	1.99077
OTOL1	0.416145	1.99075
MAP4K1	0.470002	1.99074
B3GALT4	0.565936	1.99048
TMEM39A	0.50023	1.99002
SLC22A1	0.564009	1.9897
AGMO	0.553826	1.98968
DHX32	0.518111	1.98952
SMIM4	0.116274	1.9895
LRCH2	4.54779e-08	1.98847
HES2	0.565667	1.98805
POU5F1B	0.459382	1.98732
TNP1	0.410047	1.98713
EPOR	0.454178	1.98697
ZNF337	0.603565	1.98673
OR2T5	0.263809	1.98619
CYR61	0.519873	1.98612
THRB	0.488426	1.98587
ZCCHC9	0.464301	1.98585
THRAP3	2.31518e-08	1.98559
KIAA0040	0.612831	1.98554
CHDC2	0.21162	1.98543
SDAD1	0.444066	1.98505
WWTR1	0.604788	1.98494
UBE2K	2.19876e-07	1.98436
MMP3	0.567236	1.98375
MUSTN1	0.000184197	1.98329
MAN1A1	0.419955	1.98328
DPH1	0.504358	1.98295
HMGCS2	7.67614e-09	1.98294
GFRA4	0.55427	1.98281
LGALSL	0.48012	1.98275
INSRR	0.404706	1.98176
MDGA1	0.485592	1.98167
ZHX3	0.224518	1.98129
MMRN2	0.431207	1.98119
ZSCAN5B	0.467203	1.98085
DUSP26	2.05744e-08	1.98069
RBM45	0.458077	1.98068
AP3D1	0.51928	1.98049
CYTIP	0.510507	1.97999
NCOA1	0.434593	1.97997
SRC	0.182156	1.97944
DPT	0.546385	1.97924
SDS	0.357396	1.97914
ARGFX	0.551194	1.97813
OXT	0.561947	1.97799
DBR1	0.572263	1.97798
GNAO1	0.489799	1.97794
C17orf85	2.43446e-10	1.97775
CNR2	0.00749653	1.97763
RTEL1	0.268991	1.97728
TECTB	0.50621	1.97655
LMNB1	0.603289	1.97551
SEMA3C	0.530468	1.97514
TMEM243	0.529484	1.9751
ZNF223	0.536747	1.97436
EVA1B	0.441886	1.97428
FOXD3	0.400432	1.97425
EBLN1	0.519089	1.97355
ZNF492	0.570814	1.97331
C1orf162	0.389931	1.97317
PDIA2	0.337849	1.97299
CHMP1A	0.36708	1.97145
ZNF479	0.515336	1.97132
ADAM9	0.487043	1.97124
SMG8	5.8351e-08	1.9712
YLPM1	0.15849	1.97101
ERBB2	0.599539	1.97057
AZU1	0.512197	1.97057
TEX29	0.509681	1.96983
FAM186B	0.391647	1.96949
KNTC1	0.572486	1.96947
ISOC2	0.113288	1.96903
MAP3K2	7.8093e-06	1.96892
MEP1B	0.146584	1.96825
CALML3	0.539347	1.96711
AP2B1	0.56484	1.96711
ATP6V0E2	0.184206	1.96662
FLG	2.61631e-05	1.96637
ENY2	0.554443	1.96629
IDO1	0.420305	1.96554
RAB13	7.06928e-06	1.96549
FBXW9	0.214322	1.9653
FRY	0.239855	1.96528
MAGEC1	0.35584	1.96509
B3GALTL	4.3656e-05	1.9647
SLC2A4	0.540107	1.96444
DLAT	0.435177	1.96434
GPR124	0.165674	1.96416
PPFIBP1	0.397925	1.96391
ZNF680	0.528653	1.96375
WFDC5	0.498211	1.96312
IDE	6.49099e-09	1.96298
MAFA	0.54608	1.96289
IQCA1	0.431541	1.96259
OR2H1	0.503893	1.96205
DDX26B	0.461132	1.96184
ALKBH1	0.457913	1.96174
HIST1H2AH	0.24709	1.96104
COPE	0.387892	1.96072
DEFB4A	0.572554	1.96072
RHOJ	0.556263	1.96042
CCDC11	0.401403	1.96028
SDK1	0.597065	1.95947
RHOD	0.54543	1.9594
CD226	0.546567	1.95896
SLC7A2	0.59845	1.95889
KIAA0754	0.448875	1.95874
IFNL4	0.438144	1.95843
LMF1	0.371768	1.95721
YBX2	0.110404	1.95655
TNPO3	0.55885	1.95628
LRP2BP	0.560916	1.95614
EFNB1	0.549871	1.95609
PLGRKT	0.362061	1.95521
TRMT44	0.498718	1.9552
TMEM225	0.422204	1.95469
POLRMT	0.55548	1.95452
NAT9	0.0057042	1.95427
PFDN6	0.584468	1.95389
RPL10	0.553497	1.95389
H2AFZ	0.488567	1.95339
SF3B6	0.544674	1.95325
LIPN	0.429457	1.95311
LHPP	0.201925	1.95281
CCL11	0.573374	1.95246
EML1	0.506925	1.95219
ULK4	0.365822	1.95212
ZNF792	0.55956	1.95181
MOG	0.281041	1.95172
COX7B2	0.358046	1.95117
MAGEA5	0.572811	1.95091
ANGPT1	0.564136	1.95073
VHL	0.536145	1.95069
DIRC2	0.372573	1.95003
TAX1BP3	0.55971	1.94988
GPATCH2	0.389047	1.94976
PCNA	0.000455834	1.94932
SPATA19	0.501835	1.94905
NAGA	0.305387	1.94885
BEND7	0.369242	1.94861
DEFB104A	0.596666	1.94827
SMPDL3A	0.478469	1.94817
EYS	0.598309	1.94777
FITM1	0.433274	1.94687
RAB10	0.435067	1.94685
C11orf91	1.10015e-06	1.94653
NOL7	0.227363	1.94651
TMEM186	0.549017	1.94528
MTHFD2	0.444521	1.94526
FOXD4	0.461647	1.94522
SMARCE1	0.499515	1.94492
UGT2B10	0.519802	1.94454
SNAPC5	3.54477e-09	1.94416
MTM1	0.475516	1.94415
ZNF570	0.323532	1.94402
TMEM241	0.566489	1.94376
UGT1A4	0.235123	1.94373
TUSC1	0.0747141	1.94329
PKD2	0.520063	1.94296
PKDCC	0.0372072	1.94269
LRCH3	0.521829	1.94265
HAUS3	0.524319	1.94258
UCN2	0.417763	1.94215
POLN	0.482426	1.94194
SAMD7	0.551958	1.94189
HEATR9	0.477698	1.94187
THEM6	0.512246	1.94187
DMPK	5.42038e-05	1.94137
UGT1A5	0.121806	1.94104
BHLHE23	0.487665	1.94078
PDE7B	0.570154	1.94067
TRIM35	0.500732	1.94038
CYS1	0.545267	1.94029
HNF1A	0.500019	1.94019
UROS	0.372147	1.93953
ACSM1	0.299709	1.93937
KAL1	5.55371e-06	1.93922
MESP2	0.510706	1.93903
IL8	0.539474	1.93867
HMP19	0.409111	1.93858
TMEM167A	0.568561	1.93834
KRT33B	0.307238	1.93821
LRRD1	0.502018	1.93782
DUSP13	0.0111414	1.93777
ESRRA	3.16855e-07	1.93717
IKBKAP	0.553128	1.93661
BOLA1	0.040768	1.93649
CST2	0.505877	1.93635
CENPF	0.49986	1.93509
C16orf74	0.138086	1.93496
PVALB	0.0610828	1.93495
SSPO	0.427807	1.93455
TH	0.414316	1.93445
CALR	0.449456	1.93435
RBM17	0.587844	1.93422
PAPOLB	0.425841	1.93395
CENPBD1	0.556339	1.93363
C6orf57	0.37586	1.93273
GPR126	0.503737	1.93242
VRK3	0.553206	1.93242
COX6A1	0.501126	1.93223
KRTAP5-2	0.386017	1.93186
EIF3D	0.409355	1.93165
ADAMTSL4	0.425156	1.93098
PSMB4	0.367706	1.93093
HSPA4L	0.301229	1.93083
DENND4C	0.562094	1.93041
SLC16A9	0.0420251	1.93004
TCP11	0.583389	1.92973
PAGE1	6.48339e-08	1.9297
NIPSNAP3B	0.485163	1.9296
TBC1D12	0.395735	1.92884
IL1RAPL2	0.571816	1.92851
STT3A	0.531135	1.92833
TACR2	0.491689	1.928
SYT5	0.523369	1.9273
NDUFAF4	0.547495	1.92714
TARM1	0.542448	1.92694
VWC2	0.580348	1.92671
AFAP1L1	0.520913	1.92654
AGER	0.533888	1.92635
LOC100144595	0.430092	1.92624
MYH13	0.467485	1.9259
GOT1	0.570484	1.9258
LY6E	0.510607	1.92577
HNRNPK	0.295166	1.92549
SLC26A1	0.41098	1.92542
ASPSCR1	0.558099	1.92491
NPAS4	0.500705	1.92459
RGPD3	0.391428	1.92457
OR56B1	0.37096	1.92418
ZNF318	0.487467	1.92403
THAP7	0.2571	1.92396
TRIAP1	0.473159	1.9238
TMEM260	0.547857	1.92336
AGTPBP1	0.537433	1.92329
ACSM3	0.417172	1.92288
ANXA5	0.477282	1.92288
TTC27	0.515044	1.92285
TXNDC11	0.568103	1.92281
TDRD3	8.97429e-06	1.9226
CCL2	0.170206	1.92216
OR4L1	0.392523	1.921
DGKI	0.541991	1.92097
CASC4	0.508144	1.92085
IL7R	0.38108	1.92044
TMEM158	2.99974e-09	1.92031
CCDC130	0.550859	1.91993
ACSBG1	0.479356	1.91943
GRINA	0.250692	1.91934
NPBWR1	0.420539	1.91929
BPNT1	0.548578	1.91909
AP2A1	0.493231	1.91895
RXRG	3.62367e-09	1.91869
VPS13D	0.541949	1.918
DEFB128	0.338975	1.9168
TIMP1	0.271782	1.91629
DLL1	0.374644	1.91583
CMTR2	0.60381	1.91582
RBMS2	0.427317	1.91523
TSR3	0.00195512	1.91492
CNNM3	0.53439	1.91385
RSL24D1	0.571229	1.91382
SLC38A7	0.577375	1.91358
TXNDC8	0.57252	1.91323
FSCN1	0.198352	1.91322
CSNK2A1	0.00565759	1.91296
ZNF557	4.09797e-06	1.91256
THRA	0.611765	1.91243
NCOR1	0.00968671	1.91224
MRPL22	0.015275	1.91212
GNG7	0.0794753	1.91196
BCAR3	5.80854e-05	1.91164
FAM83B	0.512839	1.91147
F2RL3	0.518684	1.91125
OR56A5	0.535756	1.91125
ATP11AUN	0.514434	1.91096
CARS2	0.372667	1.91015
C7orf66	0.571315	1.90995
NFYB	0.569421	1.90989
GDAP1	0.410939	1.90984
OXR1	1.42918e-08	1.90978
NTN4	0.561635	1.90971
CPEB1	1.69922e-06	1.90964
TMC1	0.526864	1.90926
GNL3L	0.542634	1.90921
SERP1	0.21069	1.9091
PDZD4	0.431911	1.90899
MZB1	0.57636	1.90894
NBPF14	0.556129	1.90841
NUP155	0.472428	1.90697
PPM1G	0.575321	1.90646
ACBD4	0.603029	1.90638
PIRT	0.566543	1.90629
CDIPT	0.548318	1.90617
PSG9	0.401108	1.90589
THADA	0.605555	1.90544
NPFFR2	0.604755	1.90521
SAP30L	0.576843	1.90482
ETNPPL	0.418509	1.90424
GDF2	0.458567	1.90419
FOXI3	0.417999	1.90398
VPS26A	0.461904	1.90391
H2BFWT	0.563373	1.90384
TMEM138	0.00561135	1.90357
KRTAP8-1	0.512469	1.90356
UBQLN1	0.316795	1.90355
CNN1	0.409722	1.90328
ZNF292	0.56615	1.90261
MTFR1L	0.615299	1.90232
NANP	0.00741102	1.90222
DECR1	0.557288	1.90219
KRT36	0.569368	1.90202
MSH2	0.510382	1.90186
NOM1	0.249072	1.90077
PDIA5	9.99567e-07	1.90072
ACADS	0.572056	1.90045
TCP11L1	0.348132	1.90042
SREBF1	2.54081e-10	1.89964
CCL18	0.426826	1.89951
HOMER1	0.124706	1.89902
C1orf186	0.189666	1.89898
SNRPD3	0.396639	1.89869
GCH1	0.547274	1.89836
ESRP2	0.120225	1.89766
ZFYVE27	0.610504	1.89723
ZNF470	0.151321	1.89712
C9orf9	0.481437	1.8971
PRRC2C	0.25537	1.89709
MAGEC3	0.596071	1.89689
CLTA	0.0711544	1.89662
UBE2Q2L	0.561709	1.89602
IARS	0.472061	1.89584
ZG16	0.542095	1.89517
HAUS1	0.14373	1.89419
KPNA2	0.412554	1.89414
SAP130	0.416501	1.89309
GSX1	0.000164591	1.8929
OR10A2	0.56681	1.89261
RRP15	0.257031	1.89257
FAM227A	0.158236	1.89256
LCE3D	0.418783	1.89256
KRT71	0.515676	1.89252
THYN1	0.574494	1.89249
S100A10	0.527023	1.89235
KCNJ5	0.529753	1.89223
CENPO	0.125585	1.89186
ZNF474	0.429719	1.89158
SLC16A4	0.569648	1.89121
LDLR	0.565182	1.89114
PPP3R2	0.091121	1.89058
GALNT11	0.350554	1.89048
HOXA9	0.431578	1.89044
ZDHHC1	8.77979e-11	1.89025
IRGM	0.396682	1.88936
DIRAS1	0.174381	1.88921
HIST2H2BE	0.28239	1.88874
KIAA1671	0.463633	1.88771
GABARAPL2	0.160102	1.88769
DICER1	0.471602	1.88674
SLC28A1	0.570049	1.88635
PTPN18	0.573578	1.88618
ANKK1	0.549534	1.8856
NTAN1	0.512642	1.88536
FPGT-TNNI3K	0.212393	1.88513
FAM89B	0.463441	1.8841
WDR72	0.607405	1.88349
OR5M9	0.485364	1.88324
ZNF207	0.485392	1.88307
RSRP1	0.525768	1.88284
GNG10	0.424813	1.88254
CARD10	0.481028	1.88239
NOX3	0.313428	1.8815
NOTCH4	0.580608	1.88143
OR8J1	1.67822e-08	1.88135
BAK1	0.167271	1.88133
GCSH	0.416303	1.8813
ZDHHC12	0.552642	1.88106
GMEB1	0.531113	1.88092
DBNDD2	0.615908	1.88088
IHH	0.422551	1.88061
ACKR3	0.56984	1.88041
SLC12A5	0.611716	1.87999
C19orf67	0.517823	1.87998
SDCCAG3	0.487354	1.87986
ARL4D	0.531667	1.87981
CXorf23	0.513528	1.87899
VAMP3	0.0986343	1.87883
KRBOX1	0.529372	1.87881
COL18A1	1.52095e-08	1.87869
GBP1	0.568473	1.87798
RNF148	0.537775	1.87731
HMMR	0.556662	1.87722
OR7C2	0.0492	1.87719
PDE4A	0.614668	1.87671
HYOU1	6.56064e-07	1.87659
TRIM72	0.293867	1.87655
BTBD2	0.470896	1.87649
INA	0.209681	1.8762
TMEM74B	0.428934	1.87608
GAL3ST4	0.40964	1.87574
POU6F1	0.147361	1.87569
CBLN3	0	1.87558
OR5H1	0.503244	1.87513
DNALI1	0.555786	1.87513
CCDC90B	0.0308397	1.87492
MYEOV	0.258686	1.87433
CMYA5	0.575573	1.87427
SLC6A4	0.465883	1.874
COPG1	1.0168e-10	1.87394
BNIPL	0.44702	1.87381
RNF115	0.0284252	1.87373
SLC28A2	0.574849	1.87358
PTDSS2	8.4193e-08	1.87313
LRRC34	1.34737e-08	1.87297
PTRH2	0.51691	1.87265
ZNF143	0.282518	1.87216
PLEKHF1	0.445392	1.87168
CLPSL2	0.567343	1.87166
KBTBD13	0.450816	1.87161
METTL8	0.551567	1.87157
ZFAND2A	0.493259	1.87154
NID2	0.539242	1.87149
DDAH1	0.608848	1.87089
BOLA2	0.503789	1.87088
CALN1	0.605032	1.8708
MAD2L1BP	2.40704e-06	1.87067
COPB1	0.605915	1.87043
PSAT1	0.459512	1.87009
RAB28	4.71427e-07	1.87001
PNKP	0.562424	1.87001
TRIM73	0.421972	1.86935
SUMF1	0.475667	1.86935
OR11L1	0.561285	1.86917
PCDHGB2	0.127603	1.86912
SDK2	0.365385	1.86905
EIF4E2	0.481145	1.86883
CD3EAP	0.0344221	1.86881
SSTR4	0.446916	1.86838
SORCS2	0.314477	1.8683
MAF1	0.0100803	1.86783
MPPED2	0.605343	1.86755
AKR1A1	0.490691	1.86754
EMC4	0.497837	1.86718
TINAG	0.400094	1.86677
MOSPD1	0.0158468	1.86669
GRIK5	0.430204	1.86637
PCF11	0.459415	1.86616
MRPL14	0.555097	1.866
NR1D1	0.540611	1.86572
PAPSS2	0.569753	1.8657
COL4A5	1.10433e-07	1.86299
NUPL2	0.0551397	1.8628
RBP1	0.241803	1.86276
UNC5B	0.502489	1.86249
ACYP1	0.497193	1.86216
LRRC71	0.507687	1.86206
HOMEZ	0.541907	1.86193
KRTAP19-8	0.556453	1.86193
MYOD1	0.000401173	1.86126
SLC16A12	0.557666	1.86092
ERN1	0.0050516	1.86031
KLK2	0.565846	1.86016
C10orf126	0.456994	1.85999
IFT80	0.610258	1.85964
EGR4	0.560082	1.8595
LAPTM4B	0.39309	1.85914
HRSP12	0.484332	1.8591
HES3	0.473463	1.85868
SPPL2A	0.507561	1.85858
MCM7	0.613224	1.85847
MAPK11	0.485106	1.85803
ACADL	0.537134	1.85794
FILIP1L	0.0836932	1.85791
TOP2A	0.512147	1.85738
POP7	0.475035	1.85696
KRAS	2.40638e-09	1.85687
TCF7L1	7.74914e-10	1.85617
GTF2H2	0.530802	1.85606
ESCO2	0.549156	1.85596
DLX1	0.183796	1.85594
TTC26	0.451661	1.85544
IQCF1	0.485735	1.85507
ZNF595	0.266713	1.85501
USP32	0.51966	1.85443
FARP2	0.52675	1.85419
EIF5A2	0.453777	1.85398
TECPR2	0.558794	1.85386
TWF1	0.568772	1.85316
ZNF10	0.319267	1.85283
BHMT2	0.454011	1.8527
CLDN1	9.56036e-05	1.85238
FOXB1	0.344589	1.85217
NT5E	0.00805641	1.8521
FAP	0.489995	1.85188
SYN1	0.417645	1.85157
TNNI3K	0.402285	1.8514
CELF3	0.0602145	1.85119
PRC1	0.149	1.85104
DPPA2	0.414356	1.85099
HBP1	0.524296	1.8507
DTX4	0.564588	1.85
KLHDC2	0.563791	1.84997
TTC37	0.447054	1.84996
FADS1	0.368139	1.8499
KCNK16	0.132416	1.84971
CXorf21	0.56169	1.84951
HOXA2	0.488313	1.84905
NHLRC3	0.568121	1.84898
KRT14	0.0180963	1.84898
VPS16	0.0499408	1.84883
BCL2	0.440184	1.84855
STAB1	0.380851	1.84828
OR2A14	0.547233	1.84823
PTPRN2	0.540674	1.84803
AADACL2	0.384036	1.84752
OR10X1	0.575925	1.8474
GLYATL3	0.403999	1.84714
UBTFL1	0.510656	1.84672
RYR3	0.426448	1.84671
CD7	0.527273	1.84664
FOXD4L4	0.38971	1.84645
NPC2	0.147188	1.84624
NDUFA12	0.410575	1.84589
SYNPR	1.57884e-06	1.84581
ZNF585B	0.537498	1.84559
UBL4A	0.387224	1.84545
RFPL4AL1	0.5659	1.84533
ZFP30	0.573425	1.84468
IL6ST	0.52524	1.84369
PDGFRB	0.393395	1.84342
KLHL10	0.476266	1.84267
SGMS2	0.598215	1.84263
STAP1	7.48056e-06	1.84261
WIBG	0.613814	1.84253
GPER1	6.55023e-05	1.84188
TNFAIP3	0.573135	1.84165
ST6GALNAC5	5.3938e-08	1.84148
GYPB	0.443856	1.84138
ISCA1	0.382631	1.84033
MT1E	8.99279e-08	1.84016
TRIM23	0.37642	1.84015
NPC1	0.446571	1.83972
IL10RB	0.215399	1.83866
LHX2	0.578713	1.83855
DNAI2	0.00599062	1.83829
NUP50	0.605702	1.83819
UAP1	0.447881	1.83816
LAMA1	0.38767	1.83814
SEZ6L2	0.477103	1.83761
IFI27L1	0.514092	1.83732
TRAP1	0.140262	1.83732
ATN1	0.00845194	1.83699
TRO	0.608634	1.8363
GATAD2B	0.505338	1.83622
TAS2R31	0.243597	1.83602
LOXL1	0.295599	1.83595
LRRC56	0.264622	1.83576
SH3RF3	6.9721e-05	1.83555
FER	0.570171	1.83532
LOC645382	0.266915	1.83495
STARD6	0.57031	1.83485
NKPD1	0.562278	1.83461
PRPF40B	0.000322456	1.83416
FGFR4	0.0418848	1.83409
NCR3LG1	0.553458	1.83393
DHX15	0.552369	1.83377
ZFP3	0.326174	1.83332
LCA5	0.266646	1.83312
SIPA1L3	0.049274	1.83241
PHOX2B	0.49487	1.83224
APOBEC3A_B	0.492241	1.83209
HS6ST1	0.074631	1.83203
LRRC8C	3.73299e-05	1.83188
COX7C	0.498451	1.83171
TRAK2	0.000599266	1.8313
RNF222	0.519185	1.83103
APOA2	0.577591	1.83058
PMS2	8.38509e-08	1.83045
LZTS1	0.373092	1.83033
CREG1	0.445913	1.83024
ABCB5	0.597281	1.83024
FBXO18	0.58987	1.83021
PSME3	0.548218	1.83001
IGF1	0.597949	1.82996
CMTM4	0.515069	1.82991
HEG1	0.485963	1.82985
AIP	0.565685	1.82967
RPL37A	0.388204	1.8296
CERKL	0.416699	1.82933
DLGAP2	0.561598	1.82916
APMAP	0.512493	1.82909
PBLD	0.126901	1.82872
SPON1	0.429008	1.82871
GRWD1	0.500389	1.82823
SF3B4	0.24374	1.82808
PIK3R4	0.497435	1.82808
PTPRN	0.613306	1.82782
TAF4B	3.53754e-05	1.82775
DUSP16	0.498398	1.8276
FLJ44635	0.476416	1.82693
MTRNR2L4	0.264216	1.82674
FLVCR2	0.606897	1.82656
GRID2	0.527046	1.82655
C14orf182	0.578037	1.82646
PDHA2	0.501363	1.82642
CPA6	0.356193	1.82635
AMBN	4.94056e-05	1.82628
SORT1	0.613273	1.82624
HS3ST4	0.481991	1.82615
SS18	0.581142	1.82597
NAA10	5.34874e-08	1.82567
USP51	0.576176	1.82561
TIMM9	0.556282	1.8253
RBM26	0.405287	1.8252
TBC1D28	0.53769	1.82507
STK38	0.511949	1.8249
IL18	0.504281	1.82424
ELOVL2	0.559411	1.82393
NEURL3	0.212471	1.82334
NSUN5	0.355538	1.82328
OR5L1	0.54375	1.82319
CNTN3	0.543379	1.82298
TNIK	0.307773	1.82272
DCC	0.507916	1.82215
COTL1	0.548937	1.82171
GPR174	0.479709	1.82096
HIST1H1A	0.500653	1.82084
TMEM8A	0.552388	1.82072
C9orf163	1.17188e-08	1.82071
PPAP2B	0.570727	1.82061
TMEM182	0.579647	1.82061
KATNBL1	0.569543	1.8206
CLDN23	0.568403	1.82031
AGXT	0.554077	1.82013
EXO1	0.610323	1.82005
COL6A2	0.148655	1.8197
AGO4	0.483497	1.81967
CORT	0.017204	1.81945
SEC62	0.166851	1.81903
NOP14	1.31021e-06	1.81898
PPP1R1C	0.5618	1.81857
DNAH17	0.561911	1.81845
C1orf43	0.350811	1.81815
C3orf43	0.575203	1.81812
RAG1	0.51502	1.8181
PLEKHA3	0.547032	1.81635
IDH3A	0.382176	1.81626
SEC14L2	0.513945	1.81626
B3GNT1	0.320752	1.81624
AIM1L	0.537348	1.81616
SDC1	0.603468	1.81589
SLC25A10	0.416975	1.81574
LY6G6D	6.03445e-05	1.81549
KLHL29	0.52982	1.81472
FLVCR1	0.553942	1.81466
CCT6B	0.365628	1.81466
IQSEC3	0.182402	1.81441
BCL7A	0.320182	1.81423
ANKRD16	0.473887	1.81423
MYLK3	2.13538e-05	1.81384
UHMK1	0.601135	1.81377
MRPL49	0.516572	1.81367
NBN	0.509706	1.81329
RPL6	0.336017	1.81302
RSRC1	0.457749	1.81296
PTF1A	7.48211e-10	1.8126
KLHL6	7.73165e-08	1.81259
COG6	0.46994	1.81255
TM4SF4	0.452739	1.8122
LOC728392	0.484734	1.81214
CARNS1	0.119172	1.81168
SLAMF1	0.0932775	1.81167
SMIM18	0.518374	1.8116
GNG13	0.581997	1.81101
FRRS1L	0.558869	1.81091
CLDN18	0.603663	1.81077
KRT80	0.552583	1.81068
LOC728637	0.189017	1.81045
SEC63	0.285644	1.80991
CHST4	0.601296	1.80986
STARD9	0.325053	1.80977
MED31	0.544325	1.80974
ECHDC1	0.00178147	1.80971
FAM73A	0.437784	1.80964
C6orf222	0.307297	1.80909
GPR88	0.463154	1.80909
CAPZA2	0.468949	1.80885
ABCB1	0.213397	1.80884
MAML2	0.0250391	1.80878
FAM196B	0.52784	1.80852
ACSF3	0.462418	1.80827
ATP5D	0.551292	1.80809
APOH	0.567254	1.80795
ZNF12	0.579385	1.80795
ARMCX4	0.349526	1.80779
SUPT7L	0.393438	1.80772
DOK2	0.478232	1.80759
SPRR2F	0.554809	1.80717
ZNF280C	1.64074e-05	1.80679
TSPYL1	0.562589	1.80676
NHLH2	0.168614	1.80669
DNASE1L3	0.498318	1.80664
C19orf60	0.537583	1.80656
PPP6C	0.579875	1.80595
GHSR	0.537005	1.80578
CCT3	0.00100845	1.8056
IQCF2	8.1175e-07	1.80491
OR51A7	0.180097	1.80481
VGLL2	0.189342	1.80446
WDR5	0.375954	1.80415
TUBB6	0.580932	1.80376
UGT2B7	0.570501	1.8034
TRPM7	0.574376	1.80322
IFNA6	8.57429e-09	1.80297
IL17RA	0.165253	1.80284
AHCYL1	0.00926778	1.80272
HPSE2	0.372998	1.8027
FANCG	0.341372	1.80257
OR1S2	0.267787	1.80254
PIN1	0.478972	1.80236
PRSS1	0.548638	1.80227
KCNAB3	0.581013	1.80144
IRX1	0.524203	1.80137
MRPL19	0.460064	1.80115
PTPRB	0.613503	1.80108
EPB41L4A	0.541886	1.80089
UTP14C	0.421198	1.8004
PDCD1LG2	0.505902	1.80016
WHAMM	0.500468	1.80004
EIF2S2	0.570605	1.79994
HIST1H2BK	0.392916	1.79987
MAOB	0.104474	1.79962
HLA-DQA1	3.8835e-09	1.79957	< 1.79 do not select more
OR52R1	0.530289	1.79941
CD99L2	0.43514	1.79931
IQCB1	0.579418	1.79925
SH2B2	0.442909	1.79917
[truncated: 16,944 more rows]
