# Supplementary material for: Double vulnerability of active-NRF2 lung squamous cell carcinoma to NRF2 and TRIM24
Source: Mol Cancer. 2025 Jul 17;24:197. doi: 10.1186/s12943-025-02401-y (PMC12272974; doi:10.1186/s12943-025-02401-y)
Supplement: Supplementary file 5 — Supplementary Material 5 [file 12943_2025_2401_MOESM5_ESM.xlsx]

## Sheet: Sheet1
id	num	neg.score	neg.p.value	neg.fdr	neg.rank	neg.goodsgrna	neg.lfc	pos.score	pos.p.value	pos.fdr	pos.rank	pos.goodsgrna	pos.lfcThe log fold change	FC	FDR_CRISPhieRmix	-log2(FDR) calculated from column O	geneScores_CRISPhieRmix	raw_sgrnas_DOXI	raw_n_DOXI	raw_sumDOXI	raw_avgDOXI	raw_sdDOXI	raw_sgrnas_NODOXI	raw_n_NODOXI	raw_sumNODOXI	raw_avgNODOXI	raw_sdNODOXI	norm_sgrnas_DOXI	norm_n_DOXI	norm_sumDOXI	norm_avgDOXI	norm_sdDOXI	norm_sgrnas_NODOXI	norm_n_NODOXI	norm_sumNODOXI	norm_avgNODOXI	norm_sdNODOXI	av_sd	DOXI/NODOXI	LOG2(DOXI/NODOXI)	FC	pos.lfc
PTGIR	3	0.99879	0.99883	0.999729	18919	0	0.74964	0.001205	0.0034392	0.794481	84	3	0.74964	1.68137	0.0125852	6.31213	0.959792	705 | 393 | 233	3	1331	443.67	240.04	342 | 236 | 160	3	738	246	91.41	711.24 | 396.48 | 235.06	3	1342.78	447.59	242.17	341.13 | 235.40 | 159.59	3	736.12	245.37	91.18	166.675	1.82414	0.867219	1.68137	0.74964	PTGIR
POU2F2	3	0.99966	0.99965	0.999865	18943	0	0.86061	0.0003412	0.0010229	0.794481	19	3	0.86061	1.81581	0.00115953	9.75224	0.995629	335 | 214 | 157	3	706	235.33	90.9	227 | 88 | 87	3	402	134	80.54	337.96 | 215.89 | 158.39	3	712.24	237.41	91.7	226.42 | 87.78 | 86.78	3	400.98	133.66	80.33	86.015	1.77622	0.828813	1.81581	0.86061	POU2F2
SLC4A3	3	0.99927	0.99928	0.999729	18937	0	0.89701	0.00014271	0.00044078	0.78041	10	3	0.89701	1.8622	0.00394925	7.98421	0.986198	544 | 282 | 251	3	1077	359	160.96	295 | 169 | 132	3	596	198.67	85.45	548.81 | 284.50 | 253.22	3	1086.53	362.18	162.38	294.25 | 168.57 | 131.66	3	594.48	198.16	85.24	123.81	1.82771	0.870041	1.8622	0.89701	SLC4A3
CFHR1	1	0.99504	0.99509	0.999706	18853	0	1.2755	0.0049623	0.0048836	0.805703	296	1	1.2755	2.42083	0.00926972	6.75326	0.969618	224	1	224	224	0	93	1	93	93	0	225.98	1	225.98	225.98	0	92.76	1	92.76	92.76	0	0	2.43618	1.28462	2.42083	1.2755	CFHR1
PSG3	1	0.99925	0.99928	0.999729	18935	0	1.5436	0.00074754	0.00074387	0.794481	49	1	1.5436	2.91521	0.000707314	10.4654	0.997104	293	1	293	293	0	101	1	101	101	0	295.59	1	295.59	295.59	0	100.74	1	100.74	100.74	0	0	2.93419	1.55296	2.91521	1.5436	PSG3
TRIM24	3	0.99354	0.99367	0.999706	18825	0	1.6601	1.5066e-05	5.1472e-05	0.487624	3	3	1.6601	3.16038	9.8358e-09	26.5993	1	372 | 270 | 149	3	791	263.67	111.63	301 | 73 | 47	3	421	140.33	139.75	375.29 | 272.39 | 150.32	3	798	266	112.62	300.24 | 72.81 | 46.88	3	419.93	139.98	139.4	126.01	1.90027	0.926206	3.16038	1.6601	TRIM24
																																							“FC” Ana Clara	“LFC” Ana Clara	FC de MaGECK	LFC de MaGECK
